# Supplementary material for: eVIP2: Expression-based variant impact phenotyping to predict the function of gene variants
Source: PLoS Comput Biol. 2021 Jul 2;17(7):e1009132. doi: 10.1371/journal.pcbi.1009132 (PMC8281988; doi:10.1371/journal.pcbi.1009132)
Supplement: S1 File — Text file containing eVIP2 overall functional predictions for ARAF variants. (TXT) [file pcbi.1009132.s012.txt]

gene	mut	mut_rep	wt_rep	mut_wt_connectivity	wt	cell_line	mut_wt_rep_pval	mut_wt_conn_null_pval	wt_mut_rep_vs_wt_mut_conn_pval	kruskal_diff	mut_wt_rep_c_pval	mut_wt_conn_null_c_pval	wt_mut_rep_vs_wt_mut_conn_c_pval	prediction
ARAF	ARAF-p.S214C_p.D429A	0.094790	0.099262	0.121242	ARAF-WT	A549	0.659243	0.000481	0.614194	0.026453	0.659243	0.000555	0.614194	Neutral
ARAF	ARAF-p.S214F	0.308107	0.099262	-0.109753	ARAF-WT	A549	0.027469	0.000555	0.001693	0.417861	0.109875	0.000555	0.006773	COF
ARAF	ARAF-p.S214F_p.D429A	0.139163	0.099262	0.157139	ARAF-WT	A549	0.306492	0.000001	0.129549	0.057877	0.612984	0.000001	0.259098	Neutral
ARAF	ARAF-p.V145L	0.116162	0.099262	0.140210	ARAF-WT	A549	0.659243	0.000001	0.510173	0.040948	0.659243	0.000001	0.614194	Neutral
