# Supplementary material for: eVIP2: Expression-based variant impact phenotyping to predict the function of gene variants
Source: PLoS Comput Biol. 2021 Jul 2;17(7):e1009132. doi: 10.1371/journal.pcbi.1009132 (PMC8281988; doi:10.1371/journal.pcbi.1009132)
Supplement: S2 File — Text file containing eVIP2 overall functional predictions for ARAF variants when eVIP2 is run only using genes from the L1000 assay. (TXT) [file pcbi.1009132.s013.txt]

gene	mut	mut_rep	wt_rep	mut_wt_connectivity	wt	cell_line	mut_wt_rep_pval	mut_wt_conn_null_pval	wt_mut_rep_vs_wt_mut_conn_pval	mut_wt_rep_c_pval	mut_wt_conn_null_c_pval	wt_mut_rep_vs_wt_mut_conn_c_pval	prediction
ARAF	ARAF-p.S214C_p.D429A	0.179409	0.040526	0.097740	ARAF-WT	A549	0.883853	0.000301	0.819456	0.883853	0.000401	0.819456	Neutral
ARAF	ARAF-p.S214F	0.531333	0.040526	-0.141660	ARAF-WT	A549	0.029401	0.662711	0.001725	0.117604	0.662711	0.006902	COF
ARAF	ARAF-p.S214F_p.D429A	0.233996	0.040526	0.209329	ARAF-WT	A549	0.110210	0.000003	0.080588	0.220420	0.000010	0.161175	Neutral
ARAF	ARAF-p.V145L	0.118943	0.040526	0.131980	ARAF-WT	A549	0.661197	0.000101	0.471323	0.881596	0.000203	0.628430	Neutral
