# Supplementary material for: eVIP2: Expression-based variant impact phenotyping to predict the function of gene variants
Source: PLoS Comput Biol. 2021 Jul 2;17(7):e1009132. doi: 10.1371/journal.pcbi.1009132 (PMC8281988; doi:10.1371/journal.pcbi.1009132)
Supplement: S3 File — Text file containing eVIP2 overall functional predictions for RNF43 R117fs and RNF43 G659fs. (TXT) [file pcbi.1009132.s014.txt]

gene	mut	mut_rep	wt_rep	mut_wt_connectivity	wt	cell_line	mut_wt_rep_pval	mut_wt_conn_null_pval	wt_mut_rep_vs_wt_mut_conn_pval	kruskal_diff	mut_wt_rep_c_pval	mut_wt_conn_null_c_pval	wt_mut_rep_vs_wt_mut_conn_c_pval	prediction
RNF43	RNF43_G659fs	0.395604	0.295179	-0.073719	RNF43_WT	293	0.108063	0.002966	0.002330	0.469323	0.108063	0.002966	0.004660	COF
RNF43	RNF43_R117fs	-0.022054	0.295179	-0.084233	RNF43_WT	293	0.028430	0.002966	0.010605	0.379412	0.056859	0.002966	0.010605	LOF
