# Supplementary material for: eVIP2: Expression-based variant impact phenotyping to predict the function of gene variants
Source: PLoS Comput Biol. 2021 Jul 2;17(7):e1009132. doi: 10.1371/journal.pcbi.1009132 (PMC8281988; doi:10.1371/journal.pcbi.1009132)
Supplement: S4 File — Text file containing each frameshift mutation in a tumor suppressor gene and its count and frequency within a patient cohort. (CSV) [file pcbi.1009132.s015.csv]

gene	tcga_cohort	mutation	percent_in_cohort	count_in_cohort
NPM1	laml_tcga_pan_can_atlas_2018	W288fs	26.5	53
RPL22	ucec_tcga_pan_can_atlas_2018	K15fs	9.073724007561438	48
RNF43	ucec_tcga_pan_can_atlas_2018	G659fs	7.9395085066162565	42
ACVR2A	stad_tcga_pan_can_atlas_2018	K437fs	7.727272727272727	34
RNF43	coadread_dfci_2016	G659fs	5.169628432956381	32
RPL22	stad_tcga_pan_can_atlas_2018	K15fs	5.909090909090909	26
RPL22	coadread_dfci_2016	K15fs	4.20032310177706	26
RNF43	stad_tcga_pan_can_atlas_2018	G659fs	5.681818181818182	25
ACVR2A	ucec_tcga_pan_can_atlas_2018	K437fs	4.725897920604915	25
LARP4B	stad_tcga_pan_can_atlas_2018	T163fs	5.454545454545454	24
CTCF	ucec_tcga_pan_can_atlas_2018	T204fs	4.3478260869565215	23
RNF43	coadread_tcga_pan_can_atlas_2018	G659fs	3.872053872053872	23
ACVR2A	coadread_dfci_2016	K437fs	3.715670436187399	23
APC	coadread_dfci_2016	T1556fs	3.231017770597738	20
B2M	coadread_dfci_2016	L15fs	3.231017770597738	20
LARP4B	coadread_dfci_2016	T163fs	3.0694668820678515	19
PTEN	ucec_tcga_pan_can_atlas_2018	N323fs	3.5916824196597354	19
PLEKHA6	coadread_dfci_2016	V328fs	2.9079159935379644	18
ARID1A	ucec_tcga_pan_can_atlas_2018	D1850fs	3.402646502835539	18
ARID1A	stad_tcga_pan_can_atlas_2018	D1850fs	3.6363636363636362	16
INPPL1	ucec_tcga_pan_can_atlas_2018	R1156fs	2.835538752362949	15
ACVR2A	coadread_tcga_pan_can_atlas_2018	K437fs	2.356902356902357	14
PLEKHA6	stad_tcga_pan_can_atlas_2018	V328fs	3.1818181818181817	14
GATA3	brca_tcga_pan_can_atlas_2018	P408fs	1.2915129151291513	14
NSD1	ucec_tcga_pan_can_atlas_2018	M1531fs	2.4574669187145557	13
PLEKHA6	coadread_tcga_pan_can_atlas_2018	V328fs	2.1885521885521886	13
PLEKHA6	ucec_tcga_pan_can_atlas_2018	V328fs	2.4574669187145557	13
LARP4B	coadread_tcga_pan_can_atlas_2018	T163fs	2.1885521885521886	13
CPEB2	coadread_dfci_2016	C544fs	1.938610662358643	12
GATA3	brca_tcga_pan_can_atlas_2018	D335fs	1.107011070110701	12
APC	coadread_tcga_pan_can_atlas_2018	T1556fs	1.8518518518518516	11
ZC3H18	ucec_tcga_pan_can_atlas_2018	R680fs	2.0793950850661624	11
ZC3H18	stad_tcga_pan_can_atlas_2018	R680fs	2.5	11
LARP4B	ucec_tcga_pan_can_atlas_2018	T163fs	1.890359168241966	10
APC	coadread_tcga_pan_can_atlas_2018	S1465fs	1.6835016835016834	10
RPL22	coadread_tcga_pan_can_atlas_2018	K15fs	1.6835016835016834	10
PTEN	stad_tcga_pan_can_atlas_2018	K267fs	2.272727272727273	10
PTEN	ucec_tcga_pan_can_atlas_2018	D268fs	1.890359168241966	10
ZC3H18	coadread_dfci_2016	R680fs	1.4539579967689822	9
RNF43	coadread_dfci_2016	R117fs	1.4539579967689822	9
KMT2D	ucec_tcga_pan_can_atlas_2018	G1235fs	1.7013232514177694	9
CTCF	stad_tcga_pan_can_atlas_2018	T204fs	2.0454545454545454	9
INPPL1	ucec_tcga_pan_can_atlas_2018	P976fs	1.7013232514177694	9
EPHA2	ucec_tcga_pan_can_atlas_2018	P460fs	1.7013232514177694	9
ZFP36L2	coadread_dfci_2016	G144fs	1.4539579967689822	9
PTCH1	ucec_tcga_pan_can_atlas_2018	S1203fs	1.5122873345935728	8
CPEB2	ucec_tcga_pan_can_atlas_2018	C544fs	1.5122873345935728	8
ZFP36L2	coadread_dfci_2016	G107fs	1.2924071082390953	8
GSE1	ucec_tcga_pan_can_atlas_2018	V123fs	1.5122873345935728	8
MBD6	coadread_tcga_pan_can_atlas_2018	Q694fs	1.3468013468013467	8
RUNX1	brca_tcga_pan_can_atlas_2018	D96fs	0.7380073800738007	8
B2M	coadread_tcga_pan_can_atlas_2018	L15fs	1.3468013468013467	8
B2M	stad_tcga_pan_can_atlas_2018	L15fs	1.8181818181818181	8
ARID1A	coadread_dfci_2016	D1850fs	1.2924071082390953	8
ARID1A	ucec_tcga_pan_can_atlas_2018	K1072fs	1.3232514177693762	7
APC	coadread_dfci_2016	S1465fs	1.1308562197092082	7
CPEB2	stad_tcga_pan_can_atlas_2018	C544fs	1.5909090909090908	7
KMT2D	ucec_tcga_pan_can_atlas_2018	P2354fs	1.3232514177693762	7
ACVR2A	coadread_dfci_2016	D96fs	1.1308562197092082	7
ARID1A	ucec_tcga_pan_can_atlas_2018	F2141fs	1.3232514177693762	7
MBD6	ucec_tcga_pan_can_atlas_2018	Q734fs	1.3232514177693762	7
KMT2D	coadread_tcga_pan_can_atlas_2018	P2354fs	1.1784511784511784	7
ARID1A	stad_tcga_pan_can_atlas_2018	F2141fs	1.5909090909090908	7
PTEN	ucec_tcga_pan_can_atlas_2018	K267fs	1.3232514177693762	7
CREBBP	stad_tcga_pan_can_atlas_2018	I1084fs	1.3636363636363635	6
MEN1	stad_tcga_pan_can_atlas_2018	R521fs	1.3636363636363635	6
CREBBP	coadread_dfci_2016	I1084fs	0.9693053311793215	6
ACVR2A	stad_tcga_pan_can_atlas_2018	D96fs	1.3636363636363635	6
APC	coadread_dfci_2016	A1492fs	0.9693053311793215	6
HLA-A	coadread_dfci_2016	K210fs	0.9693053311793215	6
KMT2B	stad_tcga_pan_can_atlas_2018	P174fs	1.3636363636363635	6
ZFP36L2	coadread_tcga_pan_can_atlas_2018	G144fs	1.0101010101010102	6
STK11	luad_tcga_pan_can_atlas_2018	D53fs	1.0600706713780919	6
TRIP12	coadread_tcga_pan_can_atlas_2018	S1195fs	1.0101010101010102	6
HLA-B	coadread_tcga_pan_can_atlas_2018	P209fs	1.0101010101010102	6
RGS12	ucec_tcga_pan_can_atlas_2018	Q1292fs	1.1342155009451798	6
KANSL1	stad_tcga_pan_can_atlas_2018	Q968fs	1.3636363636363635	6
ATRX	lgg_tcga_pan_can_atlas_2018	F2113fs	1.1673151750972763	6
GATA3	brca_tcga_pan_can_atlas_2018	R330fs	0.5535055350553505	6
MBD6	coadread_dfci_2016	Q734fs	0.9693053311793215	6
KMT2C	stad_tcga_pan_can_atlas_2018	F4496fs	1.3636363636363635	6
KMT2D	coadread_dfci_2016	P2354fs	0.9693053311793215	6
ARID1A	ucec_tcga_pan_can_atlas_2018	Y551fs	0.945179584120983	5
PTEN	coadread_tcga_pan_can_atlas_2018	K267fs	0.8417508417508417	5
ARID1A	ucec_tcga_pan_can_atlas_2018	Q1519fs	0.945179584120983	5
APC	coadread_tcga_pan_can_atlas_2018	D849fs	0.8417508417508417	5
PTEN	stad_tcga_pan_can_atlas_2018	N323fs	1.1363636363636365	5
EPHA2	stad_tcga_pan_can_atlas_2018	P460fs	1.1363636363636365	5
ZFP36L2	coadread_dfci_2016	R160fs	0.8077544426494345	5
ASXL1	stad_tcga_pan_can_atlas_2018	G645fs	1.1363636363636365	5
KMT2D	stad_tcga_pan_can_atlas_2018	P2354fs	1.1363636363636365	5
MBD6	stad_tcga_pan_can_atlas_2018	Q734fs	1.1363636363636365	5
PTEN	ucec_tcga_pan_can_atlas_2018	T319fs	0.945179584120983	5
ARID1A	coadread_tcga_pan_can_atlas_2018	F2141fs	0.8417508417508417	5
FUBP1	ucec_tcga_pan_can_atlas_2018	S11fs	0.945179584120983	5
ARID1A	coadread_tcga_pan_can_atlas_2018	D1850fs	0.8417508417508417	5
B2M	coadread_dfci_2016	T93fs	0.8077544426494345	5
USP9X	coadread_dfci_2016	R1368fs	0.8077544426494345	5
ZC3H13	coadread_dfci_2016	G997fs	0.8077544426494345	5
EP300	coadread_dfci_2016	H2324fs	0.8077544426494345	5
IWS1	stad_tcga_pan_can_atlas_2018	S802fs	1.1363636363636365	5
KANSL1	ucec_tcga_pan_can_atlas_2018	Q968fs	0.945179584120983	5
FAS	dlbcl_dfci_2018	V220fs	3.7037037037037033	5
HLA-B	coadread_dfci_2016	P209fs	0.8077544426494345	5
TBL1XR1	stad_tcga_pan_can_atlas_2018	N126fs	1.1363636363636365	5
KMT2B	ucec_tcga_pan_can_atlas_2018	G1879fs	0.945179584120983	5
AMER1	coadread_tcga_pan_can_atlas_2018	F173fs	0.8417508417508417	5
CPEB2	coadread_tcga_pan_can_atlas_2018	C544fs	0.8417508417508417	5
PTEN	ucec_tcga_pan_can_atlas_2018	L57fs	0.945179584120983	5
HMCN1	ucec_tcga_pan_can_atlas_2018	T334fs	0.7561436672967864	4
TP53	coadread_dfci_2016	V73fs	0.6462035541195477	4
ATM	stad_tcga_pan_can_atlas_2018	K2811fs	0.9090909090909091	4
BRCA2	stad_tcga_pan_can_atlas_2018	N1784fs	0.9090909090909091	4
FBXW7	coadread_dfci_2016	S668fs	0.6462035541195477	4
SOX9	coadread_dfci_2016	V306fs	0.6462035541195477	4
RNF43	prad_p1000	G659fs	0.3948667324777887	4
ARHGAP5	stad_tcga_pan_can_atlas_2018	F892fs	0.9090909090909091	4
TBC1D10C	coadread_dfci_2016	I428fs	0.6462035541195477	4
WT1	laml_tcga_pan_can_atlas_2018	A382fs	2.0	4
USP9X	ucec_tcga_pan_can_atlas_2018	L28fs	0.7561436672967864	4
ATM	coadread_dfci_2016	S214fs	0.6462035541195477	4
ARID1A	ucec_tcga_pan_can_atlas_2018	G801fs	0.7561436672967864	4
ZFP36L2	coadread_dfci_2016	G108fs	0.6462035541195477	4
PTEN	ucec_tcga_pan_can_atlas_2018	N184fs	0.7561436672967864	4
TBC1D10C	ucec_tcga_pan_can_atlas_2018	A321fs	0.7561436672967864	4
PTEN	ucec_tcga_pan_can_atlas_2018	R130fs	0.7561436672967864	4
MBD6	coadread_tcga_pan_can_atlas_2018	Q734fs	0.6734006734006733	4
HNF1A	coadread_tcga_pan_can_atlas_2018	P291fs	0.6734006734006733	4
IDH2	ucec_tcga_pan_can_atlas_2018	T146fs	0.7561436672967864	4
ZC3H18	stad_tcga_pan_can_atlas_2018	Q804fs	0.9090909090909091	4
PNISR	stad_tcga_pan_can_atlas_2018	E498fs	0.9090909090909091	4
APC	coadread_tcga_pan_can_atlas_2018	L1489fs	0.6734006734006733	4
SPRED1	ucec_tcga_pan_can_atlas_2018	D79fs	0.7561436672967864	4
KMT2B	coadread_tcga_pan_can_atlas_2018	G1879fs	0.6734006734006733	4
KANSL1	ucec_tcga_pan_can_atlas_2018	G204fs	0.7561436672967864	4
RASA1	ucec_tcga_pan_can_atlas_2018	N838fs	0.7561436672967864	4
ZC3H18	coadread_tcga_pan_can_atlas_2018	R680fs	0.6734006734006733	4
CCDC88A	stad_tcga_pan_can_atlas_2018	T678fs	0.9090909090909091	4
CASP8	stad_tcga_pan_can_atlas_2018	K473fs	0.9090909090909091	4
PTCH1	ucec_tcga_pan_can_atlas_2018	R1308fs	0.7561436672967864	4
NF1	ucec_tcga_pan_can_atlas_2018	N78fs	0.7561436672967864	4
PTCH1	coadread_dfci_2016	R1308fs	0.6462035541195477	4
IWS1	coadread_dfci_2016	S802fs	0.6462035541195477	4
RPL22	ucec_tcga_pan_can_atlas_2018	K89fs	0.7561436672967864	4
NF1	lgg_tcga_pan_can_atlas_2018	F1247fs	0.7782101167315175	4
MAP3K1	ucec_tcga_pan_can_atlas_2018	N1079fs	0.7561436672967864	4
APC	prad_p1000	T1556fs	0.3948667324777887	4
INPPL1	coadread_dfci_2016	R1156fs	0.6462035541195477	4
ARID1A	ucec_tcga_pan_can_atlas_2018	P1326fs	0.7561436672967864	4
APC	coadread_tcga_pan_can_atlas_2018	L1488fs	0.6734006734006733	4
CDK12	coadread_dfci_2016	G1461fs	0.6462035541195477	4
VHL	kirc_tcga_pan_can_atlas_2018	W117fs	0.78125	4
ZFP36L1	coadread_dfci_2016	G271fs	0.6462035541195477	4
ZFP36L1	ucec_tcga_pan_can_atlas_2018	G271fs	0.7561436672967864	4
APC	coadread_tcga_pan_can_atlas_2018	T1493fs	0.6734006734006733	4
ASXL1	ucec_tcga_pan_can_atlas_2018	G645fs	0.7561436672967864	4
ZFP36L1	stad_tcga_pan_can_atlas_2018	G271fs	0.9090909090909091	4
PNISR	coadread_tcga_pan_can_atlas_2018	E498fs	0.6734006734006733	4
TP53	lusc_tcga_pan_can_atlas_2018	G154fs	0.8213552361396305	4
EPHA2	coadread_dfci_2016	P460fs	0.6462035541195477	4
CDH1	brca_tcga_pan_can_atlas_2018	P127fs	0.36900369003690037	4
ASXL1	coadread_tcga_pan_can_atlas_2018	G645fs	0.6734006734006733	4
MEN1	coadread_tcga_pan_can_atlas_2018	R521fs	0.6734006734006733	4
APC	coadread_dfci_2016	E1309fs	0.6462035541195477	4
HLA-B	stad_tcga_pan_can_atlas_2018	P209fs	0.9090909090909091	4
TP53	brca_tcga_pan_can_atlas_2018	R110fs	0.36900369003690037	4
ZMYM4	stad_tcga_pan_can_atlas_2018	I347fs	0.9090909090909091	4
RB1	ucec_tcga_pan_can_atlas_2018	V654fs	0.7561436672967864	4
AMER1	coadread_dfci_2016	F173fs	0.6462035541195477	4
TCF7L2	coadread_tcga_pan_can_atlas_2018	L200fs	0.6734006734006733	4
ZMYM4	ucec_tcga_pan_can_atlas_2018	P431fs	0.7561436672967864	4
B2M	ucec_tcga_pan_can_atlas_2018	L15fs	0.7561436672967864	4
TP53	stad_tcga_pan_can_atlas_2018	P152fs	0.9090909090909091	4
CTCF	ucec_tcga_pan_can_atlas_2018	G48fs	0.7561436672967864	4
COL4A2	stad_tcga_pan_can_atlas_2018	G1426fs	0.9090909090909091	4
CTCF	ucec_tcga_pan_can_atlas_2018	G318fs	0.7561436672967864	4
KMT2D	stad_tcga_pan_can_atlas_2018	L656fs	0.9090909090909091	4
B2M	coadread_dfci_2016	S16fs	0.6462035541195477	4
B2M	coadread_dfci_2016	V69fs	0.6462035541195477	4
HLA-B	stad_tcga_pan_can_atlas_2018	T211fs	0.9090909090909091	4
CTNND1	stad_tcga_pan_can_atlas_2018	N449fs	0.9090909090909091	4
TP53	brca_tcga_pan_can_atlas_2018	R209fs	0.36900369003690037	4
ASXL1	coadread_tcga_pan_can_atlas_2018	S846fs	0.5050505050505051	3
ARHGAP35	ucec_tcga_pan_can_atlas_2018	R972fs	0.5671077504725899	3
AXIN1	coadread_dfci_2016	G508fs	0.48465266558966075	3
EPHA2	coadread_tcga_pan_can_atlas_2018	P460fs	0.5050505050505051	3
APC	coadread_tcga_pan_can_atlas_2018	A1492fs	0.5050505050505051	3
VHL	kirc_tcga_pan_can_atlas_2018	L116fs	0.5859375	3
INPPL1	ucec_tcga_pan_can_atlas_2018	N441fs	0.5671077504725899	3
APC	coadread_tcga_pan_can_atlas_2018	P1319fs	0.5050505050505051	3
RGS12	stad_tcga_pan_can_atlas_2018	Q1292fs	0.6818181818181818	3
INPPL1	coadread_tcga_pan_can_atlas_2018	R1156fs	0.5050505050505051	3
ARID1A	ucec_tcga_pan_can_atlas_2018	P1175fs	0.5671077504725899	3
INPPL1	coadread_dfci_2016	N441fs	0.48465266558966075	3
RPL22	esca_tcga_pan_can_atlas_2018	K15fs	1.6483516483516485	3
PTEN	ucec_tcga_pan_can_atlas_2018	A328fs	0.5671077504725899	3
TP53	ucec_tcga_pan_can_atlas_2018	K382fs	0.5671077504725899	3
DENND6A	stad_tcga_pan_can_atlas_2018	L441fs	0.6818181818181818	3
BRCA2	ucec_tcga_pan_can_atlas_2018	K1691fs	0.5671077504725899	3
HLA-A	coadread_tcga_pan_can_atlas_2018	R7fs	0.5050505050505051	3
APC	coadread_tcga_pan_can_atlas_2018	H1490fs	0.5050505050505051	3
RNF43	coadread_dfci_2016	R225fs	0.48465266558966075	3
APC	coadread_dfci_2016	S1411fs	0.48465266558966075	3
APC	coadread_dfci_2016	D849fs	0.48465266558966075	3
ARHGAP5	coadread_dfci_2016	F935fs	0.48465266558966075	3
KMT2B	stad_tcga_pan_can_atlas_2018	G1412fs	0.6818181818181818	3
TP53	lusc_tcga_pan_can_atlas_2018	L35fs	0.6160164271047228	3
COL4A2	ucec_tcga_pan_can_atlas_2018	G1426fs	0.5671077504725899	3
CRIPAK	blca_dfarber_mskcc_2014	R58fs	6.0	3
ZNF318	esca_broad	R524fs	1.9867549668874174	3
RPL22	coadread_dfci_2016	K16fs	0.48465266558966075	3
ACVR2A	ucec_tcga_pan_can_atlas_2018	D96fs	0.5671077504725899	3
ZFP36L2	coadread_tcga_pan_can_atlas_2018	R160fs	0.5050505050505051	3
APC	coadread_tcga_pan_can_atlas_2018	I1580fs	0.5050505050505051	3
PTEN	ucec_tcga_pan_can_atlas_2018	V290fs	0.5671077504725899	3
KMT2B	coadread_dfci_2016	P1101fs	0.48465266558966075	3
TP53BP1	coadread_dfci_2016	E711fs	0.48465266558966075	3
FUBP1	lgg_tcga_pan_can_atlas_2018	I443fs	0.5836575875486382	3
COL4A2	ucec_tcga_pan_can_atlas_2018	G151fs	0.5671077504725899	3
ARID1A	ucec_tcga_pan_can_atlas_2018	Q802fs	0.5671077504725899	3
MAP3K1	ucec_tcga_pan_can_atlas_2018	G617fs	0.5671077504725899	3
PBRM1	ucec_tcga_pan_can_atlas_2018	I279fs	0.5671077504725899	3
FAS	ucec_tcga_pan_can_atlas_2018	C135fs	0.5671077504725899	3
CCAR1	ucec_tcga_pan_can_atlas_2018	N432fs	0.5671077504725899	3
TP53	hnsc_tcga_pan_can_atlas_2018	H178fs	0.5736137667304015	3
MBD6	ucec_tcga_pan_can_atlas_2018	Q694fs	0.5671077504725899	3
NF1	gbm_tcga_pan_can_atlas_2018	K1661fs	0.5067567567567568	3
ZC3H13	stad_tcga_pan_can_atlas_2018	K279fs	0.6818181818181818	3
FAT1	coadread_dfci_2016	N126fs	0.48465266558966075	3
SOX9	coadread_tcga_pan_can_atlas_2018	R257fs	0.5050505050505051	3
KMT2D	coadread_dfci_2016	G1235fs	0.48465266558966075	3
HDAC2	ucec_tcga_pan_can_atlas_2018	V12fs	0.5671077504725899	3
GATA3	stad_tcga_pan_can_atlas_2018	V378fs	0.6818181818181818	3
ARID1A	stad_tcga_pan_can_atlas_2018	K1072fs	0.6818181818181818	3
HDAC2	ucec_tcga_pan_can_atlas_2018	T459fs	0.5671077504725899	3
PBRM1	stad_tcga_pan_can_atlas_2018	N258fs	0.6818181818181818	3
GATA3	brca_tcga_pan_can_atlas_2018	*444fs	0.27675276752767525	3
MBD6	coadread_dfci_2016	F318fs	0.48465266558966075	3
GATA3	brca_tcga_pan_can_atlas_2018	R329fs	0.27675276752767525	3
RASA1	stad_tcga_pan_can_atlas_2018	N838fs	0.6818181818181818	3
KMT2C	prad_p1000	S143fs	0.29615004935834155	3
ARID1A	stad_tcga_pan_can_atlas_2018	Q766fs	0.6818181818181818	3
CCAR1	ucec_tcga_pan_can_atlas_2018	S806fs	0.5671077504725899	3
PTEN	skcm_tcga_pan_can_atlas_2018	V166fs	0.6696428571428571	3
NF1	blca_dfarber_mskcc_2014	F2714fs	6.0	3
ATRX	lgg_tcga_pan_can_atlas_2018	D1940fs	0.5836575875486382	3
CIC	ucec_tcga_pan_can_atlas_2018	P509fs	0.5671077504725899	3
NCOR1	ucec_tcga_pan_can_atlas_2018	T525fs	0.5671077504725899	3
MED23	ucec_tcga_pan_can_atlas_2018	N759fs	0.5671077504725899	3
PTCH1	coadread_tcga_pan_can_atlas_2018	N97fs	0.5050505050505051	3
PTEN	ucec_tcga_pan_can_atlas_2018	T210fs	0.5671077504725899	3
FANCM	ucec_tcga_pan_can_atlas_2018	V1336fs	0.5671077504725899	3
CTCF	coadread_dfci_2016	T204fs	0.48465266558966075	3
TP53	lgg_tcga_pan_can_atlas_2018	V122fs	0.5836575875486382	3
CASP8	coadread_dfci_2016	F356fs	0.48465266558966075	3
KMT2C	coadread_tcga_pan_can_atlas_2018	F4496fs	0.5050505050505051	3
GATA3	brca_tcga_pan_can_atlas_2018	H434fs	0.27675276752767525	3
ARID2	coadread_dfci_2016	I37fs	0.48465266558966075	3
TP53	prad_p1000	R209fs	0.29615004935834155	3
APC	coadread_tcga_pan_can_atlas_2018	I1311fs	0.5050505050505051	3
ATRX	lgg_tcga_pan_can_atlas_2018	R1302fs	0.5836575875486382	3
CBFB	brca_tcga_pan_can_atlas_2018	P70fs	0.27675276752767525	3
VHL	kirc_tcga_pan_can_atlas_2018	T124fs	0.5859375	3
B2M	stad_tcga_pan_can_atlas_2018	T93fs	0.6818181818181818	3
AMOT	coadread_tcga_pan_can_atlas_2018	P239fs	0.5050505050505051	3
APC	coadread_tcga_pan_can_atlas_2018	S1355fs	0.5050505050505051	3
GATA3	brca_tcga_pan_can_atlas_2018	S436fs	0.27675276752767525	3
HLA-B	coadread_dfci_2016	T211fs	0.48465266558966075	3
APC	coadread_dfci_2016	S1415fs	0.48465266558966075	3
LIMCH1	ucec_tcga_pan_can_atlas_2018	E292fs	0.5671077504725899	3
SETD2	stad_tcga_pan_can_atlas_2018	R1407fs	0.6818181818181818	3
CIC	coadread_tcga_pan_can_atlas_2018	P1248fs	0.5050505050505051	3
B2M	coadread_tcga_pan_can_atlas_2018	V69fs	0.5050505050505051	3
ATM	ucec_tcga_pan_can_atlas_2018	S214fs	0.5671077504725899	3
ZMYM3	ucec_tcga_pan_can_atlas_2018	P48fs	0.5671077504725899	3
TRIP12	coadread_dfci_2016	K91fs	0.48465266558966075	3
ARID1A	coadread_dfci_2016	P1326fs	0.48465266558966075	3
USP9X	coadread_tcga_pan_can_atlas_2018	A2481fs	0.5050505050505051	3
LIMCH1	ucec_tcga_pan_can_atlas_2018	E425fs	0.5671077504725899	3
ARHGAP5	ucec_tcga_pan_can_atlas_2018	F935fs	0.5671077504725899	3
KMT2A	coadread_dfci_2016	P773fs	0.48465266558966075	3
HNF1A	ucec_tcga_pan_can_atlas_2018	P291fs	0.5671077504725899	3
MAP3K1	brca_tcga_pan_can_atlas_2018	R763fs	0.27675276752767525	3
LIMCH1	stad_tcga_pan_can_atlas_2018	E292fs	0.6818181818181818	3
HNF1A	coadread_dfci_2016	P291fs	0.48465266558966075	3
USP9X	ucec_tcga_pan_can_atlas_2018	R1368fs	0.5671077504725899	3
MAP3K1	brca_tcga_pan_can_atlas_2018	R273fs	0.27675276752767525	3
CDKN1A	blca_tcga_pan_can_atlas_2018	M38fs	0.7299270072992701	3
PTEN	ucec_tcga_pan_can_atlas_2018	P248fs	0.5671077504725899	3
BCOR	stad_tcga_pan_can_atlas_2018	P1621fs	0.6818181818181818	3
TBC1D10C	stad_tcga_pan_can_atlas_2018	I428fs	0.6818181818181818	3
ZNRF3	coadread_dfci_2016	V349fs	0.48465266558966075	3
TBC1D10C	coadread_tcga_pan_can_atlas_2018	A321fs	0.5050505050505051	3
ZMYM3	coadread_dfci_2016	L85fs	0.48465266558966075	3
TCF12	stad_tcga_pan_can_atlas_2018	V183fs	0.6818181818181818	3
THRAP3	coadread_dfci_2016	T757fs	0.48465266558966075	3
TP53	ov_tcga_pan_can_atlas_2018	V122fs	0.5128205128205128	3
APC	coadread_dfci_2016	P1319fs	0.48465266558966075	3
KMT2D	ucec_tcga_pan_can_atlas_2018	P647fs	0.5671077504725899	3
ATM	stad_tcga_pan_can_atlas_2018	S214fs	0.6818181818181818	3
KMT2B	ucec_tcga_pan_can_atlas_2018	P1201fs	0.5671077504725899	3
ATRX	lgg_tcga_pan_can_atlas_2018	L359fs	0.5836575875486382	3
RGS12	ucec_tcga_pan_can_atlas_2018	K1178fs	0.5671077504725899	3
CIC	stad_tcga_pan_can_atlas_2018	P509fs	0.6818181818181818	3
PIK3R1	coadread_tcga_pan_can_atlas_2018	I82fs	0.5050505050505051	3
CYLD	coadread_tcga_pan_can_atlas_2018	N722fs	0.5050505050505051	3
EP300	ucec_tcga_pan_can_atlas_2018	M1470fs	0.5671077504725899	3
FBXW7	coadread_tcga_pan_can_atlas_2018	S668fs	0.5050505050505051	3
KMT2D	ucec_tcga_pan_can_atlas_2018	V3089fs	0.5671077504725899	3
CIC	stad_tcga_pan_can_atlas_2018	P1116fs	0.6818181818181818	3
CIC	coadread_dfci_2016	P509fs	0.48465266558966075	3
ATM	coadread_dfci_2016	K2811fs	0.48465266558966075	3
ACVR2A	brca_tcga_pan_can_atlas_2018	K437fs	0.27675276752767525	3
KMT2B	ucec_tcga_pan_can_atlas_2018	R1911fs	0.5671077504725899	3
ZNF292	ucec_tcga_pan_can_atlas_2018	R2545fs	0.5671077504725899	3
TNRC6B	ucec_tcga_pan_can_atlas_2018	N375fs	0.5671077504725899	3
TP53	brca_tcga_pan_can_atlas_2018	C242fs	0.27675276752767525	3
APC	stad_tcga_pan_can_atlas_2018	T1556fs	0.6818181818181818	3
TP53	brca_tcga_pan_can_atlas_2018	G108fs	0.27675276752767525	3
CIC	lgg_tcga_pan_can_atlas_2018	S370fs	0.5836575875486382	3
ZFP36L2	coadread_dfci_2016	A229fs	0.48465266558966075	3
USP9X	coadread_dfci_2016	A2481fs	0.48465266558966075	3
ZMYM4	ucec_tcga_pan_can_atlas_2018	K430fs	0.5671077504725899	3
RNF43	brca_tcga_pan_can_atlas_2018	G659fs	0.27675276752767525	3
ATAD2	ucec_tcga_pan_can_atlas_2018	E119fs	0.5671077504725899	3
KMT2B	ucec_tcga_pan_can_atlas_2018	K553fs	0.5671077504725899	3
PLEKHA6	coadread_tcga_pan_can_atlas_2018	L106fs	0.5050505050505051	3
PBRM1	stad_tcga_pan_can_atlas_2018	I279fs	0.45454545454545453	2
ATRX	ucec_tcga_pan_can_atlas_2018	D1940fs	0.3780718336483932	2
FAS	coadread_tcga_pan_can_atlas_2018	C135fs	0.33670033670033667	2
ARID1A	stad_tcga_pan_can_atlas_2018	Q1327fs	0.45454545454545453	2
ARID1A	stad_tcga_pan_can_atlas_2018	M890fs	0.45454545454545453	2
TP53	prad_tcga_pan_can_atlas_2018	R209fs	0.4048582995951417	2
THRAP3	blca_tcga_pan_can_atlas_2018	T757fs	0.48661800486618007	2
GSE1	ucec_tcga_pan_can_atlas_2018	P122fs	0.3780718336483932	2
THRAP3	stad_tcga_pan_can_atlas_2018	T757fs	0.45454545454545453	2
ARID1A	brca_tcga_pan_can_atlas_2018	P728fs	0.18450184501845018	2
MGA	stad_tcga_pan_can_atlas_2018	V2081fs	0.45454545454545453	2
B2M	stad_tcga_pan_can_atlas_2018	S16fs	0.45454545454545453	2
KMT2B	ucec_tcga_pan_can_atlas_2018	G1099fs	0.3780718336483932	2
KMT2A	stad_tcga_pan_can_atlas_2018	P773fs	0.45454545454545453	2
TP53	coadread_dfci_2016	C124fs	0.32310177705977383	2
KMT2B	stad_tcga_pan_can_atlas_2018	P1201fs	0.45454545454545453	2
SOX9	coadread_dfci_2016	Q439fs	0.32310177705977383	2
ARID1A	stad_tcga_pan_can_atlas_2018	G801fs	0.45454545454545453	2
FAT1	ucec_tcga_pan_can_atlas_2018	P3228fs	0.3780718336483932	2
ARID1A	ucec_tcga_pan_can_atlas_2018	K1094fs	0.3780718336483932	2
ARID1A	ucec_tcga_pan_can_atlas_2018	P1407fs	0.3780718336483932	2
GSE1	coadread_dfci_2016	G114fs	0.32310177705977383	2
GATA3	brca_tcga_pan_can_atlas_2018	S437fs	0.18450184501845018	2
B2M	coadread_dfci_2016	D96fs	0.32310177705977383	2
EP300	ucec_tcga_pan_can_atlas_2018	H2324fs	0.3780718336483932	2
ATRX	lgg_tcga_pan_can_atlas_2018	I1049fs	0.38910505836575876	2
USP28	coadread_tcga_pan_can_atlas_2018	V940fs	0.33670033670033667	2
ATRX	lgg_tcga_pan_can_atlas_2018	E886fs	0.38910505836575876	2
TP53	prad_p1000	S149fs	0.19743336623889435	2
PBRM1	stad_tcga_pan_can_atlas_2018	K553fs	0.45454545454545453	2
SOX9	coadread_dfci_2016	S23fs	0.32310177705977383	2
SOX9	coadread_dfci_2016	Y463fs	0.32310177705977383	2
KDM6A	blca_tcga_pan_can_atlas_2018	L277fs	0.48661800486618007	2
CDH1	ucec_tcga_pan_can_atlas_2018	P126fs	0.3780718336483932	2
MGA	stad_tcga_pan_can_atlas_2018	E1149fs	0.45454545454545453	2
PTEN	brca_tcga_pan_can_atlas_2018	K267fs	0.18450184501845018	2
TP53	lihc_tcga_pan_can_atlas_2018	N263fs	0.5376344086021506	2
SOX9	coadread_dfci_2016	Y428fs	0.32310177705977383	2
TP53	lihc_tcga_pan_can_atlas_2018	V143fs	0.5376344086021506	2
PTEN	gbm_tcga_pan_can_atlas_2018	P248fs	0.33783783783783783	2
PTEN	lgg_tcga_pan_can_atlas_2018	T319fs	0.38910505836575876	2
CDH1	coadread_tcga_pan_can_atlas_2018	P126fs	0.33670033670033667	2
KMT2B	stad_tcga_pan_can_atlas_2018	R1911fs	0.45454545454545453	2
FANCM	ucec_tcga_pan_can_atlas_2018	D864fs	0.3780718336483932	2
PTEN	coadread_tcga_pan_can_atlas_2018	N323fs	0.33670033670033667	2
TNRC6B	ucec_tcga_pan_can_atlas_2018	L546fs	0.3780718336483932	2
CDKN1A	blca_tcga_pan_can_atlas_2018	A45fs	0.48661800486618007	2
TP53BP1	stad_tcga_pan_can_atlas_2018	E711fs	0.45454545454545453	2
KMT2A	coadread_dfci_2016	M2529fs	0.32310177705977383	2
PTEN	ucec_tcga_pan_can_atlas_2018	H196fs	0.3780718336483932	2
PTEN	ucec_tcga_pan_can_atlas_2018	G293fs	0.3780718336483932	2
ARID1A	kirp_tcga_pan_can_atlas_2018	P1876fs	0.7067137809187279	2
EPHA2	coadread_tcga_pan_can_atlas_2018	G240fs	0.33670033670033667	2
TRIP12	coadread_dfci_2016	P92fs	0.32310177705977383	2
TP53BP1	ucec_tcga_pan_can_atlas_2018	N1017fs	0.3780718336483932	2
TNRC6B	ucec_tcga_pan_can_atlas_2018	G1508fs	0.3780718336483932	2
ARID1A	ucec_tcga_pan_can_atlas_2018	Q2209fs	0.3780718336483932	2
B2M	stad_tcga_pan_can_atlas_2018	D96fs	0.45454545454545453	2
SOX9	coadread_dfci_2016	Y452fs	0.32310177705977383	2
MYO1B	coadread_tcga_pan_can_atlas_2018	S730fs	0.33670033670033667	2
CDK12	coadread_dfci_2016	T1463fs	0.32310177705977383	2
GATA3	coadread_tcga_pan_can_atlas_2018	V378fs	0.33670033670033667	2
GPS2	brca_tcga_pan_can_atlas_2018	E46fs	0.18450184501845018	2
AXIN1	coadread_dfci_2016	G265fs	0.32310177705977383	2
SMAD4	coadread_tcga_pan_can_atlas_2018	S232fs	0.33670033670033667	2
MYO6	ucec_tcga_pan_can_atlas_2018	K917fs	0.3780718336483932	2
TP53BP1	stad_tcga_pan_can_atlas_2018	N1017fs	0.45454545454545453	2
CDK12	stad_tcga_pan_can_atlas_2018	P683fs	0.45454545454545453	2
ARID1A	coadread_tcga_pan_can_atlas_2018	K1072fs	0.33670033670033667	2
B2M	skcm_tcga_pan_can_atlas_2018	L15fs	0.4464285714285714	2
EPB41L4A	coadread_dfci_2016	N526fs	0.32310177705977383	2
TRIP12	stad_tcga_pan_can_atlas_2018	K1590fs	0.45454545454545453	2
CDKN1A	blca_tcga_pan_can_atlas_2018	R83fs	0.48661800486618007	2
SMARCB1	lgg_tcga_pan_can_atlas_2018	L356fs	0.38910505836575876	2
B2M	coadread_dfci_2016	Y46fs	0.32310177705977383	2
SMARCB1	stad_tcga_pan_can_atlas_2018	T72fs	0.45454545454545453	2
TP53	hnsc_tcga_pan_can_atlas_2018	V73fs	0.3824091778202677	2
CDH1	brca_tcga_pan_can_atlas_2018	N315fs	0.18450184501845018	2
PBRM1	stad_tcga_pan_can_atlas_2018	S652fs	0.45454545454545453	2
ARID1A	stad_tcga_pan_can_atlas_2018	P1468fs	0.45454545454545453	2
TNRC6B	coadread_dfci_2016	G1508fs	0.32310177705977383	2
ARID1A	ucec_tcga_pan_can_atlas_2018	N917fs	0.3780718336483932	2
GATA3	stad_tcga_pan_can_atlas_2018	S237fs	0.45454545454545453	2
SMARCA4	ucec_tcga_pan_can_atlas_2018	M272fs	0.3780718336483932	2
ARID1A	ucec_tcga_pan_can_atlas_2018	P1115fs	0.3780718336483932	2
CDH1	brca_tcga_pan_can_atlas_2018	S19fs	0.18450184501845018	2
NCOR1	brca_tcga_pan_can_atlas_2018	T525fs	0.18450184501845018	2
ARID1A	ucec_tcga_pan_can_atlas_2018	Q546fs	0.3780718336483932	2
CDKN1A	blca_tcga_pan_can_atlas_2018	F22fs	0.48661800486618007	2
CDH1	brca_tcga_pan_can_atlas_2018	L731fs	0.18450184501845018	2
CDKN1A	blca_tcga_pan_can_atlas_2018	K16fs	0.48661800486618007	2
FANCM	stad_tcga_pan_can_atlas_2018	V1336fs	0.45454545454545453	2
SMARCA4	coadread_dfci_2016	M272fs	0.32310177705977383	2
CDKN1A	blca_tcga_pan_can_atlas_2018	E108fs	0.48661800486618007	2
FANCM	coadread_dfci_2016	V1336fs	0.32310177705977383	2
CDKN1A	blca_tcga_pan_can_atlas_2018	R84fs	0.48661800486618007	2
PTEN	lusc_tcga_pan_can_atlas_2018	V166fs	0.41067761806981523	2
TP53	ucec_tcga_pan_can_atlas_2018	Q167fs	0.3780718336483932	2
ARID1A	ucec_tcga_pan_can_atlas_2018	Q766fs	0.3780718336483932	2
PTEN	ucec_tcga_pan_can_atlas_2018	K164fs	0.3780718336483932	2
BCOR	stad_tcga_pan_can_atlas_2018	S158fs	0.45454545454545453	2
TP53	coadread_tcga_pan_can_atlas_2018	R335fs	0.33670033670033667	2
ARID1A	stad_tcga_pan_can_atlas_2018	Q1519fs	0.45454545454545453	2
PLEKHA6	esca_tcga_pan_can_atlas_2018	V328fs	1.098901098901099	2
PIK3R1	stad_tcga_pan_can_atlas_2018	I82fs	0.45454545454545453	2
NOTCH1	ucec_tcga_pan_can_atlas_2018	S2486fs	0.3780718336483932	2
STK11	coadread_tcga_pan_can_atlas_2018	P281fs	0.33670033670033667	2
STK11	luad_tcga_pan_can_atlas_2018	E57fs	0.35335689045936397	2
NOTCH2	brca_tcga_pan_can_atlas_2018	I2304fs	0.18450184501845018	2
NUP98	coadread_tcga_pan_can_atlas_2018	N1311fs	0.33670033670033667	2
HLA-B	esca_broad	T211fs	1.3245033112582782	2
HNF1A	coadread_tcga_pan_can_atlas_2018	P379fs	0.33670033670033667	2
TP53	luad_tcga_pan_can_atlas_2018	P152fs	0.35335689045936397	2
ATAD2	ucec_tcga_pan_can_atlas_2018	S1344fs	0.3780718336483932	2
TP53	ov_tcga_pan_can_atlas_2018	C141fs	0.3418803418803419	2
TP53	ov_tcga_pan_can_atlas_2018	C242fs	0.3418803418803419	2
BRCA2	ucec_tcga_pan_can_atlas_2018	T3033fs	0.3780718336483932	2
TP53	stad_tcga_pan_can_atlas_2018	L35fs	0.45454545454545453	2
TP53	lusc_tcga_pan_can_atlas_2018	H178fs	0.41067761806981523	2
ATAD2	stad_tcga_pan_can_atlas_2018	S1344fs	0.45454545454545453	2
NOTCH1	stad_tcga_pan_can_atlas_2018	S2486fs	0.45454545454545453	2
PBRM1	kirc_tcga_pan_can_atlas_2018	E1222fs	0.390625	2
HNF1A	ucec_tcga_pan_can_atlas_2018	L44fs	0.3780718336483932	2
USP28	coadread_dfci_2016	V940fs	0.32310177705977383	2
FBXW7	coadread_dfci_2016	R473fs	0.32310177705977383	2
ASXL1	cesc_tcga_pan_can_atlas_2018	G645fs	0.6734006734006733	2
BCOR	coadread_tcga_pan_can_atlas_2018	K839fs	0.33670033670033667	2
BRCA2	coadread_dfci_2016	T3085fs	0.32310177705977383	2
TP53	blca_tcga_pan_can_atlas_2018	G154fs	0.48661800486618007	2
FUBP1	coadread_tcga_pan_can_atlas_2018	S11fs	0.33670033670033667	2
TP53	lusc_tcga_pan_can_atlas_2018	V73fs	0.41067761806981523	2
FUBP1	coadread_tcga_pan_can_atlas_2018	I301fs	0.33670033670033667	2
PBRM1	kirc_tcga_pan_can_atlas_2018	D748fs	0.390625	2
TP53	lusc_tcga_pan_can_atlas_2018	P153fs	0.41067761806981523	2
TP53	lusc_tcga_pan_can_atlas_2018	P75fs	0.41067761806981523	2
TP53	lusc_tcga_pan_can_atlas_2018	R65fs	0.41067761806981523	2
BCOR	coadread_tcga_pan_can_atlas_2018	P1621fs	0.33670033670033667	2
FBXW7	ucec_tcga_pan_can_atlas_2018	M240fs	0.3780718336483932	2
TP53	luad_tcga_pan_can_atlas_2018	L35fs	0.35335689045936397	2
TP53	luad_tcga_pan_can_atlas_2018	E294fs	0.35335689045936397	2
TP53	lusc_tcga_pan_can_atlas_2018	D207fs	0.41067761806981523	2
TCF12	coadread_dfci_2016	V183fs	0.32310177705977383	2
SOX9	coadread_dfci_2016	G263fs	0.32310177705977383	2
PIK3R1	blca_dfarber_mskcc_2014	P125fs	4.0	2
ATM	ucec_tcga_pan_can_atlas_2018	I1581fs	0.3780718336483932	2
PIK3R1	ucec_tcga_pan_can_atlas_2018	R577fs	0.3780718336483932	2
TP53	coadread_dfci_2016	P152fs	0.32310177705977383	2
TBX3	coadread_tcga_pan_can_atlas_2018	A147fs	0.33670033670033667	2
BRCA1	ucec_tcga_pan_can_atlas_2018	E111fs	0.3780718336483932	2
TP53	coadread_dfci_2016	R209fs	0.32310177705977383	2
TP53	coadread_dfci_2016	K382fs	0.32310177705977383	2
PIK3R1	ucec_tcga_pan_can_atlas_2018	E341fs	0.3780718336483932	2
NSD1	hnsc_tcga_pan_can_atlas_2018	G1095fs	0.3824091778202677	2
TP53	stad_tcga_pan_can_atlas_2018	P301fs	0.45454545454545453	2
NSD1	ucec_tcga_pan_can_atlas_2018	F1799fs	0.3780718336483932	2
HMCN1	stad_tcga_pan_can_atlas_2018	F514fs	0.45454545454545453	2
TP53	stad_tcga_pan_can_atlas_2018	D281fs	0.45454545454545453	2
HMCN1	stad_tcga_pan_can_atlas_2018	Q3720fs	0.45454545454545453	2
ATRX	lgg_tcga_pan_can_atlas_2018	K971fs	0.38910505836575876	2
ATRX	lgg_tcga_pan_can_atlas_2018	E1090fs	0.38910505836575876	2
ATM	ucec_tcga_pan_can_atlas_2018	K2811fs	0.3780718336483932	2
NSD1	hnsc_tcga_pan_can_atlas_2018	I1873fs	0.3824091778202677	2
FUBP1	prad_p1000	S11fs	0.19743336623889435	2
TBL1XR1	ucec_tcga_pan_can_atlas_2018	N126fs	0.3780718336483932	2
BRCA2	stad_tcga_pan_can_atlas_2018	D946fs	0.45454545454545453	2
TP53	esca_tcga_pan_can_atlas_2018	P128fs	1.098901098901099	2
ATRX	lgg_tcga_pan_can_atlas_2018	K1300fs	0.38910505836575876	2
TCF12	lgg_tcga_pan_can_atlas_2018	E524fs	0.38910505836575876	2
TP53	brca_tcga_pan_can_atlas_2018	T211fs	0.18450184501845018	2
TP53	brca_tcga_pan_can_atlas_2018	P77fs	0.18450184501845018	2
HMCN1	coadread_dfci_2016	N3840fs	0.32310177705977383	2
ATM	coadread_tcga_pan_can_atlas_2018	F61fs	0.33670033670033667	2
BRCA1	coadread_dfci_2016	K654fs	0.32310177705977383	2
TBL1XR1	coadread_dfci_2016	N126fs	0.32310177705977383	2
FBXW7	stad_tcga_pan_can_atlas_2018	S668fs	0.45454545454545453	2
TP53	brca_tcga_pan_can_atlas_2018	I162fs	0.18450184501845018	2
FBXW7	stad_tcga_pan_can_atlas_2018	R473fs	0.45454545454545453	2
NSD1	stad_tcga_pan_can_atlas_2018	M1531fs	0.45454545454545453	2
FOXA1	blca_tcga_pan_can_atlas_2018	*473fs	0.48661800486618007	2
PIK3R1	coadread_dfci_2016	K448fs	0.32310177705977383	2
INPPL1	stad_tcga_pan_can_atlas_2018	R1156fs	0.45454545454545453	2
PIK3R1	ucec_tcga_pan_can_atlas_2018	F398fs	0.3780718336483932	2
TCF7L2	ucec_tcga_pan_can_atlas_2018	K485fs	0.3780718336483932	2
KANSL1	coadread_tcga_pan_can_atlas_2018	G179fs	0.33670033670033667	2
CCDC88A	coadread_tcga_pan_can_atlas_2018	I779fs	0.33670033670033667	2
TP53	hnsc_tcga_pan_can_atlas_2018	P58fs	0.3824091778202677	2
SOX9	ucec_tcga_pan_can_atlas_2018	R264fs	0.3780718336483932	2
TP53	hnsc_tcga_pan_can_atlas_2018	S90fs	0.3824091778202677	2
TP53	coadread_tcga_pan_can_atlas_2018	V73fs	0.33670033670033667	2
SOX9	stad_tcga_pan_can_atlas_2018	V306fs	0.45454545454545453	2
PTEN	coadread_dfci_2016	E157fs	0.32310177705977383	2
KANSL1	coadread_tcga_pan_can_atlas_2018	G204fs	0.33670033670033667	2
TP53	coadread_tcga_pan_can_atlas_2018	V173fs	0.33670033670033667	2
TP53	hnsc_tcga_pan_can_atlas_2018	I195fs	0.3824091778202677	2
ARID1B	ucec_tcga_pan_can_atlas_2018	K1130fs	0.3780718336483932	2
ARID1B	ucec_tcga_pan_can_atlas_2018	V1992fs	0.3780718336483932	2
SPRED1	coadread_dfci_2016	Q158fs	0.32310177705977383	2
HDAC2	coadread_tcga_pan_can_atlas_2018	T459fs	0.33670033670033667	2
ATRX	lgg_tcga_pan_can_atlas_2018	D699fs	0.38910505836575876	2
TP53	coadread_tcga_pan_can_atlas_2018	V122fs	0.33670033670033667	2
PTEN	coadread_dfci_2016	N323fs	0.32310177705977383	2
SOX9	coadread_tcga_pan_can_atlas_2018	D274fs	0.33670033670033667	2
INPPL1	ucec_tcga_pan_can_atlas_2018	S1068fs	0.3780718336483932	2
ARID1A	stad_tcga_pan_can_atlas_2018	P1115fs	0.45454545454545453	2
TP53	lgg_tcga_pan_can_atlas_2018	P278fs	0.38910505836575876	2
SOX9	coadread_dfci_2016	R264fs	0.32310177705977383	2
GATA3	brca_tcga_pan_can_atlas_2018	G431fs	0.18450184501845018	2
TP53	lgg_tcga_pan_can_atlas_2018	R280fs	0.38910505836575876	2
TET2	laml_tcga_pan_can_atlas_2018	K1422fs	1.0	2
CDH1	brca_tcga_pan_can_atlas_2018	N166fs	0.18450184501845018	2
ARID1A	stad_tcga_pan_can_atlas_2018	P1898fs	0.45454545454545453	2
TP53	gbm_tcga_pan_can_atlas_2018	K139fs	0.33783783783783783	2
ATRX	coadread_dfci_2016	T1582fs	0.32310177705977383	2
HDAC2	coadread_dfci_2016	T459fs	0.32310177705977383	2
CCDC88A	stad_tcga_pan_can_atlas_2018	M1218fs	0.45454545454545453	2
CCDC88A	stad_tcga_pan_can_atlas_2018	I779fs	0.45454545454545453	2
ARID1A	blca_tcga_pan_can_atlas_2018	D1850fs	0.48661800486618007	2
TP53	hnsc_tcga_pan_can_atlas_2018	T329fs	0.3824091778202677	2
CCDC88A	ucec_tcga_pan_can_atlas_2018	I779fs	0.3780718336483932	2
ATRX	lgg_tcga_pan_can_atlas_2018	R907fs	0.38910505836575876	2
SPRED1	stad_tcga_pan_can_atlas_2018	D79fs	0.45454545454545453	2
PBRM1	coadread_tcga_pan_can_atlas_2018	N955fs	0.33670033670033667	2
NF1	coadread_dfci_2016	K1386fs	0.32310177705977383	2
TCF7L2	coadread_tcga_pan_can_atlas_2018	K485fs	0.33670033670033667	2
FUBP1	ucec_tcga_pan_can_atlas_2018	I301fs	0.3780718336483932	2
PBRM1	coadread_dfci_2016	I279fs	0.32310177705977383	2
PIK3R1	ucec_tcga_pan_can_atlas_2018	D578fs	0.3780718336483932	2
PTCH1	coadread_tcga_pan_can_atlas_2018	S1203fs	0.33670033670033667	2
IWS1	stad_tcga_pan_can_atlas_2018	K582fs	0.45454545454545453	2
PNISR	coadread_tcga_pan_can_atlas_2018	H751fs	0.33670033670033667	2
PNISR	brca_tcga_pan_can_atlas_2018	E498fs	0.18450184501845018	2
PNISR	coadread_dfci_2016	E498fs	0.32310177705977383	2
NF1	coadread_dfci_2016	I679fs	0.32310177705977383	2
BRCA2	prad_p1000	K2674fs	0.19743336623889435	2
BRCA2	prad_p1000	T3085fs	0.19743336623889435	2
PIK3R1	ucec_tcga_pan_can_atlas_2018	I82fs	0.3780718336483932	2
TP53	paad_tcga_pan_can_atlas_2018	P152fs	1.0869565217391304	2
TP53	coadread_tcga_pan_can_atlas_2018	L35fs	0.33670033670033667	2
BCOR	ucec_tcga_pan_can_atlas_2018	L7fs	0.3780718336483932	2
NOTCH1	dlbcl_dfci_2018	P2514fs	1.4814814814814816	2
PTCH1	coadread_dfci_2016	C727fs	0.32310177705977383	2
GATA3	brca_tcga_pan_can_atlas_2018	S404fs	0.18450184501845018	2
FAT1	hnsc_tcga_pan_can_atlas_2018	S2826fs	0.3824091778202677	2
PTCH1	coadread_dfci_2016	N97fs	0.32310177705977383	2
ARID2	lgg_tcga_pan_can_atlas_2018	T56fs	0.38910505836575876	2
JMJD1C	stad_tcga_pan_can_atlas_2018	N1509fs	0.45454545454545453	2
CASP8	ucec_tcga_pan_can_atlas_2018	L474fs	0.3780718336483932	2
TP53	prad_p1000	R333fs	0.19743336623889435	2
PTCH1	esca_tcga_pan_can_atlas_2018	S1203fs	1.098901098901099	2
TP53	ov_tcga_pan_can_atlas_2018	T284fs	0.3418803418803419	2
GATA3	brca_tcga_pan_can_atlas_2018	M400fs	0.18450184501845018	2
PTCH1	ucec_tcga_pan_can_atlas_2018	N97fs	0.3780718336483932	2
GATA3	brca_tcga_pan_can_atlas_2018	H423fs	0.18450184501845018	2
PTCH1	stad_tcga_pan_can_atlas_2018	N97fs	0.45454545454545453	2
CASP8	coadread_dfci_2016	K473fs	0.32310177705977383	2
TP53	ov_tcga_pan_can_atlas_2018	Q144fs	0.3418803418803419	2
CASP8	coadread_tcga_pan_can_atlas_2018	V205fs	0.33670033670033667	2
CASP8	coadread_tcga_pan_can_atlas_2018	K473fs	0.33670033670033667	2
ATRX	lgg_tcga_pan_can_atlas_2018	I360fs	0.38910505836575876	2
KMT2B	ucec_tcga_pan_can_atlas_2018	L161fs	0.3780718336483932	2
KMT2A	ucec_tcga_pan_can_atlas_2018	P773fs	0.3780718336483932	2
B2M	lusc_tcga_pan_can_atlas_2018	L15fs	0.41067761806981523	2
ZC3H13	coadread_dfci_2016	R758fs	0.32310177705977383	2
ZNF292	ucec_tcga_pan_can_atlas_2018	S2049fs	0.3780718336483932	2
ZNF292	ucec_tcga_pan_can_atlas_2018	F2278fs	0.3780718336483932	2
ZNF292	ucec_tcga_pan_can_atlas_2018	S1288fs	0.3780718336483932	2
CTNND1	coadread_dfci_2016	N449fs	0.32310177705977383	2
ZNF292	stad_tcga_pan_can_atlas_2018	L1157fs	0.45454545454545453	2
CIC	lgg_tcga_pan_can_atlas_2018	S1117fs	0.38910505836575876	2
AMER1	stad_tcga_pan_can_atlas_2018	F173fs	0.45454545454545453	2
CIC	lgg_tcga_pan_can_atlas_2018	V1345fs	0.38910505836575876	2
DNMT3A	coadread_dfci_2016	P59fs	0.32310177705977383	2
ZC3H13	coadread_dfci_2016	K279fs	0.32310177705977383	2
ZMYM4	stad_tcga_pan_can_atlas_2018	K430fs	0.45454545454545453	2
LIMCH1	coadread_dfci_2016	E425fs	0.32310177705977383	2
ZC3H13	coadread_dfci_2016	K1006fs	0.32310177705977383	2
LIMCH1	coadread_dfci_2016	E292fs	0.32310177705977383	2
KMT2C	prad_p1000	E3726fs	0.19743336623889435	2
RASA1	coadread_tcga_pan_can_atlas_2018	N838fs	0.33670033670033667	2
APC	luad_tcga_pan_can_atlas_2018	L1488fs	0.35335689045936397	2
ZMYM4	stad_tcga_pan_can_atlas_2018	F199fs	0.45454545454545453	2
ZC3H13	coadread_tcga_pan_can_atlas_2018	K279fs	0.33670033670033667	2
ZMYM4	ucec_tcga_pan_can_atlas_2018	I347fs	0.3780718336483932	2
ZMYM4	ucec_tcga_pan_can_atlas_2018	N1222fs	0.3780718336483932	2
APC	coadread_tcga_pan_can_atlas_2018	N627fs	0.33670033670033667	2
RB1	prad_p1000	G617fs	0.19743336623889435	2
RUNX1	brca_tcga_pan_can_atlas_2018	R142fs	0.18450184501845018	2
ZC3H13	stad_tcga_pan_can_atlas_2018	G997fs	0.45454545454545453	2
LUC7L3	coadread_tcga_pan_can_atlas_2018	S389fs	0.33670033670033667	2
ZC3H13	stad_tcga_pan_can_atlas_2018	K1006fs	0.45454545454545453	2
APC	coadread_tcga_pan_can_atlas_2018	S1272fs	0.33670033670033667	2
LUC7L3	stad_tcga_pan_can_atlas_2018	S389fs	0.45454545454545453	2
KMT2D	ucec_tcga_pan_can_atlas_2018	P1460fs	0.3780718336483932	2
ZC3H13	ucec_tcga_pan_can_atlas_2018	G997fs	0.3780718336483932	2
ZC3H13	ucec_tcga_pan_can_atlas_2018	R693fs	0.3780718336483932	2
VHL	kirc_tcga_pan_can_atlas_2018	L135fs	0.390625	2
ZNF292	stad_tcga_pan_can_atlas_2018	S2049fs	0.45454545454545453	2
VHL	kirc_tcga_pan_can_atlas_2018	I147fs	0.390625	2
ZNF292	stad_tcga_pan_can_atlas_2018	R2545fs	0.45454545454545453	2
ZNF292	stad_tcga_pan_can_atlas_2018	V838fs	0.45454545454545453	2
VHL	kirc_tcga_pan_can_atlas_2018	V165fs	0.390625	2
KMT2D	brca_tcga_pan_can_atlas_2018	K1686fs	0.18450184501845018	2
RERE	ucec_tcga_pan_can_atlas_2018	L1337fs	0.3780718336483932	2
CTCF	hnsc_tcga_pan_can_atlas_2018	T204fs	0.3824091778202677	2
MED23	stad_tcga_pan_can_atlas_2018	F701fs	0.45454545454545453	2
SETD2	ucec_tcga_pan_can_atlas_2018	T305fs	0.3780718336483932	2
VHL	kirc_tcga_pan_can_atlas_2018	E160fs	0.390625	2
KMT2D	ucec_tcga_pan_can_atlas_2018	S102fs	0.3780718336483932	2
RAD21	blca_tcga_pan_can_atlas_2018	E532fs	0.48661800486618007	2
CDKN2A	hnsc_tcga_pan_can_atlas_2018	D156fs	0.3824091778202677	2
MBD6	stad_tcga_pan_can_atlas_2018	Q694fs	0.45454545454545453	2
MBD6	ucec_tcga_pan_can_atlas_2018	P671fs	0.3780718336483932	2
MBD6	coadread_tcga_pan_can_atlas_2018	P931fs	0.33670033670033667	2
RERE	ucec_tcga_pan_can_atlas_2018	K83fs	0.3780718336483932	2
MBD6	ucec_tcga_pan_can_atlas_2018	T672fs	0.3780718336483932	2
COL4A2	coadread_dfci_2016	G151fs	0.32310177705977383	2
SETD2	coadread_tcga_pan_can_atlas_2018	T305fs	0.33670033670033667	2
COL4A2	coadread_tcga_pan_can_atlas_2018	P805fs	0.33670033670033667	2
RGS12	stad_tcga_pan_can_atlas_2018	K1178fs	0.45454545454545453	2
AMBRA1	ucec_tcga_pan_can_atlas_2018	D1287fs	0.3780718336483932	2
CDKN2A	paad_tcga_pan_can_atlas_2018	E88fs	1.0869565217391304	2
ZNF292	stad_tcga_pan_can_atlas_2018	N2538fs	0.45454545454545453	2
APC	coadread_tcga_pan_can_atlas_2018	R1435fs	0.33670033670033667	2
SETD2	coadread_dfci_2016	R1407fs	0.32310177705977383	2
RB1	ucec_tcga_pan_can_atlas_2018	I124fs	0.3780718336483932	2
MBD6	coadread_tcga_pan_can_atlas_2018	P671fs	0.33670033670033667	2
APC	coadread_tcga_pan_can_atlas_2018	S1436fs	0.33670033670033667	2
MBD6	stad_tcga_pan_can_atlas_2018	P671fs	0.45454545454545453	2
MBD6	stad_tcga_pan_can_atlas_2018	P270fs	0.45454545454545453	2
LUC7L3	coadread_dfci_2016	S389fs	0.32310177705977383	2
ZFP36L1	prad_p1000	G271fs	0.19743336623889435	2
APC	coadread_tcga_pan_can_atlas_2018	R1399fs	0.33670033670033667	2
DENND6A	stad_tcga_pan_can_atlas_2018	F358fs	0.45454545454545453	2
DENND6A	ucec_tcga_pan_can_atlas_2018	L441fs	0.3780718336483932	2
RNF43	ucec_tcga_pan_can_atlas_2018	P441fs	0.3780718336483932	2
MAP3K1	brca_tcga_pan_can_atlas_2018	R1385fs	0.18450184501845018	2
CHD8	coadread_tcga_pan_can_atlas_2018	L1905fs	0.33670033670033667	2
ZFP36L1	coadread_dfci_2016	S294fs	0.32310177705977383	2
RNF43	stad_tcga_pan_can_atlas_2018	L311fs	0.45454545454545453	2
RPL22	cesc_tcga_pan_can_atlas_2018	K15fs	0.6734006734006733	2
RPL22	acc_tcga_pan_can_atlas_2018	K15fs	2.1739130434782608	2
RPL22	brca_tcga_pan_can_atlas_2018	K15fs	0.18450184501845018	2
MAP3K1	brca_tcga_pan_can_atlas_2018	T1145fs	0.18450184501845018	2
ZFP36L2	coadread_dfci_2016	L101fs	0.32310177705977383	2
ZFP36L2	coadread_dfci_2016	T38fs	0.32310177705977383	2
APC	stad_tcga_pan_can_atlas_2018	S1465fs	0.45454545454545453	2
KMT2C	ucec_tcga_pan_can_atlas_2018	N2842fs	0.3780718336483932	2
MAP3K1	brca_tcga_pan_can_atlas_2018	T457fs	0.18450184501845018	2
CHD8	brca_tcga_pan_can_atlas_2018	N2371fs	0.18450184501845018	2
APC	coadread_dfci_2016	I1307fs	0.32310177705977383	2
CIC	ucec_tcga_pan_can_atlas_2018	P1116fs	0.3780718336483932	2
CIC	stad_tcga_pan_can_atlas_2018	P135fs	0.45454545454545453	2
RB1	gbm_tcga_pan_can_atlas_2018	S318fs	0.33783783783783783	2
CIC	stad_tcga_pan_can_atlas_2018	A900fs	0.45454545454545453	2
ZFP36L2	coadread_tcga_pan_can_atlas_2018	E103fs	0.33670033670033667	2
APC	ucec_tcga_pan_can_atlas_2018	V2194fs	0.3780718336483932	2
APC	ucec_tcga_pan_can_atlas_2018	S1465fs	0.3780718336483932	2
RNF43	coadread_tcga_pan_can_atlas_2018	V299fs	0.33670033670033667	2
APC	ucec_tcga_pan_can_atlas_2018	T1556fs	0.3780718336483932	2
APC	coadread_dfci_2016	Q541fs	0.32310177705977383	2
ZFP36L2	coadread_tcga_pan_can_atlas_2018	G107fs	0.33670033670033667	2
MAP3K1	brca_tcga_pan_can_atlas_2018	L319fs	0.18450184501845018	2
RB1	ucec_tcga_pan_can_atlas_2018	G617fs	0.3780718336483932	2
APC	coadread_tcga_pan_can_atlas_2018	E1552fs	0.33670033670033667	2
PTEN	ucec_tcga_pan_can_atlas_2018	H75fs	0.3780718336483932	2
KMT2C	ucec_tcga_pan_can_atlas_2018	F4496fs	0.3780718336483932	2
APC	coadread_dfci_2016	F1396fs	0.32310177705977383	2
DNMT3A	stad_tcga_pan_can_atlas_2018	P59fs	0.45454545454545453	2
KMT2D	ucec_tcga_pan_can_atlas_2018	P886fs	0.3780718336483932	2
RB1	lihc_tcga_pan_can_atlas_2018	N399fs	0.5376344086021506	2
APC	coadread_dfci_2016	N1531fs	0.32310177705977383	2
ZC3H18	esca_tcga_pan_can_atlas_2018	R680fs	1.098901098901099	2
KMT2D	ucec_tcga_pan_can_atlas_2018	K1686fs	0.3780718336483932	2
CIC	coadread_dfci_2016	S1117fs	0.32310177705977383	2
ZC3H18	coadread_dfci_2016	A315fs	0.32310177705977383	2
MAP2K4	brca_tcga_pan_can_atlas_2018	D263fs	0.18450184501845018	2
KMT2D	ucec_tcga_pan_can_atlas_2018	V1670fs	0.3780718336483932	2
APC	coadread_tcga_pan_can_atlas_2018	A1446fs	0.33670033670033667	2
CIC	lgg_tcga_pan_can_atlas_2018	V892fs	0.38910505836575876	2
KMT2C	stad_tcga_pan_can_atlas_2018	S143fs	0.45454545454545453	2
ZC3H18	coadread_tcga_pan_can_atlas_2018	A315fs	0.33670033670033667	2
MAP2K4	brca_tcga_pan_can_atlas_2018	R75fs	0.18450184501845018	2
APC	coadread_dfci_2016	L1488fs	0.32310177705977383	2
CIC	lgg_tcga_pan_can_atlas_2018	V1122fs	0.38910505836575876	2
KMT2C	coadread_dfci_2016	N2842fs	0.32310177705977383	2
APC	coadread_tcga_pan_can_atlas_2018	P1453fs	0.33670033670033667	2
APC	coadread_dfci_2016	E1464fs	0.32310177705977383	2
CHD8	ucec_tcga_pan_can_atlas_2018	N2371fs	0.3780718336483932	2
APC	coadread_tcga_pan_can_atlas_2018	S943fs	0.33670033670033667	2
ZFP36L2	stad_tcga_pan_can_atlas_2018	G107fs	0.45454545454545453	2
APC	coadread_tcga_pan_can_atlas_2018	P1439fs	0.33670033670033667	2
ZFP36L2	ucec_tcga_pan_can_atlas_2018	G144fs	0.3780718336483932	2
APC	coadread_tcga_pan_can_atlas_2018	S1421fs	0.33670033670033667	2
APC	coadread_tcga_pan_can_atlas_2018	E1464fs	0.33670033670033667	2
VHL	kirc_tcga_pan_can_atlas_2018	D179fs	0.390625	2
APC	coadread_tcga_pan_can_atlas_2018	H913fs	0.33670033670033667	2
RNF43	coadread_dfci_2016	P441fs	0.32310177705977383	2
VHL	kirc_tcga_pan_can_atlas_2018	G144fs	0.390625	2
RBM26	ucec_tcga_pan_can_atlas_2018	Q728fs	0.3780718336483932	2
CREBBP	coadread_tcga_pan_can_atlas_2018	I1084fs	0.33670033670033667	2
ELF3	blca_tcga_pan_can_atlas_2018	D230fs	0.48661800486618007	2
PTEN	ucec_tcga_pan_can_atlas_2018	H64fs	0.3780718336483932	2
CRIPAK	blca_dfarber_mskcc_2014	T304fs	4.0	2
ARHGAP5	stad_tcga_pan_can_atlas_2018	K192fs	0.45454545454545453	2
KMT2B	hnsc_tcga_pan_can_atlas_2018	K553fs	0.3824091778202677	2
ZNF292	lgg_tcga_pan_can_atlas_2018	V1154fs	0.38910505836575876	2
KMT2D	lusc_tcga_pan_can_atlas_2018	P2302fs	0.41067761806981523	2
CDKN2A	blca_tcga_pan_can_atlas_2018	A102fs	0.48661800486618007	2
PTEN	ucec_tcga_pan_can_atlas_2018	E157fs	0.3780718336483932	2
AFDN	coadread_tcga_pan_can_atlas_2018	K1014fs	0.33670033670033667	2
KMT2B	stad_tcga_pan_can_atlas_2018	R217fs	0.45454545454545453	2
KMT2B	stad_tcga_pan_can_atlas_2018	K553fs	0.45454545454545453	2
KMT2D	ucec_tcga_pan_can_atlas_2018	E1287fs	0.3780718336483932	2
ARHGAP35	ucec_tcga_pan_can_atlas_2018	N946fs	0.3780718336483932	2
ARHGAP35	ucec_tcga_pan_can_atlas_2018	K945fs	0.3780718336483932	2
ACVR1B	coadread_tcga_pan_can_atlas_2018	T377fs	0.33670033670033667	2
VHL	kirc_tcga_pan_can_atlas_2018	I206fs	0.390625	2
CTCF	ucec_tcga_pan_can_atlas_2018	S450fs	0.3780718336483932	2
ARHGAP5	ucec_tcga_pan_can_atlas_2018	N943fs	0.3780718336483932	2
ARHGAP5	coadread_dfci_2016	F892fs	0.32310177705977383	2
ACVR2A	ucec_tcga_pan_can_atlas_2018	R438fs	0.3780718336483932	2
MGA	coadread_tcga_pan_can_atlas_2018	E1249fs	0.33670033670033667	2
ARHGAP5	coadread_tcga_pan_can_atlas_2018	Y502fs	0.33670033670033667	2
RBBP6	ucec_tcga_pan_can_atlas_2018	I1209fs	0.3780718336483932	2
PTEN	brca_tcga_pan_can_atlas_2018	N48fs	0.18450184501845018	2
ARHGAP5	stad_tcga_pan_can_atlas_2018	R826fs	0.45454545454545453	2
RBBP6	ucec_tcga_pan_can_atlas_2018	S1532fs	0.3780718336483932	2
AFDN	ucec_tcga_pan_can_atlas_2018	K1014fs	0.3780718336483932	2
RBBP6	ucec_tcga_pan_can_atlas_2018	T1475fs	0.3780718336483932	2
MEN1	brca_tcga_pan_can_atlas_2018	I85fs	0.18450184501845018	2
ARHGAP5	stad_tcga_pan_can_atlas_2018	F935fs	0.45454545454545453	2
ACVR2A	coadread_tcga_pan_can_atlas_2018	D96fs	0.33670033670033667	2
CTCF	ucec_tcga_pan_can_atlas_2018	E691fs	0.3780718336483932	2
ARHGAP5	coadread_dfci_2016	R826fs	0.32310177705977383	2
CDKN2A	esca_broad	Y44fs	1.3245033112582782	2
ARHGAP5	coadread_tcga_pan_can_atlas_2018	F935fs	0.33670033670033667	2
KMT2B	ucec_tcga_pan_can_atlas_2018	R1109fs	0.3780718336483932	2
ARHGAP5	coadread_tcga_pan_can_atlas_2018	F892fs	0.33670033670033667	2
KMT2D	stad_tcga_pan_can_atlas_2018	N2517fs	0.45454545454545453	2
AFDN	stad_tcga_pan_can_atlas_2018	K1014fs	0.45454545454545453	2
ARHGAP5	coadread_dfci_2016	P193fs	0.32310177705977383	2
RBBP6	stad_tcga_pan_can_atlas_2018	T1475fs	0.45454545454545453	2
ZNF318	coadread_dfci_2016	A1247fs	0.32310177705977383	2
RERE	stad_tcga_pan_can_atlas_2018	P966fs	0.45454545454545453	2
ARHGAP5	coadread_dfci_2016	K192fs	0.32310177705977383	2
PTEN	stad_tcga_pan_can_atlas_2018	K164fs	0.45454545454545453	2
KMT2D	stad_tcga_pan_can_atlas_2018	S102fs	0.45454545454545453	2
CTCF	ucec_tcga_pan_can_atlas_2018	T317fs	0.3780718336483932	2
PTEN	ucec_tcga_pan_can_atlas_2018	N63fs	0.3780718336483932	2
KMT2B	stad_tcga_pan_can_atlas_2018	G1879fs	0.45454545454545453	2
ZNRF3	coadread_dfci_2016	A414fs	0.32310177705977383	2
USP9X	ucec_tcga_pan_can_atlas_2018	K1773fs	0.3780718336483932	2
ZNRF3	coadread_dfci_2016	L422fs	0.32310177705977383	2
ARID1A	lihc_tcga_pan_can_atlas_2018	P728fs	0.5376344086021506	2
PTEN	ucec_tcga_pan_can_atlas_2018	L146fs	0.3780718336483932	2
USP9X	ucec_tcga_pan_can_atlas_2018	K1788fs	0.3780718336483932	2
ACVR1B	coadread_dfci_2016	V29fs	0.32310177705977383	2
KMT2D	stad_tcga_pan_can_atlas_2018	G1235fs	0.45454545454545453	2
CTCF	coadread_tcga_pan_can_atlas_2018	T204fs	0.33670033670033667	2
KMT2D	coadread_tcga_pan_can_atlas_2018	T4629fs	0.33670033670033667	2
KMT2B	stad_tcga_pan_can_atlas_2018	A1049fs	0.45454545454545453	2
CRIPAK	lusc_tcga_pan_can_atlas_2018	T184fs	0.41067761806981523	2
RBBP6	coadread_tcga_pan_can_atlas_2018	A1062fs	0.33670033670033667	2
ARHGAP35	ucec_tcga_pan_can_atlas_2018	F1428fs	0.3780718336483932	2
KMT2D	stad_tcga_pan_can_atlas_2018	V3089fs	0.45454545454545453	2
KMT2B	stad_tcga_pan_can_atlas_2018	R1055fs	0.45454545454545453	2
RBBP6	coadread_tcga_pan_can_atlas_2018	G1525fs	0.16835016835016833	1
RBBP6	ucec_tcga_pan_can_atlas_2018	E1032fs	0.1890359168241966	1
RB1	brca_tcga_pan_can_atlas_2018	C61fs	0.09225092250922509	1
PLEKHA6	skcm_tcga_pan_can_atlas_2018	G400fs	0.2232142857142857	1
RBBP6	ucec_tcga_pan_can_atlas_2018	K1138fs	0.1890359168241966	1
PLEKHA6	coadread_tcga_pan_can_atlas_2018	E155fs	0.16835016835016833	1
RBBP6	coadread_dfci_2016	T1475fs	0.16155088852988692	1
PBRM1	tgct_tcga_pan_can_atlas_2018	Y417fs	0.6711409395973155	1
RB1	blca_tcga_pan_can_atlas_2018	A74fs	0.24330900243309003	1
RB1	blca_tcga_pan_can_atlas_2018	R828fs	0.24330900243309003	1
RBBP6	ucec_tcga_pan_can_atlas_2018	P1501fs	0.1890359168241966	1
RB1	cesc_tcga_pan_can_atlas_2018	L303fs	0.33670033670033667	1
RB1	cesc_tcga_pan_can_atlas_2018	R418fs	0.33670033670033667	1
RBBP6	coadread_dfci_2016	P762fs	0.16155088852988692	1
PBRM1	kirc_tcga_pan_can_atlas_2018	F1216fs	0.1953125	1
RB1	cesc_tcga_pan_can_atlas_2018	M484fs	0.33670033670033667	1
RB1	coadread_dfci_2016	S249fs	0.16155088852988692	1
PBRM1	thym_tcga_pan_can_atlas_2018	K909fs	0.8130081300813009	1
PBRM1	kirc_tcga_pan_can_atlas_2018	V1235fs	0.1953125	1
RBBP6	ucec_tcga_pan_can_atlas_2018	G1525fs	0.1890359168241966	1
PLEKHA6	stad_tcga_pan_can_atlas_2018	L742fs	0.22727272727272727	1
PIK3R1	ucec_tcga_pan_can_atlas_2018	K633fs	0.1890359168241966	1
PBRM1	kirc_tcga_pan_can_atlas_2018	L448fs	0.1953125	1
PNISR	ov_tcga_pan_can_atlas_2018	P216fs	0.17094017094017094	1
PNISR	lusc_tcga_pan_can_atlas_2018	G150fs	0.20533880903490762	1
PBRM1	kirc_tcga_pan_can_atlas_2018	P1339fs	0.1953125	1
PNISR	luad_tcga_pan_can_atlas_2018	L466fs	0.17667844522968199	1
PIK3R1	ucec_tcga_pan_can_atlas_2018	L581fs	0.1890359168241966	1
RB1	gbm_tcga_pan_can_atlas_2018	E137fs	0.16891891891891891	1
RB1	gbm_tcga_pan_can_atlas_2018	T342fs	0.16891891891891891	1
PIK3R1	ucec_tcga_pan_can_atlas_2018	T354fs	0.1890359168241966	1
PIK3R1	ucec_tcga_pan_can_atlas_2018	R465fs	0.1890359168241966	1
PBRM1	kirc_tcga_pan_can_atlas_2018	F1101fs	0.1953125	1
PLEKHA6	skcm_tcga_pan_can_atlas_2018	Q979fs	0.2232142857142857	1
PIK3R1	ucec_tcga_pan_can_atlas_2018	N325fs	0.1890359168241966	1
RB1	blca_tcga_pan_can_atlas_2018	T778fs	0.24330900243309003	1
RB1	brca_tcga_pan_can_atlas_2018	L550fs	0.09225092250922509	1
RB1	blca_tcga_pan_can_atlas_2018	D270fs	0.24330900243309003	1
PIK3R1	ucec_tcga_pan_can_atlas_2018	L594fs	0.1890359168241966	1
RB1	blca_tcga_pan_can_atlas_2018	T271fs	0.24330900243309003	1
PBRM1	kirc_tcga_pan_can_atlas_2018	S652fs	0.1953125	1
PLEKHA6	gbm_tcga_pan_can_atlas_2018	G262fs	0.16891891891891891	1
PIK3R1	ucec_tcga_pan_can_atlas_2018	G143fs	0.1890359168241966	1
PBRM1	kirc_tcga_pan_can_atlas_2018	K1293fs	0.1953125	1
PLEKHA6	stad_tcga_pan_can_atlas_2018	I825fs	0.22727272727272727	1
PBRM1	kirc_tcga_pan_can_atlas_2018	L1349fs	0.1953125	1
PLEKHA6	stad_tcga_pan_can_atlas_2018	L106fs	0.22727272727272727	1
PLEKHA6	stad_tcga_pan_can_atlas_2018	G294fs	0.22727272727272727	1
PLEKHA6	coadread_dfci_2016	P330fs	0.16155088852988692	1
RB1	brca_tcga_pan_can_atlas_2018	I804fs	0.09225092250922509	1
PLEKHA6	coadread_dfci_2016	R326fs	0.16155088852988692	1
PBRM1	kirc_tcga_pan_can_atlas_2018	V44fs	0.1953125	1
RB1	blca_dfarber_mskcc_2014	T778fs	2.0	1
RB1	blca_tcga_pan_can_atlas_2018	K143fs	0.24330900243309003	1
RB1	blca_dfarber_mskcc_2014	E137fs	2.0	1
RBBP6	sarc_tcga_pan_can_atlas_2018	E1601fs	0.39215686274509803	1
PLEKHA6	coadread_dfci_2016	L106fs	0.16155088852988692	1
RBBP6	kich_tcga_pan_can_atlas_2018	G1525fs	1.5384615384615385	1
RB1	blca_tcga_pan_can_atlas_2018	V419fs	0.24330900243309003	1
PBRM1	ucec_tcga_pan_can_atlas_2018	E1203fs	0.1890359168241966	1
RB1	blca_dfarber_mskcc_2014	T726fs	2.0	1
PBRM1	ucec_tcga_pan_can_atlas_2018	Y417fs	0.1890359168241966	1
PLEKHA6	coadread_tcga_pan_can_atlas_2018	D852fs	0.16835016835016833	1
RB1	brca_tcga_pan_can_atlas_2018	S866fs	0.09225092250922509	1
RBBP6	kirc_tcga_pan_can_atlas_2018	Y6fs	0.1953125	1
RB1	cesc_tcga_pan_can_atlas_2018	L647fs	0.33670033670033667	1
PBRM1	stad_tcga_pan_can_atlas_2018	P703fs	0.22727272727272727	1
RB1	blca_tcga_pan_can_atlas_2018	Y728fs	0.24330900243309003	1
RBBP6	coadread_tcga_pan_can_atlas_2018	R939fs	0.16835016835016833	1
RBBP6	coadread_dfci_2016	P634fs	0.16155088852988692	1
PLEKHA6	stad_tcga_pan_can_atlas_2018	R746fs	0.22727272727272727	1
PLEKHA6	prad_p1000	V328fs	0.09871668311944717	1
PBRM1	kirc_tcga_pan_can_atlas_2018	F1594fs	0.1953125	1
PBRM1	kirc_tcga_pan_can_atlas_2018	N517fs	0.1953125	1
PBRM1	kirc_tcga_pan_can_atlas_2018	*1690fs	0.1953125	1
PLEKHA6	stad_tcga_pan_can_atlas_2018	P385fs	0.22727272727272727	1
PLEKHA6	stad_tcga_pan_can_atlas_2018	I308fs	0.22727272727272727	1
RBBP6	ucec_tcga_pan_can_atlas_2018	N1351fs	0.1890359168241966	1
PLEKHA6	coadread_tcga_pan_can_atlas_2018	I308fs	0.16835016835016833	1
RB1	ucec_tcga_pan_can_atlas_2018	F535fs	0.1890359168241966	1
RB1	blca_tcga_pan_can_atlas_2018	R798fs	0.24330900243309003	1
RBBP6	lgg_tcga_pan_can_atlas_2018	L1443fs	0.19455252918287938	1
RB1	cesc_tcga_pan_can_atlas_2018	F650fs	0.33670033670033667	1
PLEKHA6	brca_tcga_pan_can_atlas_2018	K960fs	0.09225092250922509	1
RB1	coadread_dfci_2016	Y529fs	0.16155088852988692	1
PBRM1	ucec_tcga_pan_can_atlas_2018	N258fs	0.1890359168241966	1
PLEKHA6	kirc_tcga_pan_can_atlas_2018	V328fs	0.1953125	1
RB1	coadread_tcga_pan_can_atlas_2018	Y529fs	0.16835016835016833	1
PLEKHA6	brca_tcga_pan_can_atlas_2018	E904fs	0.09225092250922509	1
RB1	cscc_dfarber_2015	M484fs	3.4482758620689653	1
RB1	esca_tcga_pan_can_atlas_2018	K96fs	0.5494505494505495	1
RBBP6	lgg_tcga_pan_can_atlas_2018	Q1724fs	0.19455252918287938	1
RB1	brca_tcga_pan_can_atlas_2018	A74fs	0.09225092250922509	1
PHACTR4	coadread_tcga_pan_can_atlas_2018	L347fs	0.16835016835016833	1
PIK3R1	ucec_tcga_pan_can_atlas_2018	Q432fs	0.1890359168241966	1
RB1	sarc_tcga_pan_can_atlas_2018	M484fs	0.39215686274509803	1
PHACTR4	stad_tcga_pan_can_atlas_2018	P346fs	0.22727272727272727	1
RB1	blca_tcga_pan_can_atlas_2018	M708fs	0.24330900243309003	1
PIK3R1	ucec_tcga_pan_can_atlas_2018	S154fs	0.1890359168241966	1
RB1	sarc_tcga_pan_can_atlas_2018	R556fs	0.39215686274509803	1
RB1	sarc_tcga_pan_can_atlas_2018	G801fs	0.39215686274509803	1
RB1	sarc_tcga_pan_can_atlas_2018	N623fs	0.39215686274509803	1
RB1	sarc_tcga_pan_can_atlas_2018	I441fs	0.39215686274509803	1
PIK3R1	ucec_tcga_pan_can_atlas_2018	I383fs	0.1890359168241966	1
PIK3R1	ucec_tcga_pan_can_atlas_2018	L545fs	0.1890359168241966	1
RB1	sarc_tcga_pan_can_atlas_2018	T342fs	0.39215686274509803	1
PHACTR4	ucec_tcga_pan_can_atlas_2018	K616fs	0.1890359168241966	1
RB1	sarc_tcga_pan_can_atlas_2018	K548fs	0.39215686274509803	1
PIK3R1	ucec_tcga_pan_can_atlas_2018	P568fs	0.1890359168241966	1
PHACTR4	ucec_tcga_pan_can_atlas_2018	N608fs	0.1890359168241966	1
PIK3R1	lgg_tcga_pan_can_atlas_2018	L581fs	0.19455252918287938	1
PIK3R1	ucec_tcga_pan_can_atlas_2018	L347fs	0.1890359168241966	1
RB1	skcm_tcga_pan_can_atlas_2018	V144fs	0.2232142857142857	1
PBRM1	kirc_tcga_pan_can_atlas_2018	Q1560fs	0.1953125	1
PIK3R1	coadread_dfci_2016	T371fs	0.16155088852988692	1
RBBP6	lgg_tcga_pan_can_atlas_2018	P1104fs	0.19455252918287938	1
RB1	skcm_tcga_pan_can_atlas_2018	L769fs	0.2232142857142857	1
PBRM1	kirc_tcga_pan_can_atlas_2018	I977fs	0.1953125	1
RB1	brca_tcga_pan_can_atlas_2018	R254fs	0.09225092250922509	1
PIK3R1	coadread_tcga_pan_can_atlas_2018	E65fs	0.16835016835016833	1
RBBP6	lihc_tcga_pan_can_atlas_2018	E825fs	0.2688172043010753	1
PIK3R1	coadread_tcga_pan_can_atlas_2018	P92fs	0.16835016835016833	1
RB1	sarc_tcga_pan_can_atlas_2018	V725fs	0.39215686274509803	1
PIK3R1	ucec_tcga_pan_can_atlas_2018	L356fs	0.1890359168241966	1
PHACTR4	stad_tcga_pan_can_atlas_2018	S684fs	0.22727272727272727	1
RB1	gbm_tcga_pan_can_atlas_2018	N316fs	0.16891891891891891	1
RB1	stad_tcga_pan_can_atlas_2018	G617fs	0.22727272727272727	1
PHACTR4	stad_tcga_pan_can_atlas_2018	P247fs	0.22727272727272727	1
PHACTR4	coadread_tcga_pan_can_atlas_2018	H407fs	0.16835016835016833	1
RB1	lusc_tcga_pan_can_atlas_2018	A74fs	0.20533880903490762	1
PHF6	laml_tcga_pan_can_atlas_2018	N23fs	0.5	1
PHF6	stad_tcga_pan_can_atlas_2018	G10fs	0.22727272727272727	1
RB1	lusc_tcga_pan_can_atlas_2018	I425fs	0.20533880903490762	1
PHF6	ucec_tcga_pan_can_atlas_2018	G218fs	0.1890359168241966	1
PIK3R1	lgg_tcga_pan_can_atlas_2018	A98fs	0.19455252918287938	1
PIK3R1	stad_tcga_pan_can_atlas_2018	H618fs	0.22727272727272727	1
PHACTR4	coadread_tcga_pan_can_atlas_2018	P346fs	0.16835016835016833	1
RB1	sarc_tcga_pan_can_atlas_2018	E119fs	0.39215686274509803	1
PIK3R1	stad_tcga_pan_can_atlas_2018	S460fs	0.22727272727272727	1
PIK3R1	stad_tcga_pan_can_atlas_2018	M206fs	0.22727272727272727	1
PHACTR4	lusc_tcga_pan_can_atlas_2018	L347fs	0.20533880903490762	1
PIK3R1	thym_tcga_pan_can_atlas_2018	I521fs	0.8130081300813009	1
RB1	blca_tcga_pan_can_atlas_2018	R857fs	0.24330900243309003	1
RB1	ucec_tcga_pan_can_atlas_2018	I848fs	0.1890359168241966	1
RB1	ucec_tcga_pan_can_atlas_2018	S576fs	0.1890359168241966	1
PHACTR4	ov_tcga_pan_can_atlas_2018	D529fs	0.17094017094017094	1
RB1	stad_tcga_pan_can_atlas_2018	T271fs	0.22727272727272727	1
PHACTR4	prad_p1000	A559fs	0.09871668311944717	1
PIK3R1	ucec_tcga_pan_can_atlas_2018	L449fs	0.1890359168241966	1
PIK3R1	ucec_tcga_pan_can_atlas_2018	R642fs	0.1890359168241966	1
RB1	blca_tcga_pan_can_atlas_2018	Q395fs	0.24330900243309003	1
RB1	blca_tcga_pan_can_atlas_2018	E492fs	0.24330900243309003	1
PIK3R1	stad_tcga_pan_can_atlas_2018	N257fs	0.22727272727272727	1
RB1	blca_tcga_pan_can_atlas_2018	E79fs	0.24330900243309003	1
RB1	skcm_tcga_pan_can_atlas_2018	E166fs	0.2232142857142857	1
RBBP6	luad_tcga_pan_can_atlas_2018	S1688fs	0.17667844522968199	1
PIK3R1	coadread_tcga_pan_can_atlas_2018	S460fs	0.16835016835016833	1
RBBP6	luad_tcga_pan_can_atlas_2018	K1514fs	0.17667844522968199	1
PIK3R1	coadread_dfci_2016	I82fs	0.16155088852988692	1
PIK3R1	ucs_tcga_pan_can_atlas_2018	L420fs	1.7543859649122806	1
PIK3R1	ucs_tcga_pan_can_atlas_2018	Q221fs	1.7543859649122806	1
PIK3R1	ucec_tcga_pan_can_atlas_2018	T576fs	0.1890359168241966	1
PIK3R1	ucec_tcga_pan_can_atlas_2018	K419fs	0.1890359168241966	1
PIK3R1	ucec_tcga_pan_can_atlas_2018	K448fs	0.1890359168241966	1
PIK3R1	ucec_tcga_pan_can_atlas_2018	Q579fs	0.1890359168241966	1
PIK3R1	ucec_tcga_pan_can_atlas_2018	K346fs	0.1890359168241966	1
PIK3R1	ucec_tcga_pan_can_atlas_2018	D605fs	0.1890359168241966	1
RB1	prad_tcga_pan_can_atlas_2018	L337fs	0.20242914979757085	1
PIK3R1	ucec_tcga_pan_can_atlas_2018	I571fs	0.1890359168241966	1
RB1	lusc_tcga_pan_can_atlas_2018	V735fs	0.20533880903490762	1
RB1	lusc_tcga_pan_can_atlas_2018	K228fs	0.20533880903490762	1
RB1	skcm_tcga_pan_can_atlas_2018	L797fs	0.2232142857142857	1
PBRM1	kirc_tcga_pan_can_atlas_2018	D115fs	0.1953125	1
PIK3R1	ucec_tcga_pan_can_atlas_2018	S460fs	0.1890359168241966	1
PIK3R1	ucec_tcga_pan_can_atlas_2018	Q591fs	0.1890359168241966	1
RB1	gbm_tcga_pan_can_atlas_2018	E559fs	0.16891891891891891	1
RBBP6	thca_tcga_pan_can_atlas_2018	K1004fs	0.2	1
PBRM1	kirc_tcga_pan_can_atlas_2018	I1073fs	0.1953125	1
PBRM1	kirc_tcga_pan_can_atlas_2018	R332fs	0.1953125	1
PBRM1	kirc_tcga_pan_can_atlas_2018	Q1346fs	0.1953125	1
PIK3R1	ucec_tcga_pan_can_atlas_2018	E485fs	0.1890359168241966	1
PIK3R1	ucec_tcga_pan_can_atlas_2018	R574fs	0.1890359168241966	1
PIK3R1	ucec_tcga_pan_can_atlas_2018	Q497fs	0.1890359168241966	1
RB1	blca_tcga_pan_can_atlas_2018	I744fs	0.24330900243309003	1
RB1	gbm_tcga_pan_can_atlas_2018	L165fs	0.16891891891891891	1
PIK3R1	ucec_tcga_pan_can_atlas_2018	D68fs	0.1890359168241966	1
RB1	prad_p1000	N290fs	0.09871668311944717	1
RB1	prad_p1000	R73fs	0.09871668311944717	1
PIK3R1	kirp_tcga_pan_can_atlas_2018	D330fs	0.35335689045936397	1
RBBP6	ov_tcga_pan_can_atlas_2018	K1580fs	0.17094017094017094	1
RB1	ov_tcga_pan_can_atlas_2018	G423fs	0.17094017094017094	1
RBBP6	coadread_tcga_pan_can_atlas_2018	T1475fs	0.16835016835016833	1
RBBP6	skcm_tcga_pan_can_atlas_2018	E1056fs	0.2232142857142857	1
PBRM1	kirc_tcga_pan_can_atlas_2018	D1403fs	0.1953125	1
PIK3R1	gbm_tcga_pan_can_atlas_2018	R574fs	0.16891891891891891	1
PIK3R1	lusc_tcga_pan_can_atlas_2018	A360fs	0.20533880903490762	1
PIK3R1	gbm_tcga_pan_can_atlas_2018	T169fs	0.16891891891891891	1
PIK3R1	gbm_tcga_pan_can_atlas_2018	I82fs	0.16891891891891891	1
PIK3R1	hnsc_tcga_pan_can_atlas_2018	L573fs	0.19120458891013384	1
RB1	lusc_tcga_pan_can_atlas_2018	D394fs	0.20533880903490762	1
RBBP6	stad_tcga_pan_can_atlas_2018	T1604fs	0.22727272727272727	1
PIK3R1	lgg_tcga_pan_can_atlas_2018	K575fs	0.19455252918287938	1
RB1	prad_p1000	L199fs	0.09871668311944717	1
PIK3R1	lgg_tcga_pan_can_atlas_2018	I290fs	0.19455252918287938	1
RB1	meso_tcga_pan_can_atlas_2018	I285fs	1.1494252873563218	1
RBBP6	tgct_tcga_pan_can_atlas_2018	F198fs	0.6711409395973155	1
RB1	ov_tcga_pan_can_atlas_2018	L486fs	0.17094017094017094	1
RB1	ov_tcga_pan_can_atlas_2018	I441fs	0.17094017094017094	1
PIK3R1	gbm_tcga_pan_can_atlas_2018	V181fs	0.16891891891891891	1
RB1	ov_tcga_pan_can_atlas_2018	F526fs	0.17094017094017094	1
RB1	ov_tcga_pan_can_atlas_2018	C553fs	0.17094017094017094	1
RB1	prad_p1000	L337fs	0.09871668311944717	1
RB1	sarc_tcga_pan_can_atlas_2018	K574fs	0.39215686274509803	1
PIK3R1	ucec_tcga_pan_can_atlas_2018	C670fs	0.1890359168241966	1
PBRM1	kirc_tcga_pan_can_atlas_2018	N663fs	0.1953125	1
RB1	prad_tcga_pan_can_atlas_2018	G617fs	0.20242914979757085	1
PTEN	ucec_tcga_pan_can_atlas_2018	E373fs	0.1890359168241966	1
PNISR	stad_tcga_pan_can_atlas_2018	K750fs	0.22727272727272727	1
PTEN	prad_p1000	P38fs	0.09871668311944717	1
PTEN	ucec_tcga_pan_can_atlas_2018	Q97fs	0.1890359168241966	1
PTEN	lusc_tcga_pan_can_atlas_2018	V217fs	0.20533880903490762	1
PTEN	ucec_tcga_pan_can_atlas_2018	S338fs	0.1890359168241966	1
PTEN	lusc_tcga_pan_can_atlas_2018	E201fs	0.20533880903490762	1
PTEN	ucec_tcga_pan_can_atlas_2018	K197fs	0.1890359168241966	1
PTEN	lusc_tcga_pan_can_atlas_2018	F243fs	0.20533880903490762	1
PTEN	ucec_tcga_pan_can_atlas_2018	S59fs	0.1890359168241966	1
PTEN	skcm_tcga_pan_can_atlas_2018	N63fs	0.2232142857142857	1
PTEN	ucec_tcga_pan_can_atlas_2018	R233fs	0.1890359168241966	1
PTEN	ucec_tcga_pan_can_atlas_2018	D52fs	0.1890359168241966	1
PTEN	ucec_tcga_pan_can_atlas_2018	Q87fs	0.1890359168241966	1
PTEN	prad_p1000	Y155fs	0.09871668311944717	1
PTEN	prad_p1000	N323fs	0.09871668311944717	1
PTEN	ucec_tcga_pan_can_atlas_2018	E40fs	0.1890359168241966	1
PTEN	prad_p1000	R233fs	0.09871668311944717	1
PTEN	prad_p1000	I300fs	0.09871668311944717	1
PTEN	lusc_tcga_pan_can_atlas_2018	T319fs	0.20533880903490762	1
PTEN	lusc_tcga_pan_can_atlas_2018	L152fs	0.20533880903490762	1
PTEN	ucec_tcga_pan_can_atlas_2018	P213fs	0.1890359168241966	1
PTEN	lusc_tcga_pan_can_atlas_2018	N292fs	0.20533880903490762	1
PTEN	ucec_tcga_pan_can_atlas_2018	F238fs	0.1890359168241966	1
PTEN	ucec_tcga_pan_can_atlas_2018	R308fs	0.1890359168241966	1
PTEN	ucec_tcga_pan_can_atlas_2018	L182fs	0.1890359168241966	1
PTEN	ucec_tcga_pan_can_atlas_2018	K254fs	0.1890359168241966	1
PTEN	skcm_tcga_pan_can_atlas_2018	D153fs	0.2232142857142857	1
PTEN	skcm_tcga_pan_can_atlas_2018	R234fs	0.2232142857142857	1
PTEN	ov_tcga_pan_can_atlas_2018	R233fs	0.17094017094017094	1
PTEN	luad_tcga_pan_can_atlas_2018	I8fs	0.17667844522968199	1
PTEN	ucec_tcga_pan_can_atlas_2018	I203fs	0.1890359168241966	1
PTEN	lusc_tcga_pan_can_atlas_2018	F21fs	0.20533880903490762	1
PTEN	lusc_tcga_pan_can_atlas_2018	K223fs	0.20533880903490762	1
PTEN	lusc_tcga_pan_can_atlas_2018	H141fs	0.20533880903490762	1
PTEN	lusc_tcga_pan_can_atlas_2018	Q171fs	0.20533880903490762	1
PTEN	lusc_tcga_pan_can_atlas_2018	A328fs	0.20533880903490762	1
PTEN	lusc_tcga_pan_can_atlas_2018	L193fs	0.20533880903490762	1
PTEN	ucec_tcga_pan_can_atlas_2018	I135fs	0.1890359168241966	1
PTEN	gbm_tcga_pan_can_atlas_2018	M239fs	0.16891891891891891	1
PTEN	prad_p1000	G293fs	0.09871668311944717	1
PTEN	lihc_tcga_pan_can_atlas_2018	N323fs	0.2688172043010753	1
RASA1	kirp_tcga_pan_can_atlas_2018	P145fs	0.35335689045936397	1
PTEN	esca_tcga_pan_can_atlas_2018	V45fs	0.5494505494505495	1
RASA1	kirc_tcga_pan_can_atlas_2018	D972fs	0.1953125	1
PTEN	coadread_tcga_pan_can_atlas_2018	T350fs	0.16835016835016833	1
PTEN	coadread_tcga_pan_can_atlas_2018	A126fs	0.16835016835016833	1
RASA1	hnsc_tcga_pan_can_atlas_2018	P139fs	0.19120458891013384	1
PTEN	coadread_tcga_pan_can_atlas_2018	D162fs	0.16835016835016833	1
RASA1	esca_tcga_pan_can_atlas_2018	E70fs	0.5494505494505495	1
PTEN	gbm_tcga_pan_can_atlas_2018	S113fs	0.16891891891891891	1
RASA1	cesc_tcga_pan_can_atlas_2018	P141fs	0.33670033670033667	1
PTEN	gbm_tcga_pan_can_atlas_2018	P244fs	0.16891891891891891	1
PTEN	gbm_tcga_pan_can_atlas_2018	I300fs	0.16891891891891891	1
RASA1	esca_broad	N838fs	0.6622516556291391	1
PTEN	ucec_tcga_pan_can_atlas_2018	K66fs	0.1890359168241966	1
RASA1	coadread_dfci_2016	S209fs	0.16155088852988692	1
PTEN	lgg_tcga_pan_can_atlas_2018	P248fs	0.19455252918287938	1
PTEN	lihc_tcga_pan_can_atlas_2018	G293fs	0.2688172043010753	1
RAD21	ucec_tcga_pan_can_atlas_2018	L61fs	0.1890359168241966	1
PTEN	coadread_dfci_2016	D24fs	0.16155088852988692	1
PTEN	coadread_tcga_pan_can_atlas_2018	K6fs	0.16835016835016833	1
RAD21	prad_p1000	Y67fs	0.09871668311944717	1
RAD21	prad_p1000	D548fs	0.09871668311944717	1
RAD21	lihc_tcga_pan_can_atlas_2018	L451fs	0.2688172043010753	1
PTEN	coadread_tcga_pan_can_atlas_2018	C105fs	0.16835016835016833	1
RAD21	laml_tcga_pan_can_atlas_2018	V284fs	0.5	1
RAD21	laml_tcga_pan_can_atlas_2018	E453fs	0.5	1
PTEN	coadread_dfci_2016	P231fs	0.16155088852988692	1
RAD21	laml_tcga_pan_can_atlas_2018	V49fs	0.5	1
RAD21	brca_tcga_pan_can_atlas_2018	L60fs	0.09225092250922509	1
PTEN	coadread_dfci_2016	N63fs	0.16155088852988692	1
RAD21	tgct_tcga_pan_can_atlas_2018	G547fs	0.6711409395973155	1
RASA1	stad_tcga_pan_can_atlas_2018	Y142fs	0.22727272727272727	1
PTEN	coadread_dfci_2016	F90fs	0.16155088852988692	1
PTEN	coadread_dfci_2016	K164fs	0.16155088852988692	1
PTEN	ucec_tcga_pan_can_atlas_2018	S170fs	0.1890359168241966	1
PTEN	skcm_tcga_pan_can_atlas_2018	L320fs	0.2232142857142857	1
RB1	brca_tcga_pan_can_atlas_2018	I679fs	0.09225092250922509	1
PTEN	ucec_tcga_pan_can_atlas_2018	T202fs	0.1890359168241966	1
PTEN	ucec_tcga_pan_can_atlas_2018	R41fs	0.1890359168241966	1
PTEN	ucec_tcga_pan_can_atlas_2018	K260fs	0.1890359168241966	1
PTEN	ucec_tcga_pan_can_atlas_2018	K60fs	0.1890359168241966	1
PTEN	ucec_tcga_pan_can_atlas_2018	R47fs	0.1890359168241966	1
PTEN	ucec_tcga_pan_can_atlas_2018	R172fs	0.1890359168241966	1
PTEN	ucec_tcga_pan_can_atlas_2018	F154fs	0.1890359168241966	1
PTEN	ucec_tcga_pan_can_atlas_2018	N262fs	0.1890359168241966	1
PTEN	ucec_tcga_pan_can_atlas_2018	K344fs	0.1890359168241966	1
PTEN	ucec_tcga_pan_can_atlas_2018	S10fs	0.1890359168241966	1
PTEN	ucec_tcga_pan_can_atlas_2018	E7fs	0.1890359168241966	1
PTEN	ucec_tcga_pan_can_atlas_2018	N31fs	0.1890359168241966	1
PTEN	ucec_tcga_pan_can_atlas_2018	I5fs	0.1890359168241966	1
PTEN	brca_tcga_pan_can_atlas_2018	I300fs	0.09225092250922509	1
PTEN	ucec_tcga_pan_can_atlas_2018	S370fs	0.1890359168241966	1
PTEN	ucec_tcga_pan_can_atlas_2018	R15fs	0.1890359168241966	1
PTEN	ucec_tcga_pan_can_atlas_2018	N228fs	0.1890359168241966	1
PTEN	ucec_tcga_pan_can_atlas_2018	R335fs	0.1890359168241966	1
PTEN	ucec_tcga_pan_can_atlas_2018	N117fs	0.1890359168241966	1
PTEN	ucec_tcga_pan_can_atlas_2018	W274fs	0.1890359168241966	1
PTEN	stad_tcga_pan_can_atlas_2018	C250fs	0.22727272727272727	1
PTEN	ucec_tcga_pan_can_atlas_2018	V45fs	0.1890359168241966	1
PTEN	ucec_tcga_pan_can_atlas_2018	I300fs	0.1890359168241966	1
PTEN	ucec_tcga_pan_can_atlas_2018	N329fs	0.1890359168241966	1
PTEN	ucec_tcga_pan_can_atlas_2018	I8fs	0.1890359168241966	1
PTEN	ucec_tcga_pan_can_atlas_2018	E99fs	0.1890359168241966	1
PTEN	brca_tcga_pan_can_atlas_2018	N117fs	0.09225092250922509	1
PTEN	blca_tcga_pan_can_atlas_2018	E285fs	0.24330900243309003	1
PTEN	thca_tcga_pan_can_atlas_2018	K183fs	0.2	1
PTEN	ucec_tcga_pan_can_atlas_2018	E307fs	0.1890359168241966	1
PTEN	stad_tcga_pan_can_atlas_2018	T232fs	0.22727272727272727	1
PTEN	stad_tcga_pan_can_atlas_2018	W274fs	0.22727272727272727	1
PTEN	stad_tcga_pan_can_atlas_2018	N311fs	0.22727272727272727	1
PTEN	ucec_tcga_pan_can_atlas_2018	N48fs	0.1890359168241966	1
PTEN	gbm_tcga_pan_can_atlas_2018	D297fs	0.16891891891891891	1
PTEN	stad_tcga_pan_can_atlas_2018	T167fs	0.22727272727272727	1
PTEN	brca_tcga_pan_can_atlas_2018	D252fs	0.09225092250922509	1
PTEN	ucec_tcga_pan_can_atlas_2018	T78fs	0.1890359168241966	1
PTEN	brca_tcga_pan_can_atlas_2018	D19fs	0.09225092250922509	1
PTEN	brca_tcga_pan_can_atlas_2018	Y16fs	0.09225092250922509	1
PTEN	ucs_tcga_pan_can_atlas_2018	N311fs	1.7543859649122806	1
PTEN	ucs_tcga_pan_can_atlas_2018	R234fs	1.7543859649122806	1
PTEN	brca_tcga_pan_can_atlas_2018	E288fs	0.09225092250922509	1
PTEN	ucec_tcga_pan_can_atlas_2018	I280fs	0.1890359168241966	1
PTEN	ucec_tcga_pan_can_atlas_2018	L23fs	0.1890359168241966	1
PTEN	ucec_tcga_pan_can_atlas_2018	S302fs	0.1890359168241966	1
PTEN	ucec_tcga_pan_can_atlas_2018	R74fs	0.1890359168241966	1
PTEN	ucec_tcga_pan_can_atlas_2018	F241fs	0.1890359168241966	1
PTEN	ucec_tcga_pan_can_atlas_2018	E291fs	0.1890359168241966	1
PTEN	ucec_tcga_pan_can_atlas_2018	C211fs	0.1890359168241966	1
PTEN	ucec_tcga_pan_can_atlas_2018	K313fs	0.1890359168241966	1
PTEN	ucec_tcga_pan_can_atlas_2018	N340fs	0.1890359168241966	1
PTEN	ucec_tcga_pan_can_atlas_2018	K221fs	0.1890359168241966	1
PTEN	ucec_tcga_pan_can_atlas_2018	C218fs	0.1890359168241966	1
PTEN	ucec_tcga_pan_can_atlas_2018	L112fs	0.1890359168241966	1
PTEN	ucec_tcga_pan_can_atlas_2018	T321fs	0.1890359168241966	1
PTEN	ucec_tcga_pan_can_atlas_2018	I4fs	0.1890359168241966	1
PTEN	ucec_tcga_pan_can_atlas_2018	E288fs	0.1890359168241966	1
PBRM1	stad_tcga_pan_can_atlas_2018	P1518fs	0.22727272727272727	1
PTEN	ucec_tcga_pan_can_atlas_2018	V158fs	0.1890359168241966	1
PTEN	brca_tcga_pan_can_atlas_2018	V290fs	0.09225092250922509	1
PTEN	ucec_tcga_pan_can_atlas_2018	D312fs	0.1890359168241966	1
PTEN	ucec_tcga_pan_can_atlas_2018	D153fs	0.1890359168241966	1
PTEN	ucec_tcga_pan_can_atlas_2018	P283fs	0.1890359168241966	1
PTEN	brca_tcga_pan_can_atlas_2018	W274fs	0.09225092250922509	1
PTEN	brca_tcga_pan_can_atlas_2018	F257fs	0.09225092250922509	1
PTEN	brca_tcga_pan_can_atlas_2018	H259fs	0.09225092250922509	1
PTEN	ucec_tcga_pan_can_atlas_2018	F90fs	0.1890359168241966	1
PTEN	ucec_tcga_pan_can_atlas_2018	P244fs	0.1890359168241966	1
PTEN	ucec_tcga_pan_can_atlas_2018	R14fs	0.1890359168241966	1
PTEN	ucec_tcga_pan_can_atlas_2018	R234fs	0.1890359168241966	1
PTEN	ucec_tcga_pan_can_atlas_2018	Q171fs	0.1890359168241966	1
PTEN	ucec_tcga_pan_can_atlas_2018	H259fs	0.1890359168241966	1
PTEN	ucec_tcga_pan_can_atlas_2018	D301fs	0.1890359168241966	1
PTEN	gbm_tcga_pan_can_atlas_2018	D371fs	0.16891891891891891	1
PTEN	gbm_tcga_pan_can_atlas_2018	I28fs	0.16891891891891891	1
RASA1	lgg_tcga_pan_can_atlas_2018	L205fs	0.19455252918287938	1
RB1	blca_tcga_pan_can_atlas_2018	L343fs	0.24330900243309003	1
RB1	gbm_tcga_pan_can_atlas_2018	L343fs	0.16891891891891891	1
RB1	gbm_tcga_pan_can_atlas_2018	V222fs	0.16891891891891891	1
PTCH1	stad_tcga_pan_can_atlas_2018	G1396fs	0.22727272727272727	1
PTCH1	stad_tcga_pan_can_atlas_2018	R1308fs	0.22727272727272727	1
RB1	blca_tcga_pan_can_atlas_2018	S788fs	0.24330900243309003	1
PTCH1	prad_p1000	L517fs	0.09871668311944717	1
PTCH1	prad_p1000	S1203fs	0.09871668311944717	1
PTCH1	prad_p1000	L39fs	0.09871668311944717	1
RASA1	blca_tcga_pan_can_atlas_2018	L205fs	0.24330900243309003	1
PTCH1	acc_tcga_pan_can_atlas_2018	C727fs	1.0869565217391304	1
PTCH1	esca_tcga_pan_can_atlas_2018	M869fs	0.5494505494505495	1
PTCH1	brca_tcga_pan_can_atlas_2018	G486fs	0.09225092250922509	1
RB1	lusc_tcga_pan_can_atlas_2018	P777fs	0.20533880903490762	1
RB1	lusc_tcga_pan_can_atlas_2018	R73fs	0.20533880903490762	1
PTCH1	coadread_dfci_2016	L39fs	0.16155088852988692	1
RB1	lusc_tcga_pan_can_atlas_2018	V742fs	0.20533880903490762	1
RB1	lihc_tcga_pan_can_atlas_2018	N290fs	0.2688172043010753	1
PTCH1	ucec_tcga_pan_can_atlas_2018	A451fs	0.1890359168241966	1
RB1	lihc_tcga_pan_can_atlas_2018	V450fs	0.2688172043010753	1
PTCH1	ucec_tcga_pan_can_atlas_2018	L39fs	0.1890359168241966	1
RB1	kich_tcga_pan_can_atlas_2018	Q685fs	1.5384615384615385	1
PTEN	cesc_tcga_pan_can_atlas_2018	G20fs	0.33670033670033667	1
PTEN	prad_p1000	L247fs	0.09871668311944717	1
PTCH1	hnsc_tcga_pan_can_atlas_2018	L39fs	0.19120458891013384	1
PTCH1	esca_tcga_pan_can_atlas_2018	M319fs	0.5494505494505495	1
RB1	lihc_tcga_pan_can_atlas_2018	R451fs	0.2688172043010753	1
RB1	hnsc_tcga_pan_can_atlas_2018	G509fs	0.19120458891013384	1
PTCH1	laml_tcga_pan_can_atlas_2018	L1102fs	0.5	1
RB1	hnsc_tcga_pan_can_atlas_2018	E53fs	0.19120458891013384	1
RB1	hnsc_tcga_pan_can_atlas_2018	L326fs	0.19120458891013384	1
RB1	kich_tcga_pan_can_atlas_2018	L779fs	1.5384615384615385	1
PTCH1	lihc_tcga_pan_can_atlas_2018	M587fs	0.2688172043010753	1
PTCH1	esca_tcga_pan_can_atlas_2018	P681fs	0.5494505494505495	1
PTCH1	meso_tcga_pan_can_atlas_2018	Q1020fs	1.1494252873563218	1
RB1	lihc_tcga_pan_can_atlas_2018	R254fs	0.2688172043010753	1
PTCH1	coadread_dfci_2016	F614fs	0.16155088852988692	1
RB1	gbm_tcga_pan_can_atlas_2018	M484fs	0.16891891891891891	1
RB1	luad_tcga_pan_can_atlas_2018	E204fs	0.17667844522968199	1
PNISR	dlbcl_dfci_2018	P101fs	0.7407407407407408	1
PNISR	esca_tcga_pan_can_atlas_2018	P104fs	0.5494505494505495	1
RB1	luad_tcga_pan_can_atlas_2018	P786fs	0.17667844522968199	1
PNISR	stad_tcga_pan_can_atlas_2018	H751fs	0.22727272727272727	1
RB1	lihc_tcga_pan_can_atlas_2018	V654fs	0.2688172043010753	1
RB1	luad_tcga_pan_can_atlas_2018	E97fs	0.17667844522968199	1
RB1	esca_tcga_pan_can_atlas_2018	R798fs	0.5494505494505495	1
PNISR	ucec_tcga_pan_can_atlas_2018	Q695fs	0.1890359168241966	1
RB1	esca_tcga_pan_can_atlas_2018	E545fs	0.5494505494505495	1
PNISR	ucec_tcga_pan_can_atlas_2018	P136fs	0.1890359168241966	1
PNISR	ucec_tcga_pan_can_atlas_2018	E498fs	0.1890359168241966	1
PNISR	thym_tcga_pan_can_atlas_2018	Q695fs	0.8130081300813009	1
PNISR	esca_tcga_pan_can_atlas_2018	K750fs	0.5494505494505495	1
RB1	ucec_tcga_pan_can_atlas_2018	M484fs	0.1890359168241966	1
RB1	ucec_tcga_pan_can_atlas_2018	R418fs	0.1890359168241966	1
PNISR	stad_tcga_pan_can_atlas_2018	K667fs	0.22727272727272727	1
PNISR	coadread_tcga_pan_can_atlas_2018	P104fs	0.16835016835016833	1
PNISR	coadread_tcga_pan_can_atlas_2018	E267fs	0.16835016835016833	1
PTCH1	coadread_tcga_pan_can_atlas_2018	R1308fs	0.16835016835016833	1
PNISR	coadread_tcga_pan_can_atlas_2018	E331fs	0.16835016835016833	1
PTCH1	coadread_tcga_pan_can_atlas_2018	P593fs	0.16835016835016833	1
PTCH1	hnsc_tcga_pan_can_atlas_2018	D860fs	0.19120458891013384	1
RB1	luad_tcga_pan_can_atlas_2018	Y239fs	0.17667844522968199	1
PNISR	ucec_tcga_pan_can_atlas_2018	P104fs	0.1890359168241966	1
PNISR	esca_broad	R255fs	0.6622516556291391	1
PNISR	brca_tcga_pan_can_atlas_2018	P104fs	0.09225092250922509	1
PNISR	coadread_dfci_2016	K269fs	0.16155088852988692	1
PNISR	coadread_dfci_2016	K750fs	0.16155088852988692	1
PNISR	coadread_dfci_2016	L436fs	0.16155088852988692	1
PNISR	coadread_dfci_2016	K590fs	0.16155088852988692	1
RB1	luad_tcga_pan_can_atlas_2018	T497fs	0.17667844522968199	1
RB1	luad_tcga_pan_can_atlas_2018	M148fs	0.17667844522968199	1
RB1	luad_tcga_pan_can_atlas_2018	K616fs	0.17667844522968199	1
RB1	luad_tcga_pan_can_atlas_2018	F131fs	0.17667844522968199	1
PNISR	coadread_tcga_pan_can_atlas_2018	A474fs	0.16835016835016833	1
PTEN	cesc_tcga_pan_can_atlas_2018	N184fs	0.33670033670033667	1
RB1	hnsc_tcga_pan_can_atlas_2018	N767fs	0.19120458891013384	1
PTEN	prad_tcga_pan_can_atlas_2018	P248fs	0.20242914979757085	1
PTEN	gbm_tcga_pan_can_atlas_2018	N323fs	0.16891891891891891	1
PTEN	kirc_tcga_pan_can_atlas_2018	V175fs	0.1953125	1
RASA1	ucec_tcga_pan_can_atlas_2018	L902fs	0.1890359168241966	1
PTEN	kirc_tcga_pan_can_atlas_2018	C136fs	0.1953125	1
PTEN	kirc_tcga_pan_can_atlas_2018	K197fs	0.1953125	1
PTEN	kirc_tcga_pan_can_atlas_2018	R130fs	0.1953125	1
RASA1	stad_tcga_pan_can_atlas_2018	L159fs	0.22727272727272727	1
PTEN	kirc_tcga_pan_can_atlas_2018	I122fs	0.1953125	1
PTEN	kirp_tcga_pan_can_atlas_2018	Q110fs	0.35335689045936397	1
RASA1	stad_tcga_pan_can_atlas_2018	L761fs	0.22727272727272727	1
PTEN	kirp_tcga_pan_can_atlas_2018	Y225fs	0.35335689045936397	1
PTEN	kirp_tcga_pan_can_atlas_2018	Q17fs	0.35335689045936397	1
RASA1	stad_tcga_pan_can_atlas_2018	I759fs	0.22727272727272727	1
RASA1	stad_tcga_pan_can_atlas_2018	N492fs	0.22727272727272727	1
RASA1	lihc_tcga_pan_can_atlas_2018	R679fs	0.2688172043010753	1
PTEN	coadread_dfci_2016	I33fs	0.16155088852988692	1
PTEN	hnsc_tcga_pan_can_atlas_2018	G293fs	0.19120458891013384	1
PTEN	gbm_tcga_pan_can_atlas_2018	K183fs	0.16891891891891891	1
PTEN	prad_tcga_pan_can_atlas_2018	T319fs	0.20242914979757085	1
PTEN	gbm_tcga_pan_can_atlas_2018	L320fs	0.16891891891891891	1
RASA1	esca_broad	L269fs	0.6622516556291391	1
RASA1	lihc_tcga_pan_can_atlas_2018	H547fs	0.2688172043010753	1
RASA1	lusc_tcga_pan_can_atlas_2018	L128fs	0.20533880903490762	1
RASA1	luad_tcga_pan_can_atlas_2018	S219fs	0.17667844522968199	1
RASA1	luad_tcga_pan_can_atlas_2018	D421fs	0.17667844522968199	1
PTEN	gbm_tcga_pan_can_atlas_2018	T319fs	0.16891891891891891	1
RASA1	blca_dfarber_mskcc_2014	A148fs	2.0	1
RASA1	lusc_tcga_pan_can_atlas_2018	N838fs	0.20533880903490762	1
PTEN	gbm_tcga_pan_can_atlas_2018	A328fs	0.16891891891891891	1
PTEN	gbm_tcga_pan_can_atlas_2018	N334fs	0.16891891891891891	1
PTEN	gbm_tcga_pan_can_atlas_2018	I203fs	0.16891891891891891	1
RASA1	lusc_tcga_pan_can_atlas_2018	N407fs	0.20533880903490762	1
RASA1	stad_tcga_pan_can_atlas_2018	K478fs	0.22727272727272727	1
PTEN	gbm_tcga_pan_can_atlas_2018	D375fs	0.16891891891891891	1
PTEN	gbm_tcga_pan_can_atlas_2018	E99fs	0.16891891891891891	1
PTEN	coadread_dfci_2016	T232fs	0.16155088852988692	1
PTEN	brca_tcga_pan_can_atlas_2018	K183fs	0.09225092250922509	1
RB1	lgg_tcga_pan_can_atlas_2018	H549fs	0.19455252918287938	1
PTEN	brca_tcga_pan_can_atlas_2018	A137fs	0.09225092250922509	1
PTEN	brca_tcga_pan_can_atlas_2018	D324fs	0.09225092250922509	1
PTEN	brca_tcga_pan_can_atlas_2018	V166fs	0.09225092250922509	1
PTEN	cesc_tcga_pan_can_atlas_2018	K267fs	0.33670033670033667	1
PTEN	skcm_tcga_pan_can_atlas_2018	L146fs	0.2232142857142857	1
PTEN	skcm_tcga_pan_can_atlas_2018	R74fs	0.2232142857142857	1
RASA1	ucec_tcga_pan_can_atlas_2018	S300fs	0.1890359168241966	1
RASA1	ucec_tcga_pan_can_atlas_2018	K511fs	0.1890359168241966	1
RB1	blca_tcga_pan_can_atlas_2018	G617fs	0.24330900243309003	1
PTEN	skcm_tcga_pan_can_atlas_2018	V290fs	0.2232142857142857	1
PTEN	skcm_tcga_pan_can_atlas_2018	K125fs	0.2232142857142857	1
RB1	lihc_tcga_pan_can_atlas_2018	F162fs	0.2688172043010753	1
PTEN	sarc_tcga_pan_can_atlas_2018	Y336fs	0.39215686274509803	1
RB1	lgg_tcga_pan_can_atlas_2018	S318fs	0.19455252918287938	1
PTEN	sarc_tcga_pan_can_atlas_2018	P30fs	0.39215686274509803	1
RB1	lgg_tcga_pan_can_atlas_2018	F162fs	0.19455252918287938	1
RASA1	ucec_tcga_pan_can_atlas_2018	I717fs	0.1890359168241966	1
PTEN	brca_tcga_pan_can_atlas_2018	E73fs	0.09225092250922509	1
PTEN	prad_tcga_pan_can_atlas_2018	L220fs	0.20242914979757085	1
PTEN	prad_p1000	K6fs	0.09871668311944717	1
PTEN	prad_tcga_pan_can_atlas_2018	P38fs	0.20242914979757085	1
PTEN	prad_tcga_pan_can_atlas_2018	S170fs	0.20242914979757085	1
PTEN	prad_tcga_pan_can_atlas_2018	Q149fs	0.20242914979757085	1
PTEN	prad_tcga_pan_can_atlas_2018	N329fs	0.20242914979757085	1
PTEN	prad_tcga_pan_can_atlas_2018	N323fs	0.20242914979757085	1
PTEN	prad_p1000	N329fs	0.09871668311944717	1
PTEN	prad_p1000	Q149fs	0.09871668311944717	1
RASA1	stad_tcga_pan_can_atlas_2018	L971fs	0.22727272727272727	1
PTEN	prad_p1000	S170fs	0.09871668311944717	1
RASA1	stad_tcga_pan_can_atlas_2018	L269fs	0.22727272727272727	1
PTEN	prad_p1000	L220fs	0.09871668311944717	1
PTEN	prad_p1000	K267fs	0.09871668311944717	1
RASA1	ucec_tcga_pan_can_atlas_2018	G83fs	0.1890359168241966	1
PTEN	prad_p1000	P248fs	0.09871668311944717	1
PTEN	prad_p1000	F238fs	0.09871668311944717	1
PNISR	ucec_tcga_pan_can_atlas_2018	R697fs	0.1890359168241966	1
NSD1	ucec_tcga_pan_can_atlas_2018	S103fs	0.1890359168241966	1
PBRM1	stad_tcga_pan_can_atlas_2018	F872fs	0.22727272727272727	1
MGA	coadread_tcga_pan_can_atlas_2018	L2021fs	0.16835016835016833	1
MED23	stad_tcga_pan_can_atlas_2018	N1289fs	0.22727272727272727	1
MED23	stad_tcga_pan_can_atlas_2018	N759fs	0.22727272727272727	1
MED23	coadread_dfci_2016	N759fs	0.16155088852988692	1
MED23	stad_tcga_pan_can_atlas_2018	D699fs	0.22727272727272727	1
MED23	stad_tcga_pan_can_atlas_2018	N387fs	0.22727272727272727	1
MED23	coadread_tcga_pan_can_atlas_2018	T215fs	0.16835016835016833	1
MED23	coadread_tcga_pan_can_atlas_2018	H1213fs	0.16835016835016833	1
MED23	coadread_tcga_pan_can_atlas_2018	G325fs	0.16835016835016833	1
MED23	coadread_tcga_pan_can_atlas_2018	F896fs	0.16835016835016833	1
MED23	ucec_tcga_pan_can_atlas_2018	Y191fs	0.1890359168241966	1
MED23	luad_tcga_pan_can_atlas_2018	H779fs	0.17667844522968199	1
MED23	gbm_tcga_pan_can_atlas_2018	G382fs	0.16891891891891891	1
MED23	esca_tcga_pan_can_atlas_2018	N759fs	0.5494505494505495	1
MBD6	skcm_tcga_pan_can_atlas_2018	Q694fs	0.2232142857142857	1
MBD6	ucec_tcga_pan_can_atlas_2018	S400fs	0.1890359168241966	1
MBD6	stad_tcga_pan_can_atlas_2018	S144fs	0.22727272727272727	1
MBD6	stad_tcga_pan_can_atlas_2018	F664fs	0.22727272727272727	1
MBD6	stad_tcga_pan_can_atlas_2018	L184fs	0.22727272727272727	1
MBD6	stad_tcga_pan_can_atlas_2018	S356fs	0.22727272727272727	1
MBD6	coadread_tcga_pan_can_atlas_2018	P443fs	0.16835016835016833	1
MBD6	ucec_tcga_pan_can_atlas_2018	V491fs	0.1890359168241966	1
MBD6	coadread_dfci_2016	Q694fs	0.16155088852988692	1
MBD6	coadread_tcga_pan_can_atlas_2018	P666fs	0.16835016835016833	1
MED23	brca_tcga_pan_can_atlas_2018	F340fs	0.09225092250922509	1
MED23	brca_tcga_pan_can_atlas_2018	P265fs	0.09225092250922509	1
MED23	brca_tcga_pan_can_atlas_2018	W1092fs	0.09225092250922509	1
MEN1	brca_tcga_pan_can_atlas_2018	T76fs	0.09225092250922509	1
MGA	coadread_tcga_pan_can_atlas_2018	V2340fs	0.16835016835016833	1
MGA	coadread_tcga_pan_can_atlas_2018	Q2271fs	0.16835016835016833	1
MGA	coadread_tcga_pan_can_atlas_2018	S2228fs	0.16835016835016833	1
MGA	ov_tcga_pan_can_atlas_2018	V1871fs	0.17094017094017094	1
MGA	ov_tcga_pan_can_atlas_2018	D2295fs	0.17094017094017094	1
MEN1	acc_tcga_pan_can_atlas_2018	E364fs	1.0869565217391304	1
MEN1	acc_tcga_pan_can_atlas_2018	I85fs	1.0869565217391304	1
MEN1	acc_tcga_pan_can_atlas_2018	R521fs	1.0869565217391304	1
MEN1	blca_tcga_pan_can_atlas_2018	R521fs	0.24330900243309003	1
MEN1	brca_tcga_pan_can_atlas_2018	H417fs	0.09225092250922509	1
MEN1	brca_tcga_pan_can_atlas_2018	R521fs	0.09225092250922509	1
MED23	brca_tcga_pan_can_atlas_2018	I653fs	0.09225092250922509	1
MEN1	brca_tcga_pan_can_atlas_2018	K567fs	0.09225092250922509	1
MEN1	gbm_tcga_pan_can_atlas_2018	R521fs	0.16891891891891891	1
MEN1	sarc_tcga_pan_can_atlas_2018	F415fs	0.39215686274509803	1
MEN1	stad_tcga_pan_can_atlas_2018	A247fs	0.22727272727272727	1
MEN1	stad_tcga_pan_can_atlas_2018	E397fs	0.22727272727272727	1
MEN1	thca_tcga_pan_can_atlas_2018	L173fs	0.2	1
MEN1	kirc_tcga_pan_can_atlas_2018	Y358fs	0.1953125	1
MEN1	ucec_tcga_pan_can_atlas_2018	R521fs	0.1890359168241966	1
MED23	ucec_tcga_pan_can_atlas_2018	L604fs	0.1890359168241966	1
MED23	stad_tcga_pan_can_atlas_2018	G49fs	0.22727272727272727	1
MBD6	coadread_tcga_pan_can_atlas_2018	S750fs	0.16835016835016833	1
MBD6	coadread_tcga_pan_can_atlas_2018	G4fs	0.16835016835016833	1
MBD6	coadread_tcga_pan_can_atlas_2018	G15fs	0.16835016835016833	1
MBD1	prad_tcga_pan_can_atlas_2018	Y34fs	0.20242914979757085	1
MBD6	coadread_tcga_pan_can_atlas_2018	S211fs	0.16835016835016833	1
MBD6	ucec_tcga_pan_can_atlas_2018	P270fs	0.1890359168241966	1
MBD6	skcm_tcga_pan_can_atlas_2018	E816fs	0.2232142857142857	1
MBD6	ucec_tcga_pan_can_atlas_2018	S689fs	0.1890359168241966	1
MBD6	ucec_tcga_pan_can_atlas_2018	P337fs	0.1890359168241966	1
MBD1	coadread_dfci_2016	K599fs	0.16155088852988692	1
MBD1	stad_tcga_pan_can_atlas_2018	T152fs	0.22727272727272727	1
MBD1	ucec_tcga_pan_can_atlas_2018	K599fs	0.1890359168241966	1
MBD1	ucec_tcga_pan_can_atlas_2018	A190fs	0.1890359168241966	1
MBD1	ucec_tcga_pan_can_atlas_2018	A268fs	0.1890359168241966	1
MBD1	blca_tcga_pan_can_atlas_2018	I242fs	0.24330900243309003	1
MBD6	coadread_tcga_pan_can_atlas_2018	T672fs	0.16835016835016833	1
MBD1	blca_tcga_pan_can_atlas_2018	R248fs	0.24330900243309003	1
MBD1	brca_tcga_pan_can_atlas_2018	D531fs	0.09225092250922509	1
MBD1	cesc_tcga_pan_can_atlas_2018	I242fs	0.33670033670033667	1
MBD1	prad_tcga_pan_can_atlas_2018	Y35fs	0.20242914979757085	1
MBD1	coadread_dfci_2016	P294fs	0.16155088852988692	1
MBD1	esca_tcga_pan_can_atlas_2018	C188fs	0.5494505494505495	1
MBD1	hnsc_tcga_pan_can_atlas_2018	W390fs	0.19120458891013384	1
MBD1	coadread_tcga_pan_can_atlas_2018	D143fs	0.16835016835016833	1
MBD1	prad_p1000	Y35fs	0.09871668311944717	1
MBD1	prad_p1000	Y34fs	0.09871668311944717	1
MBD6	coadread_tcga_pan_can_atlas_2018	G877fs	0.16835016835016833	1
MBD6	es_dfarber_broad_2014	F185fs	0.9345794392523363	1
MBD6	coadread_tcga_pan_can_atlas_2018	F318fs	0.16835016835016833	1
MBD6	paad_tcga_pan_can_atlas_2018	L304fs	0.5434782608695652	1
MBD6	coadread_tcga_pan_can_atlas_2018	R878fs	0.16835016835016833	1
MBD6	coadread_dfci_2016	F74fs	0.16155088852988692	1
MBD6	coadread_dfci_2016	H838fs	0.16155088852988692	1
MBD6	coadread_tcga_pan_can_atlas_2018	S144fs	0.16835016835016833	1
MBD6	blca_tcga_pan_can_atlas_2018	T672fs	0.24330900243309003	1
MBD6	stad_tcga_pan_can_atlas_2018	Q397fs	0.22727272727272727	1
MBD6	brca_tcga_pan_can_atlas_2018	V82fs	0.09225092250922509	1
MBD6	prad_tcga_pan_can_atlas_2018	M501fs	0.20242914979757085	1
MBD6	prad_p1000	M501fs	0.09871668311944717	1
MBD6	prad_p1000	F664fs	0.09871668311944717	1
MBD6	ov_tcga_pan_can_atlas_2018	Q694fs	0.17094017094017094	1
MBD6	esca_broad	H438fs	0.6622516556291391	1
MBD6	ov_tcga_pan_can_atlas_2018	H558fs	0.17094017094017094	1
MBD6	lgg_tcga_pan_can_atlas_2018	C812fs	0.19455252918287938	1
MBD6	kirc_tcga_pan_can_atlas_2018	G305fs	0.1953125	1
MBD6	hnsc_tcga_pan_can_atlas_2018	H425fs	0.19120458891013384	1
MBD6	cesc_tcga_pan_can_atlas_2018	Q734fs	0.33670033670033667	1
MBD6	brca_tcga_pan_can_atlas_2018	P187fs	0.09225092250922509	1
MBD6	stad_tcga_pan_can_atlas_2018	P931fs	0.22727272727272727	1
MBD6	blca_tcga_pan_can_atlas_2018	P784fs	0.24330900243309003	1
MBD6	blca_tcga_pan_can_atlas_2018	P671fs	0.24330900243309003	1
MBD6	hnsc_tcga_pan_can_atlas_2018	P671fs	0.19120458891013384	1
MGA	coadread_tcga_pan_can_atlas_2018	N416fs	0.16835016835016833	1
MGA	coadread_tcga_pan_can_atlas_2018	R155fs	0.16835016835016833	1
PBRM1	stad_tcga_pan_can_atlas_2018	M1209fs	0.22727272727272727	1
MGA	coadread_dfci_2016	E1249fs	0.16155088852988692	1
MYO6	ucec_tcga_pan_can_atlas_2018	Q918fs	0.1890359168241966	1
MYO6	stad_tcga_pan_can_atlas_2018	D58fs	0.22727272727272727	1
MYO6	ov_tcga_pan_can_atlas_2018	R980fs	0.17094017094017094	1
MYO6	luad_tcga_pan_can_atlas_2018	H542fs	0.17667844522968199	1
MYO6	kirp_tcga_pan_can_atlas_2018	K162fs	0.35335689045936397	1
MYO6	gbm_tcga_pan_can_atlas_2018	A416fs	0.16891891891891891	1
MYO6	coadread_tcga_pan_can_atlas_2018	D58fs	0.16835016835016833	1
MYO6	coadread_dfci_2016	R783fs	0.16155088852988692	1
MYO6	brca_tcga_pan_can_atlas_2018	K289fs	0.09225092250922509	1
MYO1B	coadread_dfci_2016	K777fs	0.16155088852988692	1
MYO1B	coadread_tcga_pan_can_atlas_2018	F948fs	0.16835016835016833	1
MYO1B	coadread_tcga_pan_can_atlas_2018	A603fs	0.16835016835016833	1
MYO1B	kirp_tcga_pan_can_atlas_2018	G132fs	0.35335689045936397	1
MYO1B	skcm_tcga_pan_can_atlas_2018	L1009fs	0.2232142857142857	1
MYO1B	stad_tcga_pan_can_atlas_2018	E308fs	0.22727272727272727	1
MYO1B	stad_tcga_pan_can_atlas_2018	S730fs	0.22727272727272727	1
MYO1B	ucec_tcga_pan_can_atlas_2018	N1117fs	0.1890359168241966	1
MYO1B	coadread_dfci_2016	R716fs	0.16155088852988692	1
MTFR1L	stad_tcga_pan_can_atlas_2018	Q256fs	0.22727272727272727	1
MGA	prad_p1000	L2178fs	0.09871668311944717	1
MGA	prad_p1000	E1249fs	0.09871668311944717	1
MGA	ov_tcga_pan_can_atlas_2018	V1593fs	0.17094017094017094	1
MGA	ov_tcga_pan_can_atlas_2018	V2711fs	0.17094017094017094	1
MYO6	brca_tcga_pan_can_atlas_2018	I327fs	0.09225092250922509	1
MYO6	coadread_dfci_2016	E499fs	0.16155088852988692	1
NAA25	stad_tcga_pan_can_atlas_2018	F662fs	0.22727272727272727	1
NAA25	blca_tcga_pan_can_atlas_2018	I87fs	0.24330900243309003	1
NCOR1	coadread_tcga_pan_can_atlas_2018	R572fs	0.16835016835016833	1
NCOR1	ucec_tcga_pan_can_atlas_2018	G639fs	0.1890359168241966	1
NCOR1	coadread_dfci_2016	N2200fs	0.16155088852988692	1
NCOR1	coadread_dfci_2016	G639fs	0.16155088852988692	1
NCOR1	cesc_tcga_pan_can_atlas_2018	R1233fs	0.33670033670033667	1
NCOR1	cesc_tcga_pan_can_atlas_2018	K1048fs	0.33670033670033667	1
NCOR1	brca_tcga_pan_can_atlas_2018	K532fs	0.09225092250922509	1
NCOR1	brca_tcga_pan_can_atlas_2018	Y1065fs	0.09225092250922509	1
NCOR1	coadread_tcga_pan_can_atlas_2018	V322fs	0.16835016835016833	1
NAA25	blca_tcga_pan_can_atlas_2018	L729fs	0.24330900243309003	1
NAA25	brca_tcga_pan_can_atlas_2018	E878fs	0.09225092250922509	1
NAA25	stad_tcga_pan_can_atlas_2018	S663fs	0.22727272727272727	1
NAA25	brca_tcga_pan_can_atlas_2018	F662fs	0.09225092250922509	1
NAA25	stad_tcga_pan_can_atlas_2018	G763fs	0.22727272727272727	1
NAA25	stad_tcga_pan_can_atlas_2018	N259fs	0.22727272727272727	1
NAA25	stad_tcga_pan_can_atlas_2018	I972fs	0.22727272727272727	1
NAA25	esca_tcga_pan_can_atlas_2018	E300fs	0.5494505494505495	1
NAA25	coadread_tcga_pan_can_atlas_2018	E958fs	0.16835016835016833	1
NAA25	coadread_tcga_pan_can_atlas_2018	V720fs	0.16835016835016833	1
NAA25	coadread_tcga_pan_can_atlas_2018	H571fs	0.16835016835016833	1
NAA25	coadread_tcga_pan_can_atlas_2018	N146fs	0.16835016835016833	1
NAA25	coadread_dfci_2016	N259fs	0.16155088852988692	1
MGA	stad_tcga_pan_can_atlas_2018	P1046fs	0.22727272727272727	1
MGA	stad_tcga_pan_can_atlas_2018	L919fs	0.22727272727272727	1
MGA	stad_tcga_pan_can_atlas_2018	H167fs	0.22727272727272727	1
MGA	lusc_tcga_pan_can_atlas_2018	T1565fs	0.20533880903490762	1
MGA	kirp_tcga_pan_can_atlas_2018	N2006fs	0.35335689045936397	1
MGA	laml_tcga_pan_can_atlas_2018	V2340fs	0.5	1
MGA	luad_tcga_pan_can_atlas_2018	H2273fs	0.17667844522968199	1
MGA	acc_tcga_pan_can_atlas_2018	G2188fs	1.0869565217391304	1
MGA	luad_tcga_pan_can_atlas_2018	A2391fs	0.17667844522968199	1
MGA	luad_tcga_pan_can_atlas_2018	E1222fs	0.17667844522968199	1
MGA	luad_tcga_pan_can_atlas_2018	G1370fs	0.17667844522968199	1
MGA	luad_tcga_pan_can_atlas_2018	L153fs	0.17667844522968199	1
MGA	luad_tcga_pan_can_atlas_2018	I918fs	0.17667844522968199	1
MGA	luad_tcga_pan_can_atlas_2018	E1249fs	0.17667844522968199	1
MGA	esca_tcga_pan_can_atlas_2018	G2609fs	0.5494505494505495	1
MGA	kirc_tcga_pan_can_atlas_2018	L1186fs	0.1953125	1
MGA	coadread_tcga_pan_can_atlas_2018	R614fs	0.16835016835016833	1
MGA	coadread_tcga_pan_can_atlas_2018	D2578fs	0.16835016835016833	1
MGA	coadread_tcga_pan_can_atlas_2018	T1916fs	0.16835016835016833	1
MGA	blca_tcga_pan_can_atlas_2018	L1966fs	0.24330900243309003	1
MGA	coadread_dfci_2016	D2578fs	0.16155088852988692	1
MGA	coadread_dfci_2016	K2046fs	0.16155088852988692	1
MGA	coadread_dfci_2016	S2228fs	0.16155088852988692	1
MGA	coadread_dfci_2016	K1525fs	0.16155088852988692	1
MGA	coadread_dfci_2016	P1602fs	0.16155088852988692	1
MGA	coadread_dfci_2016	A2093fs	0.16155088852988692	1
MGA	kirc_tcga_pan_can_atlas_2018	G1449fs	0.1953125	1
MGA	kirc_tcga_pan_can_atlas_2018	R2396fs	0.1953125	1
MGA	stad_tcga_pan_can_atlas_2018	W763fs	0.22727272727272727	1
MGA	ucec_tcga_pan_can_atlas_2018	N1739fs	0.1890359168241966	1
MGA	stad_tcga_pan_can_atlas_2018	K2569fs	0.22727272727272727	1
MGA	stad_tcga_pan_can_atlas_2018	P893fs	0.22727272727272727	1
MGA	stad_tcga_pan_can_atlas_2018	T2966fs	0.22727272727272727	1
MGA	stad_tcga_pan_can_atlas_2018	P129fs	0.22727272727272727	1
MGA	ucec_tcga_pan_can_atlas_2018	S635fs	0.1890359168241966	1
MGA	prad_p1000	Q2282fs	0.09871668311944717	1
MGA	ucec_tcga_pan_can_atlas_2018	T1176fs	0.1890359168241966	1
MGA	ucec_tcga_pan_can_atlas_2018	F954fs	0.1890359168241966	1
MGA	ucec_tcga_pan_can_atlas_2018	E1249fs	0.1890359168241966	1
MGA	ucec_tcga_pan_can_atlas_2018	K2532fs	0.1890359168241966	1
MGA	ucec_tcga_pan_can_atlas_2018	K524fs	0.1890359168241966	1
MGA	kirc_tcga_pan_can_atlas_2018	Q992fs	0.1953125	1
MGA	ucec_tcga_pan_can_atlas_2018	R614fs	0.1890359168241966	1
MGA	skcm_tcga_pan_can_atlas_2018	P2283fs	0.2232142857142857	1
MGA	prad_tcga_pan_can_atlas_2018	I1723fs	0.20242914979757085	1
MGA	prad_tcga_pan_can_atlas_2018	D2061fs	0.20242914979757085	1
MGA	prad_p1000	Q1967fs	0.09871668311944717	1
MGA	prad_p1000	K2406fs	0.09871668311944717	1
MGA	ov_tcga_pan_can_atlas_2018	L3046fs	0.17094017094017094	1
MGA	lusc_tcga_pan_can_atlas_2018	K937fs	0.20533880903490762	1
MGA	lihc_tcga_pan_can_atlas_2018	S1353fs	0.2688172043010753	1
MGA	esca_tcga_pan_can_atlas_2018	D1976fs	0.5494505494505495	1
MBD1	ov_tcga_pan_can_atlas_2018	C372fs	0.17094017094017094	1
MBD1	lusc_tcga_pan_can_atlas_2018	E461fs	0.20533880903490762	1
MBD1	luad_tcga_pan_can_atlas_2018	R86fs	0.17667844522968199	1
MAP3K1	ucec_tcga_pan_can_atlas_2018	E1404fs	0.1890359168241966	1
LARP4B	lihc_tcga_pan_can_atlas_2018	E671fs	0.2688172043010753	1
LARP4B	ucec_tcga_pan_can_atlas_2018	G715fs	0.1890359168241966	1
LARP4B	lusc_tcga_pan_can_atlas_2018	S572fs	0.20533880903490762	1
LARP4B	tgct_tcga_pan_can_atlas_2018	P482fs	0.6711409395973155	1
LARP4B	stad_tcga_pan_can_atlas_2018	Q350fs	0.22727272727272727	1
LARP4B	stad_tcga_pan_can_atlas_2018	G714fs	0.22727272727272727	1
LARP4B	skcm_tcga_pan_can_atlas_2018	N447fs	0.2232142857142857	1
LARP4B	prad_p1000	E486fs	0.09871668311944717	1
LARP4B	prad_p1000	T163fs	0.09871668311944717	1
LARP4B	prad_tcga_pan_can_atlas_2018	E486fs	0.20242914979757085	1
KMT2D	brca_tcga_pan_can_atlas_2018	E578fs	0.09225092250922509	1
KMT2D	cesc_tcga_pan_can_atlas_2018	H3037fs	0.33670033670033667	1
KMT2D	brca_tcga_pan_can_atlas_2018	P3246fs	0.09225092250922509	1
KMT2D	brca_tcga_pan_can_atlas_2018	E4245fs	0.09225092250922509	1
KMT2D	brca_tcga_pan_can_atlas_2018	P1912fs	0.09225092250922509	1
KMT2D	brca_tcga_pan_can_atlas_2018	T3179fs	0.09225092250922509	1
KMT2D	brca_tcga_pan_can_atlas_2018	A2112fs	0.09225092250922509	1
KMT2D	brca_tcga_pan_can_atlas_2018	P4820fs	0.09225092250922509	1
KMT2D	brca_tcga_pan_can_atlas_2018	G3465fs	0.09225092250922509	1
KMT2D	brca_tcga_pan_can_atlas_2018	L520fs	0.09225092250922509	1
KMT2D	brca_tcga_pan_can_atlas_2018	A2119fs	0.09225092250922509	1
KMT2D	brca_tcga_pan_can_atlas_2018	L2292fs	0.09225092250922509	1
KMT2D	dlbcl_dfci_2018	L2383fs	0.7407407407407408	1
LARP4B	coadread_tcga_pan_can_atlas_2018	E671fs	0.16835016835016833	1
LARP4B	coadread_tcga_pan_can_atlas_2018	A65fs	0.16835016835016833	1
LARP4B	coadread_tcga_pan_can_atlas_2018	R716fs	0.16835016835016833	1
LIMCH1	brca_tcga_pan_can_atlas_2018	E292fs	0.09225092250922509	1
LIMCH1	prad_p1000	E292fs	0.09871668311944717	1
LIMCH1	prad_p1000	R421fs	0.09871668311944717	1
LIMCH1	blca_dfarber_mskcc_2014	E425fs	2.0	1
LIMCH1	coadread_tcga_pan_can_atlas_2018	E292fs	0.16835016835016833	1
LIMCH1	coadread_tcga_pan_can_atlas_2018	E425fs	0.16835016835016833	1
LIMCH1	coadread_tcga_pan_can_atlas_2018	T960fs	0.16835016835016833	1
LIMCH1	coadread_tcga_pan_can_atlas_2018	E420fs	0.16835016835016833	1
LIMCH1	coadread_tcga_pan_can_atlas_2018	N125fs	0.16835016835016833	1
LIMCH1	coadread_tcga_pan_can_atlas_2018	K805fs	0.16835016835016833	1
LIMCH1	cesc_tcga_pan_can_atlas_2018	K805fs	0.33670033670033667	1
LIMCH1	luad_tcga_pan_can_atlas_2018	E293fs	0.17667844522968199	1
LARP4B	coadread_tcga_pan_can_atlas_2018	I446fs	0.16835016835016833	1
LARP4B	coadread_tcga_pan_can_atlas_2018	Q350fs	0.16835016835016833	1
LARP4B	ucs_tcga_pan_can_atlas_2018	T163fs	1.7543859649122806	1
LARP4B	esca_tcga_pan_can_atlas_2018	T163fs	0.5494505494505495	1
LARP4B	ucec_tcga_pan_can_atlas_2018	P665fs	0.1890359168241966	1
LARP4B	brca_tcga_pan_can_atlas_2018	D206fs	0.09225092250922509	1
LARP4B	brca_tcga_pan_can_atlas_2018	F264fs	0.09225092250922509	1
LARP4B	coadread_dfci_2016	Q515fs	0.16155088852988692	1
LARP4B	coadread_dfci_2016	A65fs	0.16155088852988692	1
LARP4B	coadread_dfci_2016	S601fs	0.16155088852988692	1
LARP4B	coadread_tcga_pan_can_atlas_2018	R17fs	0.16835016835016833	1
KMT2D	coadread_tcga_pan_can_atlas_2018	R845fs	0.16835016835016833	1
KMT2D	coadread_tcga_pan_can_atlas_2018	A3552fs	0.16835016835016833	1
KMT2D	coadread_tcga_pan_can_atlas_2018	P3102fs	0.16835016835016833	1
KMT2D	coadread_dfci_2016	P756fs	0.16155088852988692	1
KMT2D	coadread_tcga_pan_can_atlas_2018	G1235fs	0.16835016835016833	1
KMT2D	coadread_tcga_pan_can_atlas_2018	P2716fs	0.16835016835016833	1
KMT2D	coadread_tcga_pan_can_atlas_2018	Y2907fs	0.16835016835016833	1
KMT2D	coadread_tcga_pan_can_atlas_2018	A2119fs	0.16835016835016833	1
KMT2D	coadread_tcga_pan_can_atlas_2018	G5182fs	0.16835016835016833	1
KMT2D	coadread_tcga_pan_can_atlas_2018	G2279fs	0.16835016835016833	1
KMT2D	coadread_tcga_pan_can_atlas_2018	K1466fs	0.16835016835016833	1
KMT2D	coadread_tcga_pan_can_atlas_2018	S4327fs	0.16835016835016833	1
KMT2D	coadread_tcga_pan_can_atlas_2018	S2532fs	0.16835016835016833	1
KMT2D	coadread_tcga_pan_can_atlas_2018	A5076fs	0.16835016835016833	1
KMT2D	dlbcl_dfci_2018	S2604fs	0.7407407407407408	1
KMT2D	coadread_dfci_2016	L5411fs	0.16155088852988692	1
KMT2D	lihc_tcga_pan_can_atlas_2018	T4476fs	0.2688172043010753	1
KMT2D	dlbcl_dfci_2018	Y2060fs	0.7407407407407408	1
KMT2D	dlbcl_dfci_2018	N4151fs	0.7407407407407408	1
KMT2D	stad_tcga_pan_can_atlas_2018	K1686fs	0.22727272727272727	1
KMT2D	stad_tcga_pan_can_atlas_2018	L2594fs	0.22727272727272727	1
KMT2D	stad_tcga_pan_can_atlas_2018	C197fs	0.22727272727272727	1
KMT2D	stad_tcga_pan_can_atlas_2018	A1390fs	0.22727272727272727	1
KMT2D	stad_tcga_pan_can_atlas_2018	K304fs	0.22727272727272727	1
KMT2D	skcm_tcga_pan_can_atlas_2018	M1360fs	0.2232142857142857	1
KMT2D	skcm_tcga_pan_can_atlas_2018	P2390fs	0.2232142857142857	1
KMT2D	coadread_tcga_pan_can_atlas_2018	P998fs	0.16835016835016833	1
KMT2D	coadread_dfci_2016	R755fs	0.16155088852988692	1
KMT2D	cscc_dfarber_2015	Q2337fs	3.4482758620689653	1
KMT2D	cesc_tcga_pan_can_atlas_2018	K2246fs	0.33670033670033667	1
KMT2D	cscc_dfarber_2015	S2336fs	3.4482758620689653	1
KMT2D	dlbc_tcga_pan_can_atlas_2018	L3880fs	2.083333333333333	1
KMT2D	dlbc_tcga_pan_can_atlas_2018	A1390fs	2.083333333333333	1
KMT2D	dlbc_tcga_pan_can_atlas_2018	S807fs	2.083333333333333	1
KMT2D	dlbc_tcga_pan_can_atlas_2018	S4034fs	2.083333333333333	1
KMT2D	dlbc_tcga_pan_can_atlas_2018	G1946fs	2.083333333333333	1
KMT2D	dlbcl_dfci_2018	L2331fs	0.7407407407407408	1
KMT2D	dlbcl_dfci_2018	G4120fs	0.7407407407407408	1
KMT2D	cesc_tcga_pan_can_atlas_2018	S2532fs	0.33670033670033667	1
KMT2D	dlbcl_dfci_2018	G1236fs	0.7407407407407408	1
KMT2D	coadread_tcga_pan_can_atlas_2018	P886fs	0.16835016835016833	1
KMT2D	coadread_dfci_2016	K1686fs	0.16155088852988692	1
KMT2D	cesc_tcga_pan_can_atlas_2018	G5182fs	0.33670033670033667	1
KMT2D	dlbcl_dfci_2018	K4345fs	0.7407407407407408	1
KMT2D	coadread_dfci_2016	G2265fs	0.16155088852988692	1
KMT2D	coadread_dfci_2016	I5494fs	0.16155088852988692	1
KMT2D	coadread_dfci_2016	P506fs	0.16155088852988692	1
KMT2D	coadread_dfci_2016	G3661fs	0.16155088852988692	1
KMT2D	coadread_dfci_2016	C346fs	0.16155088852988692	1
KMT2D	coadread_dfci_2016	P647fs	0.16155088852988692	1
KMT2D	coadread_dfci_2016	L2594fs	0.16155088852988692	1
KMT2D	coadread_dfci_2016	G5182fs	0.16155088852988692	1
LIMCH1	kirp_tcga_pan_can_atlas_2018	K261fs	0.35335689045936397	1
LIMCH1	brca_tcga_pan_can_atlas_2018	E425fs	0.09225092250922509	1
LIMCH1	stad_tcga_pan_can_atlas_2018	E293fs	0.22727272727272727	1
MAP3K1	brca_tcga_pan_can_atlas_2018	S497fs	0.09225092250922509	1
MAP3K1	brca_tcga_pan_can_atlas_2018	A1290fs	0.09225092250922509	1
MAP3K1	brca_tcga_pan_can_atlas_2018	Q1408fs	0.09225092250922509	1
MAP3K1	brca_tcga_pan_can_atlas_2018	T945fs	0.09225092250922509	1
MAP3K1	brca_tcga_pan_can_atlas_2018	A858fs	0.09225092250922509	1
MAP3K1	brca_tcga_pan_can_atlas_2018	I1216fs	0.09225092250922509	1
MAP3K1	brca_tcga_pan_can_atlas_2018	D1038fs	0.09225092250922509	1
MAP3K1	brca_tcga_pan_can_atlas_2018	P233fs	0.09225092250922509	1
MAP3K1	brca_tcga_pan_can_atlas_2018	D630fs	0.09225092250922509	1
MAP3K1	brca_tcga_pan_can_atlas_2018	H832fs	0.09225092250922509	1
MAP3K1	brca_tcga_pan_can_atlas_2018	D1040fs	0.09225092250922509	1
MAP3K1	brca_tcga_pan_can_atlas_2018	S292fs	0.09225092250922509	1
MAP3K1	kirp_tcga_pan_can_atlas_2018	R1385fs	0.35335689045936397	1
MAP3K1	brca_tcga_pan_can_atlas_2018	T779fs	0.09225092250922509	1
MAP3K1	brca_tcga_pan_can_atlas_2018	D1000fs	0.09225092250922509	1
MAP3K1	brca_tcga_pan_can_atlas_2018	I1217fs	0.09225092250922509	1
MAP3K1	brca_tcga_pan_can_atlas_2018	R1428fs	0.09225092250922509	1
MAP3K1	brca_tcga_pan_can_atlas_2018	E950fs	0.09225092250922509	1
MAP3K1	brca_tcga_pan_can_atlas_2018	Q1247fs	0.09225092250922509	1
MAP3K1	brca_tcga_pan_can_atlas_2018	P286fs	0.09225092250922509	1
MAP3K1	brca_tcga_pan_can_atlas_2018	G222fs	0.09225092250922509	1
MAP3K1	brca_tcga_pan_can_atlas_2018	Q1492fs	0.09225092250922509	1
MAP3K1	brca_tcga_pan_can_atlas_2018	V211fs	0.09225092250922509	1
MAP3K1	lgg_tcga_pan_can_atlas_2018	N749fs	0.19455252918287938	1
MAP3K1	esca_tcga_pan_can_atlas_2018	K263fs	0.5494505494505495	1
MAP3K1	brca_tcga_pan_can_atlas_2018	L380fs	0.09225092250922509	1
MAP3K1	stad_tcga_pan_can_atlas_2018	Q1022fs	0.22727272727272727	1
MAP3K1	ucec_tcga_pan_can_atlas_2018	Q1235fs	0.1890359168241966	1
MAP3K1	ucec_tcga_pan_can_atlas_2018	G1401fs	0.1890359168241966	1
MAP3K1	ucec_tcga_pan_can_atlas_2018	S1358fs	0.1890359168241966	1
MAP3K1	ucec_tcga_pan_can_atlas_2018	T911fs	0.1890359168241966	1
MAP3K1	ucec_tcga_pan_can_atlas_2018	E477fs	0.1890359168241966	1
MAP3K1	ucec_tcga_pan_can_atlas_2018	M312fs	0.1890359168241966	1
MAP3K1	ucec_tcga_pan_can_atlas_2018	L170fs	0.1890359168241966	1
MAP3K1	ucec_tcga_pan_can_atlas_2018	I723fs	0.1890359168241966	1
MAP3K1	ucec_tcga_pan_can_atlas_2018	R273fs	0.1890359168241966	1
MAP3K1	stad_tcga_pan_can_atlas_2018	E581fs	0.22727272727272727	1
MAP3K1	brca_tcga_pan_can_atlas_2018	H1454fs	0.09225092250922509	1
MAP3K1	coadread_dfci_2016	T665fs	0.16155088852988692	1
MAP3K1	brca_tcga_pan_can_atlas_2018	N325fs	0.09225092250922509	1
MAP3K1	brca_tcga_pan_can_atlas_2018	I1204fs	0.09225092250922509	1
MAP3K1	brca_tcga_pan_can_atlas_2018	L717fs	0.09225092250922509	1
MAP3K1	brca_tcga_pan_can_atlas_2018	S1077fs	0.09225092250922509	1
MAP3K1	brca_tcga_pan_can_atlas_2018	I1386fs	0.09225092250922509	1
MAP3K1	brca_tcga_pan_can_atlas_2018	Q886fs	0.09225092250922509	1
MAP3K1	brca_tcga_pan_can_atlas_2018	E672fs	0.09225092250922509	1
MAP3K1	brca_tcga_pan_can_atlas_2018	L838fs	0.09225092250922509	1
MAP3K1	cesc_tcga_pan_can_atlas_2018	S239fs	0.33670033670033667	1
MAP3K1	brca_tcga_pan_can_atlas_2018	L1486fs	0.09225092250922509	1
MAP3K1	brca_tcga_pan_can_atlas_2018	R480fs	0.09225092250922509	1
MAP3K1	brca_tcga_pan_can_atlas_2018	G172fs	0.09225092250922509	1
LIMCH1	ucec_tcga_pan_can_atlas_2018	D176fs	0.1890359168241966	1
MAP2K4	brca_tcga_pan_can_atlas_2018	R373fs	0.09225092250922509	1
MAP2K4	ucec_tcga_pan_can_atlas_2018	K190fs	0.1890359168241966	1
MAP2K4	ucs_tcga_pan_can_atlas_2018	Q144fs	1.7543859649122806	1
MAP2K4	brca_tcga_pan_can_atlas_2018	Y113fs	0.09225092250922509	1
MAP2K4	brca_tcga_pan_can_atlas_2018	S339fs	0.09225092250922509	1
MAP2K4	lihc_tcga_pan_can_atlas_2018	K143fs	0.2688172043010753	1
MAP2K4	lihc_tcga_pan_can_atlas_2018	I258fs	0.2688172043010753	1
MAP2K4	brca_tcga_pan_can_atlas_2018	C266fs	0.09225092250922509	1
MAP2K4	brca_tcga_pan_can_atlas_2018	Q319fs	0.09225092250922509	1
MAP2K4	brca_tcga_pan_can_atlas_2018	Y160fs	0.09225092250922509	1
MAP2K4	brca_tcga_pan_can_atlas_2018	D173fs	0.09225092250922509	1
MAP2K4	brca_tcga_pan_can_atlas_2018	H79fs	0.09225092250922509	1
MAP2K4	stad_tcga_pan_can_atlas_2018	K143fs	0.22727272727272727	1
MAP2K4	coadread_tcga_pan_can_atlas_2018	D247fs	0.16835016835016833	1
MAP2K4	coadread_tcga_pan_can_atlas_2018	R75fs	0.16835016835016833	1
MAP2K4	coadread_tcga_pan_can_atlas_2018	L346fs	0.16835016835016833	1
LUC7L3	esca_broad	S389fs	0.6622516556291391	1
LUC7L3	ucec_tcga_pan_can_atlas_2018	R306fs	0.1890359168241966	1
LUC7L3	skcm_tcga_pan_can_atlas_2018	I200fs	0.2232142857142857	1
LUC7L3	hnsc_tcga_pan_can_atlas_2018	I129fs	0.19120458891013384	1
LUC7L3	ucec_tcga_pan_can_atlas_2018	N125fs	0.1890359168241966	1
LUC7L3	coadread_tcga_pan_can_atlas_2018	C195fs	0.16835016835016833	1
LUC7L3	brca_tcga_pan_can_atlas_2018	F76fs	0.09225092250922509	1
MAP2K4	stad_tcga_pan_can_atlas_2018	Y189fs	0.22727272727272727	1
MAP2K4	lusc_tcga_pan_can_atlas_2018	E333fs	0.20533880903490762	1
MAP3K1	brca_tcga_pan_can_atlas_2018	S371fs	0.09225092250922509	1
MAP3K1	brca_tcga_pan_can_atlas_2018	S602fs	0.09225092250922509	1
MAP3K1	brca_tcga_pan_can_atlas_2018	V647fs	0.09225092250922509	1
MAP3K1	brca_tcga_pan_can_atlas_2018	S901fs	0.09225092250922509	1
MAP3K1	skcm_tcga_pan_can_atlas_2018	T946fs	0.2232142857142857	1
MAP3K1	brca_tcga_pan_can_atlas_2018	P1474fs	0.09225092250922509	1
MAP3K1	brca_tcga_pan_can_atlas_2018	S588fs	0.09225092250922509	1
MAP3K1	brca_tcga_pan_can_atlas_2018	E1404fs	0.09225092250922509	1
MAP3K1	brca_tcga_pan_can_atlas_2018	G570fs	0.09225092250922509	1
MAP3K1	brca_tcga_pan_can_atlas_2018	R1278fs	0.09225092250922509	1
MAP3K1	brca_tcga_pan_can_atlas_2018	N482fs	0.09225092250922509	1
MAP3K1	brca_tcga_pan_can_atlas_2018	E1293fs	0.09225092250922509	1
MAP3K1	brca_tcga_pan_can_atlas_2018	S796fs	0.09225092250922509	1
MAP2K4	lihc_tcga_pan_can_atlas_2018	D263fs	0.2688172043010753	1
MAP3K1	brca_tcga_pan_can_atlas_2018	R483fs	0.09225092250922509	1
MAP3K1	brca_tcga_pan_can_atlas_2018	F354fs	0.09225092250922509	1
MAP3K1	brca_tcga_pan_can_atlas_2018	T1148fs	0.09225092250922509	1
MAP3K1	brca_tcga_pan_can_atlas_2018	Y1258fs	0.09225092250922509	1
MAP3K1	brca_tcga_pan_can_atlas_2018	R307fs	0.09225092250922509	1
MAP3K1	brca_tcga_pan_can_atlas_2018	Q965fs	0.09225092250922509	1
MAP3K1	brca_tcga_pan_can_atlas_2018	V1274fs	0.09225092250922509	1
MAP3K1	ucec_tcga_pan_can_atlas_2018	G715fs	0.1890359168241966	1
MAP3K1	ucs_tcga_pan_can_atlas_2018	P1203fs	1.7543859649122806	1
MAP2K4	ucec_tcga_pan_can_atlas_2018	K143fs	0.1890359168241966	1
NCOR1	gbm_tcga_pan_can_atlas_2018	T525fs	0.16891891891891891	1
NCOR1	gbm_tcga_pan_can_atlas_2018	E529fs	0.16891891891891891	1
NCOR1	lihc_tcga_pan_can_atlas_2018	T525fs	0.2688172043010753	1
NOTCH1	esca_tcga_pan_can_atlas_2018	P157fs	0.5494505494505495	1
NSD1	ucec_tcga_pan_can_atlas_2018	N2450fs	0.1890359168241966	1
NSD1	hnsc_tcga_pan_can_atlas_2018	E1758fs	0.19120458891013384	1
NSD1	hnsc_tcga_pan_can_atlas_2018	T922fs	0.19120458891013384	1
NSD1	hnsc_tcga_pan_can_atlas_2018	R1948fs	0.19120458891013384	1
NSD1	hnsc_tcga_pan_can_atlas_2018	S1086fs	0.19120458891013384	1
NSD1	hnsc_tcga_pan_can_atlas_2018	A1837fs	0.19120458891013384	1
NSD1	hnsc_tcga_pan_can_atlas_2018	T2029fs	0.19120458891013384	1
NSD1	hnsc_tcga_pan_can_atlas_2018	G2666fs	0.19120458891013384	1
NSD1	hnsc_tcga_pan_can_atlas_2018	R1200fs	0.19120458891013384	1
NSD1	hnsc_tcga_pan_can_atlas_2018	K754fs	0.19120458891013384	1
NSD1	hnsc_tcga_pan_can_atlas_2018	G1953fs	0.19120458891013384	1
NSD1	hnsc_tcga_pan_can_atlas_2018	L590fs	0.19120458891013384	1
NSD1	hnsc_tcga_pan_can_atlas_2018	P1942fs	0.19120458891013384	1
NSD1	esca_tcga_pan_can_atlas_2018	E2217fs	0.5494505494505495	1
NSD1	esca_tcga_pan_can_atlas_2018	P1795fs	0.5494505494505495	1
NSD1	coadread_tcga_pan_can_atlas_2018	N238fs	0.16835016835016833	1
NSD1	cesc_tcga_pan_can_atlas_2018	E844fs	0.33670033670033667	1
NSD1	cesc_tcga_pan_can_atlas_2018	A1837fs	0.33670033670033667	1
NSD1	cesc_tcga_pan_can_atlas_2018	A1293fs	0.33670033670033667	1
NSD1	cesc_tcga_pan_can_atlas_2018	M1531fs	0.33670033670033667	1
NSD1	blca_tcga_pan_can_atlas_2018	N706fs	0.24330900243309003	1
NSD1	blca_tcga_pan_can_atlas_2018	M1628fs	0.24330900243309003	1
NSD1	blca_tcga_pan_can_atlas_2018	N576fs	0.24330900243309003	1
NSD1	ucec_tcga_pan_can_atlas_2018	I417fs	0.1890359168241966	1
NSD1	ucec_tcga_pan_can_atlas_2018	L1552fs	0.1890359168241966	1
NSD1	ucec_tcga_pan_can_atlas_2018	K1158fs	0.1890359168241966	1
NSD1	luad_tcga_pan_can_atlas_2018	K250fs	0.17667844522968199	1
NUP98	luad_tcga_pan_can_atlas_2018	G275fs	0.17667844522968199	1
NUP98	brca_tcga_pan_can_atlas_2018	R542fs	0.09225092250922509	1
NUP98	prad_p1000	L771fs	0.09871668311944717	1
NUP98	ov_tcga_pan_can_atlas_2018	L1481fs	0.17094017094017094	1
NUP98	ov_tcga_pan_can_atlas_2018	Q1097fs	0.17094017094017094	1
NUP98	stad_tcga_pan_can_atlas_2018	G141fs	0.22727272727272727	1
NUP98	brca_tcga_pan_can_atlas_2018	I736fs	0.09225092250922509	1
NSD1	hnsc_tcga_pan_can_atlas_2018	M1531fs	0.19120458891013384	1
NSD1	hnsc_tcga_pan_can_atlas_2018	M1525fs	0.19120458891013384	1
NSD1	kirc_tcga_pan_can_atlas_2018	S585fs	0.1953125	1
NSD1	lusc_tcga_pan_can_atlas_2018	C2138fs	0.20533880903490762	1
NSD1	ucec_tcga_pan_can_atlas_2018	N576fs	0.1890359168241966	1
NSD1	ov_tcga_pan_can_atlas_2018	M913fs	0.17094017094017094	1
NSD1	stad_tcga_pan_can_atlas_2018	N2450fs	0.22727272727272727	1
NSD1	stad_tcga_pan_can_atlas_2018	A1837fs	0.22727272727272727	1
NSD1	stad_tcga_pan_can_atlas_2018	E1853fs	0.22727272727272727	1
NSD1	thca_tcga_pan_can_atlas_2018	T2395fs	0.2	1
NSD1	ucec_tcga_pan_can_atlas_2018	K147fs	0.1890359168241966	1
NSD1	ucec_tcga_pan_can_atlas_2018	L2548fs	0.1890359168241966	1
NSD1	ucec_tcga_pan_can_atlas_2018	K1753fs	0.1890359168241966	1
NSD1	ucec_tcga_pan_can_atlas_2018	K1512fs	0.1890359168241966	1
NSD1	ucec_tcga_pan_can_atlas_2018	F1457fs	0.1890359168241966	1
NSD1	hnsc_tcga_pan_can_atlas_2018	F1292fs	0.19120458891013384	1
NSD1	kirp_tcga_pan_can_atlas_2018	S828fs	0.35335689045936397	1
RBBP6	es_dfarber_broad_2014	T1475fs	0.9345794392523363	1
NOTCH2	coadread_tcga_pan_can_atlas_2018	S1419fs	0.16835016835016833	1
NOTCH2	dlbcl_dfci_2018	Q2364fs	0.7407407407407408	1
NOTCH2	brca_tcga_pan_can_atlas_2018	N759fs	0.09225092250922509	1
NOTCH2	coadread_dfci_2016	A2433fs	0.16155088852988692	1
NOTCH2	brca_tcga_pan_can_atlas_2018	P2297fs	0.09225092250922509	1
NOTCH2	dlbc_tcga_pan_can_atlas_2018	C275fs	2.083333333333333	1
NOTCH2	brca_tcga_pan_can_atlas_2018	P404fs	0.09225092250922509	1
NOTCH2	coadread_dfci_2016	A1083fs	0.16155088852988692	1
NOTCH2	coadread_dfci_2016	R2298fs	0.16155088852988692	1
NOTCH2	coadread_dfci_2016	P288fs	0.16155088852988692	1
NOTCH2	coadread_tcga_pan_can_atlas_2018	A1083fs	0.16835016835016833	1
NOTCH2	coadread_tcga_pan_can_atlas_2018	I2304fs	0.16835016835016833	1
NOTCH2	ucec_tcga_pan_can_atlas_2018	R2047fs	0.1890359168241966	1
NOTCH2	coadread_tcga_pan_can_atlas_2018	N1999fs	0.16835016835016833	1
NOTCH2	cscc_dfarber_2015	S1419fs	3.4482758620689653	1
NOTCH1	stad_tcga_pan_can_atlas_2018	E706fs	0.22727272727272727	1
NOTCH1	ucec_tcga_pan_can_atlas_2018	R282fs	0.1890359168241966	1
NOTCH1	ucec_tcga_pan_can_atlas_2018	A796fs	0.1890359168241966	1
NOTCH1	stad_tcga_pan_can_atlas_2018	S2341fs	0.22727272727272727	1
NOTCH1	esca_tcga_pan_can_atlas_2018	D1520fs	0.5494505494505495	1
NOTCH1	prad_p1000	L2482fs	0.09871668311944717	1
NOTCH1	prad_p1000	Q2366fs	0.09871668311944717	1
NOTCH1	lusc_tcga_pan_can_atlas_2018	C971fs	0.20533880903490762	1
NOTCH2	hnsc_tcga_pan_can_atlas_2018	H656fs	0.19120458891013384	1
NOTCH2	ucec_tcga_pan_can_atlas_2018	E1355fs	0.1890359168241966	1
NSD1	ucec_tcga_pan_can_atlas_2018	G1126fs	0.1890359168241966	1
NOTCH2	lihc_tcga_pan_can_atlas_2018	E2143fs	0.2688172043010753	1
NPM1	laml_tcga_pan_can_atlas_2018	N270fs	0.5	1
NPM1	laml_tcga_pan_can_atlas_2018	I269fs	0.5	1
NOTCH2	ucec_tcga_pan_can_atlas_2018	S1419fs	0.1890359168241966	1
NOTCH2	hnsc_tcga_pan_can_atlas_2018	A2319fs	0.19120458891013384	1
NOTCH2	hnsc_tcga_pan_can_atlas_2018	Q1584fs	0.19120458891013384	1
NOTCH2	hnsc_tcga_pan_can_atlas_2018	R1111fs	0.19120458891013384	1
NOTCH2	hnsc_tcga_pan_can_atlas_2018	T160fs	0.19120458891013384	1
NOTCH2	kirc_tcga_pan_can_atlas_2018	N1131fs	0.1953125	1
NOTCH2	kirc_tcga_pan_can_atlas_2018	T2295fs	0.1953125	1
NOTCH2	lgg_tcga_pan_can_atlas_2018	K849fs	0.19455252918287938	1
NOTCH2	ov_tcga_pan_can_atlas_2018	Q2452fs	0.17094017094017094	1
NOTCH2	stad_tcga_pan_can_atlas_2018	A1083fs	0.22727272727272727	1
NOTCH2	ucec_tcga_pan_can_atlas_2018	N759fs	0.1890359168241966	1
NOTCH2	ov_tcga_pan_can_atlas_2018	H1517fs	0.17094017094017094	1
NOTCH2	ov_tcga_pan_can_atlas_2018	Y2065fs	0.17094017094017094	1
NOTCH2	gbm_tcga_pan_can_atlas_2018	G156fs	0.16891891891891891	1
NOTCH2	ov_tcga_pan_can_atlas_2018	E1084fs	0.17094017094017094	1
NOTCH2	ov_tcga_pan_can_atlas_2018	N311fs	0.17094017094017094	1
NOTCH2	prad_p1000	N1102fs	0.09871668311944717	1
NOTCH2	prad_tcga_pan_can_atlas_2018	N1102fs	0.20242914979757085	1
NOTCH2	stad_tcga_pan_can_atlas_2018	A23fs	0.22727272727272727	1
NOTCH2	stad_tcga_pan_can_atlas_2018	T175fs	0.22727272727272727	1
NUP98	kirp_tcga_pan_can_atlas_2018	T268fs	0.35335689045936397	1
NUP98	coadread_tcga_pan_can_atlas_2018	F393fs	0.16835016835016833	1
NUP98	coadread_tcga_pan_can_atlas_2018	G12fs	0.16835016835016833	1
PBRM1	kirc_tcga_pan_can_atlas_2018	H976fs	0.1953125	1
PBRM1	prad_p1000	N258fs	0.09871668311944717	1
PBRM1	sarc_tcga_pan_can_atlas_2018	I279fs	0.39215686274509803	1
PBRM1	skcm_tcga_pan_can_atlas_2018	S1391fs	0.2232142857142857	1
PBRM1	kirc_tcga_pan_can_atlas_2018	D142fs	0.1953125	1
PBRM1	kirc_tcga_pan_can_atlas_2018	L993fs	0.1953125	1
PBRM1	kirc_tcga_pan_can_atlas_2018	F116fs	0.1953125	1
PBRM1	kirc_tcga_pan_can_atlas_2018	V1336fs	0.1953125	1
PBRM1	kirc_tcga_pan_can_atlas_2018	T1415fs	0.1953125	1
PBRM1	kirc_tcga_pan_can_atlas_2018	I571fs	0.1953125	1
PBRM1	kirc_tcga_pan_can_atlas_2018	N110fs	0.1953125	1
PBRM1	kirc_tcga_pan_can_atlas_2018	W992fs	0.1953125	1
PBRM1	lusc_tcga_pan_can_atlas_2018	N258fs	0.20533880903490762	1
PBRM1	kirc_tcga_pan_can_atlas_2018	E1214fs	0.1953125	1
PBRM1	kirc_tcga_pan_can_atlas_2018	N1126fs	0.1953125	1
PBRM1	kirc_tcga_pan_can_atlas_2018	Y417fs	0.1953125	1
PBRM1	kirc_tcga_pan_can_atlas_2018	K909fs	0.1953125	1
PBRM1	kirc_tcga_pan_can_atlas_2018	F546fs	0.1953125	1
PBRM1	kirc_tcga_pan_can_atlas_2018	P1491fs	0.1953125	1
PBRM1	kirc_tcga_pan_can_atlas_2018	L617fs	0.1953125	1
PBRM1	kirc_tcga_pan_can_atlas_2018	Q1511fs	0.1953125	1
PBRM1	kirc_tcga_pan_can_atlas_2018	D59fs	0.1953125	1
PBRM1	kirc_tcga_pan_can_atlas_2018	V1505fs	0.1953125	1
PBRM1	meso_tcga_pan_can_atlas_2018	G1562fs	1.1494252873563218	1
PBRM1	lusc_tcga_pan_can_atlas_2018	P1361fs	0.20533880903490762	1
PBRM1	kirc_tcga_pan_can_atlas_2018	Y134fs	0.1953125	1
PBRM1	kirc_tcga_pan_can_atlas_2018	P1534fs	0.1953125	1
PBRM1	stad_tcga_pan_can_atlas_2018	V1164fs	0.22727272727272727	1
PBRM1	stad_tcga_pan_can_atlas_2018	I709fs	0.22727272727272727	1
PBRM1	kirc_tcga_pan_can_atlas_2018	K283fs	0.1953125	1
PBRM1	kirc_tcga_pan_can_atlas_2018	E1687fs	0.1953125	1
PBRM1	kirc_tcga_pan_can_atlas_2018	P1135fs	0.1953125	1
PBRM1	kirc_tcga_pan_can_atlas_2018	A581fs	0.1953125	1
PBRM1	skcm_tcga_pan_can_atlas_2018	E1214fs	0.2232142857142857	1
PBRM1	kirc_tcga_pan_can_atlas_2018	I1197fs	0.1953125	1
PBRM1	kirc_tcga_pan_can_atlas_2018	N832fs	0.1953125	1
PBRM1	kirc_tcga_pan_can_atlas_2018	S39fs	0.1953125	1
PBRM1	kirc_tcga_pan_can_atlas_2018	A1104fs	0.1953125	1
PBRM1	lusc_tcga_pan_can_atlas_2018	W992fs	0.20533880903490762	1
PBRM1	kirp_tcga_pan_can_atlas_2018	N1140fs	0.35335689045936397	1
PBRM1	kirp_tcga_pan_can_atlas_2018	I279fs	0.35335689045936397	1
PBRM1	kirp_tcga_pan_can_atlas_2018	F1316fs	0.35335689045936397	1
PBRM1	kirp_tcga_pan_can_atlas_2018	S498fs	0.35335689045936397	1
PBRM1	kirp_tcga_pan_can_atlas_2018	A136fs	0.35335689045936397	1
PBRM1	lgg_tcga_pan_can_atlas_2018	G1376fs	0.19455252918287938	1
PBRM1	lgg_tcga_pan_can_atlas_2018	K485fs	0.19455252918287938	1
PBRM1	lgg_tcga_pan_can_atlas_2018	I1195fs	0.19455252918287938	1
PBRM1	lgg_tcga_pan_can_atlas_2018	Y387fs	0.19455252918287938	1
PBRM1	lihc_tcga_pan_can_atlas_2018	Y417fs	0.2688172043010753	1
PBRM1	kirc_tcga_pan_can_atlas_2018	K930fs	0.1953125	1
PBRM1	kirc_tcga_pan_can_atlas_2018	Q869fs	0.1953125	1
NUP98	coadread_dfci_2016	R538fs	0.16155088852988692	1
PBRM1	kirc_tcga_pan_can_atlas_2018	V194fs	0.1953125	1
PBRM1	kirc_tcga_pan_can_atlas_2018	Y409fs	0.1953125	1
PBRM1	kirc_tcga_pan_can_atlas_2018	S1607fs	0.1953125	1
PBRM1	kirc_tcga_pan_can_atlas_2018	K619fs	0.1953125	1
PBRM1	kirc_tcga_pan_can_atlas_2018	N122fs	0.1953125	1
PBRM1	kirc_tcga_pan_can_atlas_2018	I279fs	0.1953125	1
PBRM1	kirc_tcga_pan_can_atlas_2018	E1203fs	0.1953125	1
PBRM1	kirc_tcga_pan_can_atlas_2018	K638fs	0.1953125	1
PBRM1	kirc_tcga_pan_can_atlas_2018	K991fs	0.1953125	1
PBRM1	kirc_tcga_pan_can_atlas_2018	Q481fs	0.1953125	1
PBRM1	kirc_tcga_pan_can_atlas_2018	L1564fs	0.1953125	1
PBRM1	kirc_tcga_pan_can_atlas_2018	P1093fs	0.1953125	1
PBRM1	coadread_tcga_pan_can_atlas_2018	K651fs	0.16835016835016833	1
PBRM1	kirc_tcga_pan_can_atlas_2018	E160fs	0.1953125	1
PBRM1	kirc_tcga_pan_can_atlas_2018	N325fs	0.1953125	1
PBRM1	kirc_tcga_pan_can_atlas_2018	Y600fs	0.1953125	1
PBRM1	esca_broad	Q870fs	0.6622516556291391	1
PBRM1	kirc_tcga_pan_can_atlas_2018	Q209fs	0.1953125	1
PBRM1	esca_tcga_pan_can_atlas_2018	I279fs	0.5494505494505495	1
NUP98	ov_tcga_pan_can_atlas_2018	A482fs	0.17094017094017094	1
NUP98	ov_tcga_pan_can_atlas_2018	M1080fs	0.17094017094017094	1
NUP98	ucec_tcga_pan_can_atlas_2018	L1074fs	0.1890359168241966	1
NUP98	cesc_tcga_pan_can_atlas_2018	F350fs	0.33670033670033667	1
PBRM1	esca_broad	I279fs	0.6622516556291391	1
PBRM1	ccrcc_dfci_2019	A136fs	2.857142857142857	1
PBRM1	kirc_tcga_pan_can_atlas_2018	Y834fs	0.1953125	1
PBRM1	ccrcc_dfci_2019	H612fs	2.857142857142857	1
PBRM1	kirc_tcga_pan_can_atlas_2018	T172fs	0.1953125	1
PBRM1	kirc_tcga_pan_can_atlas_2018	R836fs	0.1953125	1
PBRM1	kirc_tcga_pan_can_atlas_2018	G1161fs	0.1953125	1
PBRM1	coadread_tcga_pan_can_atlas_2018	K991fs	0.16835016835016833	1
PBRM1	coadread_tcga_pan_can_atlas_2018	L1349fs	0.16835016835016833	1
PBRM1	coadread_tcga_pan_can_atlas_2018	I279fs	0.16835016835016833	1
PBRM1	coadread_tcga_pan_can_atlas_2018	H1521fs	0.16835016835016833	1
PBRM1	coadread_dfci_2016	K651fs	0.16155088852988692	1
PBRM1	chol_tcga_pan_can_atlas_2018	P1360fs	2.7777777777777777	1
PBRM1	chol_tcga_pan_can_atlas_2018	R74fs	2.7777777777777777	1
PBRM1	ccrcc_dfci_2019	E1132fs	2.857142857142857	1
PBRM1	ccrcc_dfci_2019	D1133fs	2.857142857142857	1
PBRM1	blca_tcga_pan_can_atlas_2018	R1603fs	0.24330900243309003	1
PBRM1	brca_tcga_pan_can_atlas_2018	P1518fs	0.09225092250922509	1
PBRM1	brca_tcga_pan_can_atlas_2018	N258fs	0.09225092250922509	1
PBRM1	brca_tcga_pan_can_atlas_2018	A1658fs	0.09225092250922509	1
PBRM1	ccrcc_dfci_2019	S803fs	2.857142857142857	1
PBRM1	ccrcc_dfci_2019	N463fs	2.857142857142857	1
PBRM1	ccrcc_dfci_2019	C951fs	2.857142857142857	1
PBRM1	kirc_tcga_pan_can_atlas_2018	C50fs	0.1953125	1
PBRM1	ccrcc_dfci_2019	N1002fs	2.857142857142857	1
PBRM1	ccrcc_dfci_2019	I977fs	2.857142857142857	1
NOTCH1	lusc_tcga_pan_can_atlas_2018	D1267fs	0.20533880903490762	1
NOTCH1	hnsc_tcga_pan_can_atlas_2018	L1531fs	0.19120458891013384	1
NCOR1	lihc_tcga_pan_can_atlas_2018	M1498fs	0.2688172043010753	1
NOTCH1	cscc_dfarber_2015	T445fs	3.4482758620689653	1
NF1	ov_tcga_pan_can_atlas_2018	C1016fs	0.17094017094017094	1
NF1	luad_tcga_pan_can_atlas_2018	P1951fs	0.17667844522968199	1
NF1	ov_tcga_pan_can_atlas_2018	M1949fs	0.17094017094017094	1
NF1	lusc_tcga_pan_can_atlas_2018	R1250fs	0.20533880903490762	1
NF1	lusc_tcga_pan_can_atlas_2018	E2155fs	0.20533880903490762	1
NF1	lusc_tcga_pan_can_atlas_2018	R1970fs	0.20533880903490762	1
NF1	lusc_tcga_pan_can_atlas_2018	I679fs	0.20533880903490762	1
NF1	lusc_tcga_pan_can_atlas_2018	G1807fs	0.20533880903490762	1
NF1	lusc_tcga_pan_can_atlas_2018	T2108fs	0.20533880903490762	1
NF1	luad_tcga_pan_can_atlas_2018	S637fs	0.17667844522968199	1
NF1	luad_tcga_pan_can_atlas_2018	L2413fs	0.17667844522968199	1
NF1	luad_tcga_pan_can_atlas_2018	G1160fs	0.17667844522968199	1
NF1	luad_tcga_pan_can_atlas_2018	F1464fs	0.17667844522968199	1
NF1	lgg_tcga_pan_can_atlas_2018	L327fs	0.19455252918287938	1
NF1	luad_tcga_pan_can_atlas_2018	L1411fs	0.17667844522968199	1
NF1	luad_tcga_pan_can_atlas_2018	F2197fs	0.17667844522968199	1
NF1	luad_tcga_pan_can_atlas_2018	R135fs	0.17667844522968199	1
NF1	stad_tcga_pan_can_atlas_2018	Y628fs	0.22727272727272727	1
NF1	stad_tcga_pan_can_atlas_2018	Y1607fs	0.22727272727272727	1
NF1	lgg_tcga_pan_can_atlas_2018	Q1370fs	0.19455252918287938	1
NF1	stad_tcga_pan_can_atlas_2018	K2628fs	0.22727272727272727	1
NF1	dlbc_tcga_pan_can_atlas_2018	H1962fs	2.083333333333333	1
NF1	gbm_tcga_pan_can_atlas_2018	T1811fs	0.16891891891891891	1
NF1	luad_tcga_pan_can_atlas_2018	E1928fs	0.17667844522968199	1
NF1	luad_tcga_pan_can_atlas_2018	G2539fs	0.17667844522968199	1
NF1	lgg_tcga_pan_can_atlas_2018	Q514fs	0.19455252918287938	1
NF1	luad_tcga_pan_can_atlas_2018	Q1360fs	0.17667844522968199	1
NF1	skcm_tcga_pan_can_atlas_2018	H1460fs	0.2232142857142857	1
NF1	skcm_tcga_pan_can_atlas_2018	E2155fs	0.2232142857142857	1
NF1	sarc_tcga_pan_can_atlas_2018	L506fs	0.39215686274509803	1
NF1	sarc_tcga_pan_can_atlas_2018	A308fs	0.39215686274509803	1
NF1	sarc_tcga_pan_can_atlas_2018	P678fs	0.39215686274509803	1
NF1	ov_tcga_pan_can_atlas_2018	Y80fs	0.17094017094017094	1
NF1	ov_tcga_pan_can_atlas_2018	T467fs	0.17094017094017094	1
NF1	stad_tcga_pan_can_atlas_2018	R262fs	0.22727272727272727	1
NF1	luad_tcga_pan_can_atlas_2018	N2421fs	0.17667844522968199	1
NF1	luad_tcga_pan_can_atlas_2018	A1268fs	0.17667844522968199	1
NF1	lihc_tcga_pan_can_atlas_2018	I1931fs	0.2688172043010753	1
NF1	lgg_tcga_pan_can_atlas_2018	V341fs	0.19455252918287938	1
NF1	lihc_tcga_pan_can_atlas_2018	F1479fs	0.2688172043010753	1
NF1	lihc_tcga_pan_can_atlas_2018	K480fs	0.2688172043010753	1
NF1	lgg_tcga_pan_can_atlas_2018	L1659fs	0.19455252918287938	1
NF1	lgg_tcga_pan_can_atlas_2018	E41fs	0.19455252918287938	1
NF1	lgg_tcga_pan_can_atlas_2018	G72fs	0.19455252918287938	1
NF1	lgg_tcga_pan_can_atlas_2018	L995fs	0.19455252918287938	1
NF1	lgg_tcga_pan_can_atlas_2018	R2583fs	0.19455252918287938	1
NF1	lgg_tcga_pan_can_atlas_2018	D559fs	0.19455252918287938	1
NF1	lgg_tcga_pan_can_atlas_2018	M242fs	0.19455252918287938	1
NF1	lgg_tcga_pan_can_atlas_2018	S340fs	0.19455252918287938	1
NF1	gbm_tcga_pan_can_atlas_2018	D633fs	0.16891891891891891	1
NF1	gbm_tcga_pan_can_atlas_2018	C167fs	0.16891891891891891	1
NF1	gbm_tcga_pan_can_atlas_2018	R1204fs	0.16891891891891891	1
[truncated: 5,260 more rows]
