# Supplementary material for: eVIP2: Expression-based variant impact phenotyping to predict the function of gene variants
Source: PLoS Comput Biol. 2021 Jul 2;17(7):e1009132. doi: 10.1371/journal.pcbi.1009132 (PMC8281988; doi:10.1371/journal.pcbi.1009132)
Supplement: S5 File — Text file containing DESeq2 outputs for GFP replicates vs RNF43 WT replicates. (CSV) [file pcbi.1009132.s016.csv]

	baseMean	log2FoldChange	lfcSE	stat	pvalue	padj
RNF43	1010688.01308101	11.1857873855007	0.441686760387284	25.3251588879246	1.68795702999443e-141	2.82580886391367e-137
PGK1	15565.8798482772	1.475687421437	0.0625029376867031	23.6098890076799	3.05046481142341e-123	2.55339157040196e-119
HSPA5	27104.9562439927	0.788522444030592	0.0421373739254625	18.7131368325284	3.86916803634595e-78	2.15912473654892e-74
FTCD	174.563968305009	-2.73343228744676	0.184402463361731	-14.8231874868436	1.03742475263837e-49	4.34188194597976e-46
UAP1L1	1447.09786694719	-1.13229567789385	0.0833799558722765	-13.5799505534439	5.26619779295581e-42	1.76322834503746e-38
SSR3	8027.12640280571	0.627890950693303	0.0482855716880089	13.0036971447773	1.16568621605126e-38	3.25245882381902e-35
CCT6P3	582.486215164399	-1.21149344801112	0.0952314910170125	-12.7215633722956	4.48790034960507e-37	1.07331342503912e-33
SMG1P5	907.223306357085	-1.58774116406519	0.125724494764734	-12.6287337009092	1.46618688081667e-36	3.06817932146898e-33
UBN1	3161.06670608583	-0.537389471888082	0.0429476637482243	-12.5126590130365	6.36570640530698e-36	1.18409212145827e-32
MANF	2448.6624210823	0.872801808266769	0.0722360134543141	12.0826408674778	1.30461177968798e-33	2.18405058037566e-30
CROCCP2	969.186663428704	-0.811549767275536	0.0673114272934629	-12.0566417903658	1.78931081772005e-33	2.72316839995012e-30
ZSWIM8	3057.25255742195	-0.632351603058427	0.0527338561105758	-11.9913780197009	3.94290570142892e-33	5.50068202896846e-30
IL32	176.388281500276	2.13923934341935	0.179335264570523	11.9287154623072	8.38574776603012e-33	1.07989079500854e-29
BTG2	1385.49452665734	-1.12226266507553	0.0994644347708499	-11.2830547688834	1.59122704406208e-29	1.90276656747452e-26
DARS2	5083.95904701917	0.589734239442547	0.0530353635793382	11.1196416813535	1.00675511129978e-28	1.08732872567383e-25
SIRT7	816.357430323804	-0.858643684098503	0.0772383070484622	-11.1168112936468	1.03920074134049e-28	1.08732872567383e-25
PPIB	6421.36271526572	0.46864613333644	0.0428086602535955	10.9474608773135	6.83363801407988e-28	6.72952552904184e-25
HOXB4	323.367187037874	-1.17962868935435	0.108905138776394	-10.8317082426788	2.43568442171246e-27	2.26532182799379e-24
LZTS3	1499.92192607105	-0.726400982987371	0.0671792585681384	-10.8128758558804	2.99142245273626e-27	2.63575806743462e-24
PDXDC2P	372.038341385097	-1.01021475487754	0.0949402359946301	-10.6405334292057	1.93021105977508e-26	1.61568316758473e-23
YPEL3	1102.59243165749	-1.06785235615091	0.101872230973254	-10.4822712327883	1.04210512690661e-25	8.30756282359219e-23
TNFRSF9	592.35633463914	1.22846288123431	0.117605734803204	10.4456035523265	1.53476008568934e-25	1.16788266338751e-22
ZNF467	429.248815904957	-0.990817954533738	0.0950476051820984	-10.4244389181133	1.91787933499728e-25	1.39596599770389e-22
PLPP5	578.51632694733	1.04375012990285	0.100428607256881	10.3929563339766	2.66948076834137e-25	1.86207406428346e-22
ROCK1P1	237.434392380814	1.65619604038409	0.160745195192728	10.3032382299102	6.81285223045133e-25	4.56215836759943e-22
SSR1	9543.21593870763	0.494697352960401	0.0480861872368065	10.2877225537596	8.00472553728619e-25	5.15411962383493e-22
MOK	855.079893210565	-0.818643298935604	0.0799299893078979	-10.2420043593665	1.28545284214365e-24	7.97028371493588e-22
POPDC3	863.093772785858	0.758353983784809	0.0742088037466124	10.2191915985363	1.62691957967335e-24	9.72723595832553e-22
MYDGF	3818.07388498606	0.636488522777499	0.0623647639905849	10.2058996466913	1.8658388829149e-24	1.0771037496165e-21
TCN2	67.7177624408112	-2.50237943732977	0.245613245330817	-10.188291897529	2.23659290128705e-24	1.24809339201488e-21
NR1D1	521.003782550197	-1.29190757738226	0.127992022514028	-10.0936570264812	5.89321824558518e-24	3.18252795643037e-21
RHBDF1	841.016914681682	-0.868432802268321	0.0861007984439558	-10.0862340183012	6.35614385763309e-24	3.32525638501986e-21
MGAM	91.7511145639819	-2.60029237491172	0.259504605473218	-10.020216674652	1.24230294917631e-23	6.30224050671532e-21
PVR	2461.29961301143	0.555139446244603	0.055505393784681	10.0015405421341	1.50044458678339e-23	7.38792436098259e-21
FAM214B	222.653965818361	-1.47910681082777	0.148337571945783	-9.97122166303477	2.03707574425206e-23	9.74362429557819e-21
TUBB	41417.0903546141	0.413121342861425	0.0415378341095958	9.94566403658463	2.63411321926371e-23	1.22493581676927e-20
PI4KAP1	2056.14262141539	-0.72451506575752	0.0736062426090979	-9.8431198234804	7.33987283307443e-23	3.32099489455403e-20
INPP5D	298.080338474042	-1.401773429468	0.14307656785042	-9.79736549826591	1.15560293110617e-22	5.09103912359167e-20
DNAJB9	996.0752984042	0.94616501283455	0.0968026779399605	9.77416155182593	1.45355842264902e-22	6.23949270604287e-20
XBP1	11134.1410915238	0.587048972139797	0.0606981968007321	9.67160481005781	3.98085939138916e-22	1.66608917678115e-19
DHRS7	1984.25464247524	0.566964896656783	0.0587349120591531	9.65294535702687	4.7763771618764e-22	1.9502763430969e-19
CXCL8	65.5397141140007	3.77840362787751	0.394411139715664	9.57986032190016	9.7176267382677e-22	3.87339974346046e-19
CDK11A	1298.53065790684	-0.618214903245953	0.0649536946294194	-9.51777888498964	1.76919901362119e-21	6.88794434582149e-19
SDF2L1	949.400917286969	0.846634631012472	0.0896158605499791	9.44737489342414	3.47434553420591e-21	1.32190951336684e-18
BAZ2A	7899.82190874755	-0.456261533412755	0.048616465203738	-9.38491787711613	6.29654899899758e-21	2.34245615093819e-18
SRP72	7259.63795689226	0.399904953033941	0.0426641576692905	9.37332353151768	7.02837853467811e-21	2.5578714141097e-18
PIDD1	2136.84153943374	-0.824231577109364	0.0884792471865067	-9.31553560092972	1.2133877678951e-20	4.32198396219826e-18
BAX	2416.48633544304	-0.439739796014974	0.0474722833410747	-9.26308500595116	1.98609140517226e-20	6.926907544581e-18
SLC12A4	1038.85538255178	-0.605697035894166	0.065422349897541	-9.25825863550847	2.07793308381903e-20	7.09932199106416e-18
NFAT5	3074.08064152493	-0.664206312510614	0.0718549724043524	-9.24370701547137	2.38101931198784e-20	7.97212886039769e-18
POLR2A	9519.12138228655	-0.378985783983544	0.0411147042149264	-9.21776749268101	3.03350079779961e-20	9.81980458310365e-18
ZBTB17	1129.19288043832	-0.842524739186894	0.0914080858096832	-9.21717954953217	3.05017524832083e-20	9.81980458310365e-18
ADGRB2	2239.02177938727	-0.50853907498531	0.0552111361782933	-9.21080619212553	3.23684603809754e-20	1.02241584007153e-17
KANK3	344.690394281763	-1.05375703510963	0.115176809909665	-9.14903821295375	5.74426696378969e-20	1.78082913408895e-17
ENO2	1249.13794085985	-0.724877481463689	0.0793652931565582	-9.13343166305421	6.63616412501729e-20	1.98385756458776e-17
PEX6	471.855549850716	-0.891319372982364	0.0975777677067649	-9.13445136048722	6.57392547080003e-20	1.98385756458776e-17
GOT1	2473.62120093021	0.44958090398901	0.0493450744395479	9.11095806613457	8.1657641892088e-20	2.39829926827271e-17
LARS	13491.4522215037	0.456224396186168	0.0501207365399425	9.10250781774906	8.82696504783266e-20	2.54779692872011e-17
SMG1P2	498.811547367112	-1.15852391215602	0.127927323930179	-9.05610995809091	1.3518579111585e-19	3.83583954079737e-17
PTGS2	138.80893944837	1.46170027886532	0.161541986460369	9.04842332877909	1.45047468336406e-19	4.0470661123663e-17
RBM14	3513.81775769199	-0.579389543787821	0.0641570535264454	-9.0308003865701	1.70420703375414e-19	4.67707048394721e-17
FARSB	3031.75988068278	0.430733105561758	0.0477386411694454	9.02273493778126	1.83451044883796e-19	4.95347410064457e-17
PARM1	759.497250651676	0.704750804926431	0.0782705422488589	9.00403631657101	2.17568139212958e-19	5.78144161676845e-17
SLC9A8	982.774605223654	-0.907679781389757	0.101087455492279	-8.97915351582956	2.72857838243074e-19	7.13736417191766e-17
ZNF654	1059.40498092775	-1.20418526994529	0.134208592528191	-8.9724901160285	2.89885321737666e-19	7.46610795570811e-17
ATF3	5703.48315209219	0.750973907378331	0.0844930784078562	8.88799321233518	6.22224815703405e-19	1.57828267268041e-16
CCT6P1	288.575011625041	-1.18450894938572	0.133333054471615	-8.88383570060556	6.45936675986763e-19	1.61397401383499e-16
FLCN	2309.42809942308	-0.581296436650362	0.0656828554217338	-8.85004820387295	8.74815027064195e-19	2.15371740707084e-16
SDHAP1	508.330368471455	-0.937901856237583	0.106018528055791	-8.84658439838011	9.02386898891909e-19	2.18939986584775e-16
AEN	4726.50242788366	-0.831224993761568	0.0944238001561413	-8.80313006241049	1.33052215197591e-18	3.18203876374695e-16
EGR1	809.538889212594	2.44333525521459	0.278314456927534	8.77904540852064	1.64867960860359e-18	3.88740075037081e-16
MAP7D3	2371.76468703685	0.513354694873936	0.058549013226202	8.76794785405877	1.81952061640198e-18	4.23063814433132e-16
FGF21	278.412319411852	1.13392779814749	0.129403949858957	8.76269850637025	1.90631014510143e-18	4.37171755330725e-16
CREBRF	1431.91856354479	-0.987354215556184	0.112818178981306	-8.75172976971904	2.10107035240968e-18	4.75324577968791e-16
PYGL	9484.99190469012	0.549899115140309	0.0630147815810675	8.72650989725121	2.62652374625639e-18	5.86275120481043e-16
OVGP1	608.250545133631	-0.907335560020082	0.104376947018329	-8.69287314813635	3.53386867793534e-18	7.78427572859414e-16
SRD5A3	963.949586700457	0.700658715611772	0.0806872714250716	8.68363377812847	3.83321609477107e-18	8.33400917435876e-16
RPF2	2615.70667272541	0.497169570201828	0.0572950355351398	8.6773586150742	4.05066299161102e-18	8.69386527468719e-16
ASNS	18626.0625959927	0.433048596451098	0.0499637520164933	8.66725533959391	4.42661498000512e-18	9.38050144053997e-16
OSTM1	1178.67156486002	-0.633691092618882	0.0732379692581493	-8.65249404151618	5.0385988602174e-18	1.05438979398624e-15
ATXN2	2889.3537971252	-0.619743034503233	0.0718465508484607	-8.62592604912099	6.3576093303121e-18	1.31398441726858e-15
PDIA4	7097.5323845369	0.505390825879912	0.0587123711908562	8.60791031990582	7.44044278365663e-18	1.51902991025848e-15
PTBP2	1369.77095570192	-0.795280215027971	0.0925958663238427	-8.58872265686867	8.79415127675722e-18	1.76241702568153e-15
YPEL2	756.026551716878	-0.772227929740063	0.0899185321069039	-8.58808425411085	8.84314139879629e-18	1.76241702568153e-15
SMG1P3	1430.13846797071	-0.935584810282009	0.109213773598779	-8.56654595343521	1.06635353198338e-17	2.10021464458044e-15
MRPL30	1848.48083153569	0.576114970352841	0.0673013460260019	8.56022954028674	1.1264302346344e-17	2.19274053000169e-15
UHRF2	1415.67758272966	-0.516159238825436	0.0603224639622726	-8.55666703449409	1.16177460270411e-17	2.23554811768614e-15
TRMT13	1173.3021183269	-0.630918002841646	0.0738313130111258	-8.54539865418039	1.28093327794076e-17	2.43683000068253e-15
FDXR	959.476633671264	-0.70797928106609	0.0829791954986602	-8.5320094610645	1.43827290628876e-17	2.70540749709889e-15
HERC4	1550.45088458058	-0.601612603402319	0.0706430532812653	-8.51623161030425	1.64829023868863e-17	3.0660029873207e-15
PRDX6	6882.27123276016	0.390977557853509	0.0459196180476612	8.51439046047166	1.67468840630731e-17	3.08087457252646e-15
DDB2	1630.76733829899	-0.972426395407002	0.114767347166439	-8.47302320229427	2.3910493406435e-17	4.35093010996878e-15
PMS2P3	338.000625120644	-0.917954456034313	0.108400148330252	-8.46820295150952	2.49207825233352e-17	4.48600881960381e-15
HSPA6	647.000926927013	4.42190121512814	0.523341955273552	8.44935356428056	2.92920143370591e-17	5.21678310656071e-15
MTHFD1L	7405.45762328913	0.472634884902291	0.0559543861756596	8.44678884365796	2.99424586109676e-17	5.27649157480219e-15
SELK	2142.32624541785	0.448860071463626	0.0534558423403289	8.39683843359793	4.58660451527225e-17	7.99836939480966e-15
PTCH2	170.225555218419	-1.58542529946448	0.189170599492361	-8.38092866290517	5.25117211846418e-17	9.06287344692874e-15
HMGB1	15747.0725286835	0.392105232003665	0.0468553255019117	8.36842403298783	5.83939305474501e-17	9.97523256423329e-15
HAX1	4244.33161353263	0.419302529877982	0.050195973222753	8.35331009555801	6.63760906856785e-17	1.12242639815045e-14
GART	8403.93177419181	0.288756608868511	0.0346443916092183	8.33487313403065	7.75813334665945e-17	1.29878910356426e-14
HMOX1	681.417680327886	0.620886086311134	0.0745815006507344	8.32493421148426	8.4375589282882e-17	1.39854627741062e-14
SMG1P1	685.195082542928	-1.11804406847589	0.134361405879316	-8.32116976715856	8.7099390488933e-17	1.42954009428944e-14
FUT1	1285.51527980744	0.916692076631462	0.110276486819171	8.31267029874311	9.35722270891216e-17	1.52086665407668e-14
GEM	422.802374453027	0.999142982566486	0.120222948972876	8.31075090989414	9.50983580302348e-17	1.53080924210015e-14
LYG1	155.080038647878	-1.28373051085523	0.154550173028166	-8.30623794009783	9.8784050402161e-17	1.57499408360245e-14
MAFG	3480.12943671561	-0.425551549839353	0.0512493770408579	-8.30354580700734	1.01049390502686e-16	1.59591306264666e-14
XRCC6P1	163.652539196155	1.94500527375527	0.234550449597027	8.29248154116489	1.10909884731425e-16	1.73527325260634e-14
AP5Z1	1595.64728389461	-0.712876988967431	0.0865272536624972	-8.23875667830663	1.74009416859135e-16	2.69730708114702e-14
YBX3	11834.3073054071	0.356965745851599	0.043469236059028	8.21191670741269	2.17685265798873e-16	3.34336608691646e-14
SEC61A2	653.023079458199	-0.692318786377162	0.0846456435588888	-8.1790244278255	2.86151100651101e-16	4.35495961454553e-14
MRPL3	3315.55605104007	0.462054053880501	0.0565887586614166	8.16512086163747	3.21113547685397e-16	4.79978741232253e-14
TP53INP1	842.649372037351	-0.919166282528157	0.112563809051225	-8.16573541954209	3.19482821232374e-16	4.79978741232253e-14
C19orf48	5006.08701121921	0.419754777677448	0.0514271860809958	8.16211832038312	3.29199484056176e-16	4.87710492264109e-14
PHLDA3	848.274670982417	-0.841081198467446	0.1031924317859	-8.15060934131772	3.62095077246943e-16	5.31739797209743e-14
RASA4	1153.15846451699	-0.778807346805524	0.0956087770187431	-8.1457725021715	3.76868097714412e-16	5.48621636855389e-14
PGM1	3390.62497783828	0.326946294077017	0.0402129627403645	8.13037070130719	4.27979592047445e-16	6.17655719867782e-14
CDK2AP2	1319.39811777122	0.496903735705488	0.0611443616651174	8.12673028507499	4.41025211971893e-16	6.31042997745425e-14
ESD	3146.3469622739	0.47964179366082	0.0590763673791262	8.11901298166642	4.69990249686745e-16	6.66788709322526e-14
SUZ12P1	594.318553521233	-0.668387030534415	0.0825306059648505	-8.09865652530261	5.55694326850374e-16	7.81754514773287e-14
ACSF2	1460.01607403835	-0.564082579728772	0.0696731126248624	-8.09613003463668	5.67351765663637e-16	7.91502992414579e-14
CACNB1	462.082702039131	-0.889036971315758	0.110392219815101	-8.05343866447139	8.04997485552938e-16	1.11375726492907e-13
TDRD7	729.21291014725	-0.751104090551337	0.0933528500437075	-8.04586137648365	8.56408903299675e-16	1.17517552869999e-13
CKAP4	3765.97565864043	0.382408343024726	0.0478191130854632	7.99697690631106	1.27511142655393e-15	1.72583368869606e-13
SRPRA	4370.16289775248	0.350591752872827	0.0438422324780428	7.99666743814679	1.27831896182015e-15	1.72583368869606e-13
JUP	3799.15161899722	-0.448961787793348	0.056196654966072	-7.98911942471313	1.3590599233712e-15	1.82016177417258e-13
UBR2	2313.12607332046	-0.480979364692454	0.060217235935867	-7.98740356008221	1.37810386495356e-15	1.83101879390377e-13
BRAP	1332.94119930229	-0.59558806279637	0.0745756538093013	-7.986360593222	1.38980767737821e-15	1.83202915960541e-13
HEATR1	6541.89096568619	0.298007673395021	0.0373231994527191	7.98451573725709	1.4107502447624e-15	1.84510701934119e-13
ATP13A1	3493.31380568403	-0.433796855701533	0.0545351443992438	-7.95444589869919	1.7993497840547e-15	2.33510966936897e-13
HCN3	1226.41647334918	-0.744051850125289	0.0936213438238877	-7.94745962549881	1.90375022600117e-15	2.45159096411427e-13
SUCLG2	1631.57061428769	0.582949890652614	0.0734637437878908	7.93520532163109	2.10147377380739e-15	2.68555514864957e-13
FAM21A	1935.73357847994	-0.522605905334871	0.0660346772218577	-7.91411311937005	2.49021809577353e-15	3.14170645281054e-13
KDM6A	2443.69181494014	-0.806390731772623	0.101896431022762	-7.91382704652811	2.49594981317605e-15	3.14170645281054e-13
CFAP43	246.058819823493	-1.20169987538377	0.15207617128382	-7.90196034815369	2.74550765572139e-15	3.43004057197253e-13
ANP32B	7979.78380401708	0.347830886019592	0.0441653125129208	7.87565775557078	3.38954895845154e-15	4.20329178618053e-13
ZNF385A	866.841084472467	-0.703288042410275	0.0893514366473826	-7.87103228329432	3.51726852745798e-15	4.32960238368927e-13
SMCR8	3142.47391480352	-0.490845033812269	0.0625432632949117	-7.8480879946698	4.22427792378958e-15	5.16194428628915e-13
SEMA6C	790.448303341557	-0.812340277434194	0.103633886805298	-7.83855843369433	4.55748133532622e-15	5.52875326338378e-13
GSTO1	2167.58215542111	0.425523833449599	0.0543071983562603	7.83549596239753	4.66995658613184e-15	5.62444195744123e-13
AMOT	6947.67427345157	0.565242309264474	0.0723308821304478	7.81467462604793	5.51051891590367e-15	6.58939979793881e-13
SENP3-EIF4A1	201.663489954756	-1.5561649614747	0.199189187314353	-7.81249716641907	5.60659049376689e-15	6.65673272738663e-13
TXN	5371.75532189291	0.466267710588573	0.0597031472535802	7.8097676929521	5.72934880534879e-15	6.75457946129184e-13
KIFC2	1196.25691347346	-0.796971670365303	0.102065275301692	-7.80845069990313	5.78952322270372e-15	6.77779078820161e-13
SLC12A6	1054.72754974434	-0.624509516849411	0.0800250250280038	-7.80392779172354	6.00095366115502e-15	6.97652536398585e-13
FBRS	4934.94583103875	-0.467742503553692	0.0600676988492423	-7.7869222979164	6.86611477621024e-15	7.87298818277641e-13
HSPB1	3490.71612564036	-0.45750405900538	0.0587475445825644	-7.78762861079919	6.82785267743576e-15	7.87298818277641e-13
AC093838.4	1559.56564148674	-0.594196340851016	0.0764117072461836	-7.77624741371936	7.47075285509695e-15	8.45053199643095e-13
PTX3	206.588729423799	1.01371224976872	0.130356449747909	7.7764640854296	7.45797442169274e-15	8.45053199643095e-13
IARS	24801.5887257179	0.358479801374908	0.0461466526132618	7.7682731265298	7.95633567124277e-15	8.93939701156209e-13
SLC38A7	621.929220322822	-0.589203502439665	0.0759078381487782	-7.76209040869845	8.35408162667647e-15	9.26196559683383e-13
UBR5	4966.59739134302	-0.460360374895921	0.0593038847236551	-7.76273556177836	8.31167982998891e-15	9.26196559683383e-13
FLT4	2821.76706624891	0.431869774304938	0.0556958664332302	7.75407228510711	8.89916290747614e-15	9.76712750545576e-13
TOX4	2638.20736071072	-0.495651385778585	0.0639246285156933	-7.75368425734229	8.92641125580748e-15	9.76712750545576e-13
ZNF767P	566.554476877777	-1.00817461525638	0.130093293358159	-7.74962789573466	9.21622139135025e-15	1.00187507995191e-12
RP11-231C14.4	1488.87856412955	-0.581889813646504	0.0751400551330802	-7.74406955938376	9.62842905123967e-15	1.03993245643099e-12
DNAJB14	1507.53429229271	-0.643451969467164	0.0831398463339798	-7.73939329743723	9.98923311303373e-15	1.07198558682883e-12
DFFA	10226.3294759713	0.458011477841687	0.0592218453078392	7.73382652061771	1.04361223677051e-14	1.11280971055892e-12
CLCN6	903.069026708863	-0.772409917831507	0.0999023399468739	-7.73164991172638	1.06161561656801e-14	1.11776773817391e-12
LDHA	11586.4717106762	0.466828782863652	0.0603772135494353	7.73187027721021	1.05977909162483e-14	1.11776773817391e-12
SPX	193.349931340088	1.21869159401115	0.157652010643369	7.73026356617805	1.07324145170643e-14	1.12294594643859e-12
GALE	859.289643571086	-0.564908957869906	0.0730854769066993	-7.72942835949566	1.08030583902239e-14	1.12331677335863e-12
NAMPT	3297.98704513018	0.513706913792504	0.0666075032310659	7.71244813081223	1.23426847537011e-14	1.27548694729451e-12
PMAIP1	8105.65971317406	0.55218613592884	0.0716261236919446	7.70928409170551	1.26525479021513e-14	1.29948653024488e-12
TXNDC5	9481.55101854206	0.398894535937699	0.0518532895386451	7.6927527546813	1.44002625201423e-14	1.46996826127867e-12
CTPS1	5172.31001743332	0.437850119570525	0.0571281700834526	7.66434701008128	1.79743318368065e-14	1.82368660169683e-12
ZNF425	330.09655074482	-0.841415260445489	0.109931935107763	-7.6539656981447	1.94874278839183e-14	1.96529536267878e-12
ATAD2B	1104.3215405965	-0.534833144517753	0.0699772484154361	-7.64295762735043	2.12287869309983e-14	2.12809055096912e-12
SLC30A1	802.700098566751	-0.768476895272899	0.10080492531847	-7.623406225887	2.47067801846071e-14	2.46200123256254e-12
IP6K2	2272.71509254124	-0.398205937821879	0.0524119315747319	-7.59761996663096	3.01626560855316e-14	2.98788772501707e-12
SLC25A44	1767.10619237148	-0.63423823525563	0.0836012082433191	-7.58647211664329	3.28733051998731e-14	3.23724707265338e-12
TRIM46	315.238384766126	-0.787296542124778	0.103870191520032	-7.5796196252603	3.46569524067382e-14	3.3929359078433e-12
MTHFD2	18679.6158568961	0.46959357749584	0.0620824637828983	7.56402933907397	3.90771537041558e-14	3.80343389628647e-12
MRPL12	3829.58887093337	0.445758680566194	0.0591777555673389	7.5325377972296	4.97635141345707e-14	4.81555485622455e-12
RP11-288H12.3	94.8475924147583	-1.62993070116231	0.216599861156027	-7.5250773128991	5.26891376629458e-14	5.06936122767458e-12
AP000347.2	756.06096587127	-0.652075556175072	0.0867556682537751	-7.51622999741804	5.6378336586024e-14	5.39331275878073e-12
TBL3	2484.74675308253	0.469574008631821	0.0625358828799224	7.50887309824135	5.96385020166748e-14	5.6727736492111e-12
RSL1D1	8958.38685739572	0.360143595545377	0.0479798311930729	7.50614553219547	6.08937190831486e-14	5.75944492187e-12
RPL12	31204.082531358	0.32587375320742	0.0434934054760425	7.49248649630163	6.75808844521513e-14	6.35602014951384e-12
KIAA0753	1184.38913946939	-0.634428181164358	0.0847412215632725	-7.4866537142217	7.06517877946369e-14	6.60771832106154e-12
EIF4EBP1	9198.79454261406	0.510165413940776	0.0682259053315994	7.47759097458966	7.56973646539386e-14	7.0217494202601e-12
HSP90B1	24962.4570499175	0.406139920261632	0.0543170477252722	7.47720903970755	7.59176061804598e-14	7.0217494202601e-12
LSM2	1191.01420537169	0.426732729808281	0.0571046899700246	7.47281405489254	7.84977346405066e-14	7.22049766822374e-12
HDAC10	987.965200986364	-0.752790270329507	0.10080951381422	-7.46745264258299	8.17621370170112e-14	7.47967178033762e-12
MRPL17	1434.60335730229	0.507548815182825	0.0680712772282351	7.45613768169903	8.90956431515439e-14	8.10625088043476e-12
DDAH2	396.265835088395	-0.826566331973746	0.111356223215559	-7.42272239579922	1.14737101656043e-13	1.03827773990477e-11
PGM3	2909.12167407512	0.572004065898786	0.0770753199977823	7.42136478856325	1.15919555892169e-13	1.0433383253714e-11
KCNJ8	680.994742218958	0.891133089203521	0.120216758843395	7.41271930616921	1.2373559972265e-13	1.10461961678908e-11
PDXK	4957.96245404479	0.49386404690966	0.0666268730841466	7.41238518406729	1.2404783941004e-13	1.10461961678908e-11
AMDHD2	520.688229136833	-0.939825626687987	0.126922101423694	-7.40474366675226	1.31404040403086e-13	1.16393388380321e-11
SSR4	5109.87751607103	0.436805716467889	0.0591359355885467	7.38646834823205	1.50780021119224e-13	1.32853070187207e-11
CALCB	1262.20029234549	0.80364005025131	0.108927253532953	7.37776841135712	1.60964637152204e-13	1.4108424034372e-11
RNASEH2A	4047.62780555993	0.377359283353569	0.0511696099460732	7.37467578414732	1.64745475571146e-13	1.43646042007113e-11
SRP19	1465.44781804359	0.437169926469939	0.0592905930380349	7.37334379822267	1.66400630329122e-13	1.44337458670457e-11
SHISA4	85.4684542826409	-1.67273494606668	0.227106069995159	-7.36543477724894	1.76570439691775e-13	1.52369367571134e-11
C11orf96	370.665509580604	1.13972810334602	0.154884237232628	7.35858034174393	1.85876373254033e-13	1.59577249469014e-11
RAN	17371.3005299299	0.358041197254849	0.0486635889770836	7.35747619073997	1.87419821751069e-13	1.60081389588503e-11
KIF24	879.424878274636	-0.689678031994357	0.0938246213521913	-7.35071479164835	1.971496910561e-13	1.67537207003562e-11
ATXN1L	2267.12002674655	-0.428481748866077	0.0583553660259749	-7.34262807426061	2.09439942907204e-13	1.77082529505530e-11
CEP89	1347.64338323174	-0.481452779709	0.065731998874451	-7.32448104352616	2.39824959013717e-13	2.01754253208474e-11
SHMT2	13862.510665025	0.391798769110089	0.0535033004644816	7.3228897228534	2.42687231269363e-13	2.0314134693402e-11
SRM	4439.64797078208	0.530842376737316	0.0725348304518253	7.31844788814775	2.5085539912438e-13	2.08933842623943e-11
GPI	11382.273434179	0.374241222324535	0.0511436776200285	7.31744840691664	2.52730252585342e-13	2.09453324679763e-11
CALCOCO1	1975.69049929782	-0.59875281692231	0.0818790459206362	-7.31265014375802	2.61924345432145e-13	2.16003717580273e-11
ROS1	40.3339619571225	2.3501376456761	0.321640429151865	7.30672338633918	2.73735252745502e-13	2.24637346382963e-11
MIGA2	1049.37503734381	-0.70082196070181	0.0960455347129153	-7.29676775496748	2.94762939218192e-13	2.40713481241549e-11
CEP295	2257.14653509892	-0.587014596846403	0.0804990075207559	-7.29219669814	3.04941505571107e-13	2.478167837265e-11
GPR137	1187.27711436538	-0.441625641520325	0.0606538415448683	-7.28108278506374	3.31151380703246e-13	2.67816679437345e-11
EPOR	606.997259139818	-0.677387477943921	0.0930442827101539	-7.28026976202374	3.33153311003597e-13	2.68140364399578e-11
ACRC	111.15998187254	1.54541139146682	0.212314609724488	7.27887446592695	3.36616727567397e-13	2.69631609387837e-11
GMPPB	1808.32814277942	0.441662174393564	0.0607120834481823	7.27469968594509	3.47191953335311e-13	2.76499786986615e-11
SETD2	4806.62272612928	-0.362200082254432	0.049792468297051	-7.27419416313377	3.48494445099909e-13	2.76499786986615e-11
TOP3B	2600.50350056666	-0.468764660885904	0.064468112397169	-7.271263938953	3.56139303639847e-13	2.81232456709183e-11
ZBTB40	2667.67225650778	-0.432372261964159	0.0595785335060789	-7.2571820170774	3.9523770442328e-13	3.10641991068081e-11
RFWD3	4589.05356667059	-0.390775879532631	0.053970704719366	-7.24051838056528	4.46973005292449e-13	3.49662386990696e-11
SERP1	5100.8808283991	0.612188437959206	0.0845772133154413	7.23821953882511	4.54613138363406e-13	3.53985048806594e-11
PUM3	711.213468910075	0.499609759481883	0.0690704114842908	7.23333984473963	4.71258130059719e-13	3.65246868302304e-11
HNRNPA1	64073.8316253515	0.351301655023442	0.0486832136754916	7.21607364224389	5.35100867636372e-13	4.12816756917074e-11
AOC2	373.597021804715	-1.09266869789094	0.151499975537841	-7.21233580409404	5.5000132628162e-13	4.22365697398193e-11
PDCD4	4967.24816765079	0.516016299266673	0.071666414119593	7.20025280468998	6.01010231197331e-13	4.59429784496553e-11
RP11-419C5.2	275.962479285134	-0.809980743843405	0.112540321812021	-7.19724922411666	6.14394042765752e-13	4.67525939542794e-11
HMGB3	4806.17618788223	0.498427601661915	0.0695880976691167	7.1625409855559	7.91951793037319e-13	5.9991244195646e-11
FSTL3	349.657420278855	-1.0362389350932	0.144725894112429	-7.16001059415257	8.06708264130853e-13	6.08337975216875e-11
FICD	289.030850270569	0.779634776929833	0.108923105079277	7.15766206226307	8.20645483712694e-13	6.16072916719023e-11
HYOU1	8827.10375043695	0.540883457806801	0.0756347106427115	7.15125969558955	8.59851411600868e-13	6.42623771500452e-11
SLC3A2	14811.5904840627	0.289084598459858	0.0404421787551388	7.14809655063713	8.79894187726016e-13	6.54680382076499e-11
CDK19	1159.82312438549	-0.669132708373852	0.0936437698695539	-7.1455122888149	8.96608692574333e-13	6.64164872671987e-11
FAM193A	1764.4286145691	-0.547095120528737	0.0765837498394591	-7.14374944652882	9.08188797898647e-13	6.6977923637098e-11
TRAIP	1118.67856199812	-0.466438710965156	0.0653477089493442	-7.13779746014854	9.48382318599202e-13	6.96353877003037e-11
ILKAP	1198.83560246201	-0.521448152075526	0.0731037735959166	-7.13298543188546	9.82149556788283e-13	7.17998503501862e-11
NLN	1792.99091457532	0.519696398481188	0.0728646421443633	7.13235367918967	9.86669438542341e-13	7.18166655245101e-11
DERL3	176.279200249314	1.47436414412081	0.207034042097246	7.12136095680479	1.06866509609564e-12	7.74481488040566e-11
CASS4	135.826588772335	-1.8161435043746	0.255063306880626	-7.1203636720063	1.0764265748599e-12	7.76743848695241e-11
CCDC157	415.902050696052	-0.813797078272274	0.114340569817737	-7.11730822725039	1.10055188767223e-12	7.90744169593169e-11
SNAI2	896.959840285058	0.647774696347797	0.0910301523031218	7.11604539769162	1.11067725124103e-12	7.94608883035303e-11
CRAMP1	2456.18658011004	-0.51988826289435	0.0732475592260134	-7.0976871910527	1.26861916200989e-12	9.03742697498196e-11
SEC61B	2220.82498855301	0.458651714241616	0.0646644311053896	7.09279748389201	1.31427718863293e-12	9.32301458258636e-11
SLC26A11	1377.6911512217	-0.507119958934686	0.0715275366391183	-7.08985633733321	1.34251292273393e-12	9.48312609261128e-11
ACAP3	2211.00125596998	-0.452659889200574	0.0639513965221508	-7.07818615100589	1.46053453542602e-12	1.02543379524811e-10
PDIA6	9110.9335773928	0.344706279433989	0.0487020272976847	7.07786304925292	1.46394287715368e-12	1.02543379524811e-10
ALPK3	293.316989237395	-1.39278452040427	0.196837169777884	-7.07582069979932	1.48566852895866e-12	1.033083521037e-10
ZNF8	1683.79735210424	-0.487168449021219	0.0688511401348528	-7.0756772954964	1.48720583340253e-12	1.033083521037e-10
C7orf43	524.445503741373	-0.56748749446553	0.0803145310943005	-7.06581345534124	1.59677805167295e-12	1.10461410591144e-10
ABHD8	550.947388200036	-0.574252054648929	0.0813633187468236	-7.05787403333209	1.69069210667502e-12	1.16476858262743e-10
PARVB	1477.74826102858	0.463161142160337	0.065641933160862	7.05587297414467	1.71520459500251e-12	1.17681311987446e-10
DYRK1B	1144.09237565714	-0.505652356268159	0.0717205279456288	-7.05031558958257	1.78512451675719e-12	1.21978651163396e-10
PDCD11	4249.21107961703	0.318729518973042	0.0454029624533555	7.02001591417051	2.21842976116244e-12	1.50970457852115e-10
SRI	2090.50375788095	0.434223211602647	0.0619834112690774	7.00547457315042	2.46150036909432e-12	1.66833917728778e-10
SYNJ1	1170.63678454173	-0.764795301746665	0.109210304811049	-7.00295913531127	2.50611948802032e-12	1.69173170761888e-10
POLR1E	1489.95155211192	0.384891225783387	0.0551299877655144	6.98152206056081	2.91999042948043e-12	1.96319517188482e-10
INPP5B	1533.81487688383	-0.469053716820991	0.067233755733761	-6.97646162559172	3.02706971372982e-12	2.02704696310204e-10
EIF4A1	25116.5768880102	0.365814056853916	0.0524486035760032	6.97471490015583	3.06491713589759e-12	2.04421425386699e-10
PSPC1	3047.01698000572	-0.307643609254446	0.0441539362650838	-6.96752396904023	3.22567509748444e-12	2.14289788916615e-10
RPP40	315.316522542656	0.705307219078994	0.101283299110334	6.96370700080237	3.31433569074363e-12	2.19309461655095e-10
BEX5	168.313061751515	1.17308512670368	0.168477064908707	6.96287727554692	3.33392241052028e-12	2.19736988482362e-10
C19orf25	1079.92955256132	-0.449633813529514	0.0647676714754688	-6.94225688968633	3.85884665312429e-12	2.53337065960603e-10
TEF	719.771051004857	-0.607220218304632	0.087477332279389	-6.94145788951663	3.88073917012379e-12	2.5377911893376e-10
IKBKG	1131.89564215299	-0.421225880968031	0.0607083737928177	-6.93851366214433	3.96246678465843e-12	2.58115394715824e-10
TUBA1B	45235.0257047215	0.355860356321003	0.0513019882080901	6.93658021356929	4.01705202820691e-12	2.60656852729503e-10
ZBTB43	1315.63689024302	-0.499782269526964	0.0721364439008682	-6.92829092343086	4.25955097564543e-12	2.7532487599722e-10
CHKB	906.510441661046	-0.527115814143	0.0760974652112831	-6.92685114648003	4.30310934253139e-12	2.76009017254092e-10
TRAFD1	1898.0911635279	-0.495956531564877	0.071594519796584	-6.92729741010903	4.28956179252706e-12	2.76009017254092e-10
TMEM214	2478.87026512552	0.358431742488899	0.0517763929845039	6.92268661117767	4.43157432759746e-12	2.83164068008813e-10
PANK2	1701.5578229338	-0.568625036271291	0.0822905213086693	-6.90997003334559	4.84756093686321e-12	3.0856660701151e-10
bP-21264C1.1	196.80547979929	-1.07151615241542	0.155104530944977	-6.90834849173773	4.9032827301671e-12	3.10931273430786e-10
BICDL1	143.378565030715	-1.36013309595792	0.197365234919633	-6.89145226874312	5.52256525186802e-12	3.48880244835934e-10
CREB3L2	5114.78777942143	0.387037030968701	0.0562197610422068	6.8843592323015	5.80482220176042e-12	3.6533281383335e-10
HOXA4	273.76236558628	-0.881029505112234	0.128188330917616	-6.87293062329092	6.28961596099168e-12	3.94361276415587e-10
FBXL20	1793.98891836109	-0.496636558349094	0.0723209695123503	-6.867116988307	6.55123444955683e-12	4.09232148955339e-10
MOCOS	1425.9183671814	0.6155690598937	0.0896735426398607	6.86455605267985	6.66983480454109e-12	4.15091838151756e-10
TPI1	13811.7234080507	0.306811652890289	0.0447551595751828	6.8553359166307	7.1145140566316e-12	4.41126221563221e-10
KIAA0907	3780.84986482887	-0.435514716492627	0.0635613092352912	-6.85188397992934	7.28836588279797e-12	4.49656480143905e-10
MYBBP1A	4815.41490679405	0.38021484310206	0.055493323751918	6.85154208462634	7.30580984404409e-12	4.49656480143905e-10
CRIP2	186.143271727653	-1.06981925178704	0.156229929473083	-6.84772281082905	7.50347720756409e-12	4.60130812937108e-10
CCT5	12777.338154736	0.314421892009921	0.0459471817089312	6.84311594999969	7.7488880580338e-12	4.73445748100525e-10
GLIS2	873.572674224238	-0.485169890437305	0.0709766792015358	-6.8356239809372	8.16488491868964e-12	4.97048503359212e-10
PHF1	1177.79794703758	-0.796004301754822	0.116549986461346	-6.82972453213299	8.50778400278254e-12	5.16046420255734e-10
ZNF697	650.505801544294	0.538157145472861	0.0789162541397724	6.81934477680232	9.14566709418369e-12	5.52735064345593e-10
CYCS	5784.46779873919	0.454313908641361	0.0666531919286427	6.81608630427989	9.35541069210992e-12	5.63377447469828e-10
RPN1	10761.3750832586	0.250386401466017	0.0368412523440113	6.79635966573537	1.0729571929802e-11	6.43812773035181e-10
C19orf68	877.128718372083	-0.582668361105567	0.0857666324151359	-6.79364858684528	1.09332518471535e-11	6.53691318475704e-10
PLXNB2	5865.23220533098	-0.56352452170738	0.083244135692424	-6.76954018466271	1.29192327767531e-11	7.69682832439942e-10
ALDH1B1	1807.77360947506	0.503090973944355	0.0743815516664571	6.76365258149391	1.34555523091647e-11	7.98792202864277e-10
RPS2P5	28777.9789061716	0.381676744742607	0.0564866089338501	6.75694207789279	1.4093449828388e-11	8.33704747622062e-10
RAB39B	609.285088084336	0.76743767471007	0.11363099050438	6.75377087978906	1.44051174657681e-11	8.49141096811354e-10
PLXNB3	79.5489544039733	-1.57024231846032	0.233020456219466	-6.73864579932596	1.59869587984145e-11	9.39079569278098e-10
PPP1R13B	1156.76627184011	-0.577279673607363	0.085698009080578	-6.73620869143614	1.62572743135721e-11	9.5161898350878e-10
BHLHE40	2209.48051433128	0.437707482883202	0.0650011694279588	6.73384012526599	1.65242741438561e-11	9.63877607812872e-10
RASSF1	1467.97564287031	-0.615647307972799	0.0915489169634875	-6.72479072819984	1.75844986229146e-11	1.0221600397438e-09
ORAOV1	832.372149760243	-0.519122987789525	0.077356788335435	-6.71076189898811	1.93610809276929e-11	1.12153583325435e-09
AC011043.1	738.542684074282	-0.662468154320398	0.0988202838135608	-6.7037669672174	2.03114089440096e-11	1.17252861079885e-09
PNP	2815.00383367786	0.517760945387318	0.0773739267579426	6.69167207975739	2.20634847057373e-11	1.269294836628e-09
SMG1	6023.90685281271	-0.442336978527522	0.066136167144965	-6.68827659090004	2.25814044121292e-11	1.29464140843649e-09
MYO1D	2372.32764602306	0.532983657861096	0.0799843980385291	6.66359528772542	2.67208659543292e-11	1.52673725918575e-09
JMJD4	1757.26323987027	0.392338608918475	0.0589017079501756	6.66090377634466	2.72148787073794e-11	1.54967443687156e-09
ANKLE2	4031.14913829987	-0.347048846082124	0.052138791134364	-6.65625033744574	2.80901651076818e-11	1.59409306463628e-09
GSS	2349.74184122535	0.376550893270601	0.0565783614339733	6.65538703714553	2.82555502968153e-11	1.59806137675333e-09
KCNH2	237.542015549257	-1.18503383378042	0.178175392526757	-6.65093993606589	2.91227121711808e-11	1.64097401047757e-09
TNC	353.196990575974	1.34222276071871	0.201822901310954	6.65049779782282	2.92103372034117e-11	1.64097401047757e-09
RRM2	5440.20850028896	0.613303095828498	0.0922424466836308	6.64881643840149	2.95459196287274e-11	1.6542750518546e-09
DDX19B	1990.69220539923	0.382662102311125	0.057695816933703	6.6324063450013	3.30257890705767e-11	1.84294911610175e-09
USP54	1649.89731306915	-0.507405849358291	0.0765133101518866	-6.63160237546957	3.32062106278278e-11	1.84686103694507e-09
DCAF5	2865.85526360876	-0.397480642771333	0.0599962508617658	-6.62509135257713	3.47033494254546e-11	1.92373765805144e-09
WHAMM	1061.35927338966	-0.658645575435941	0.099509378518404	-6.61892964504975	3.61808984981572e-11	1.99902449424967e-09
PI4KAP2	1835.53347672302	-0.58994204710477	0.0891473860214306	-6.61760342544369	3.65068796058149e-11	2.0104002351347e-09
EIF3C	16428.8339012412	0.506105748057193	0.0764897853101804	6.61664490238585	3.67442694353673e-11	2.01133075478131e-09
KIF1A	4222.71876929703	-0.43687031446277	0.0660267522743258	-6.61656524688167	3.6764064928205e-11	2.01133075478131e-09
PHRF1	2481.93173244935	-0.343261053895691	0.0519023288640094	-6.61359637243017	3.75093608248632e-11	2.04542087807503e-09
DRP2	139.555547732131	-1.0810498881564	0.163615138898568	-6.6072729909583	3.91463789777228e-11	2.12775821579889e-09
PSAT1	14723.7271326895	0.429463488285977	0.0650129605775742	6.60581343274679	3.9534051410929e-11	2.14187558145748e-09
NOC3L	2478.67354949507	0.326125415829671	0.0494353322737009	6.59701069720869	4.19530505033945e-11	2.26560005960428e-09
ZNF148	1993.21828038216	-0.386627708814118	0.0586800843858894	-6.5887381189092	4.43580394739955e-11	2.38777472293942e-09
NT5DC1	1830.52976735383	0.452946716416594	0.0687987346852342	6.58364893611636	4.59040301073991e-11	2.46307489752554e-09
PFKP	4321.87195465913	0.36379555064958	0.0552984098338411	6.57877056035972	4.74354079695209e-11	2.53711234766054e-09
SSBP1	2752.68506706912	0.426317802536124	0.0648374236602676	6.57518109864955	4.8593986545504e-11	2.59080232088625e-09
PLS3	23432.0160585382	0.40048959998375	0.060920203307073	6.57400301120223	4.89802401564746e-11	2.60310539828426e-09
MID1	4102.1249195037	0.391684826025806	0.0595921152032884	6.57276259937476	4.9390173742088e-11	2.61658512220347e-09
IMPDH2	14244.1492429557	0.298126446745185	0.0453641667248357	6.5718488461063	4.96942976723587e-11	2.62439191587683e-09
DNAJB11	1989.3046396367	0.335798311136739	0.0511026131767561	6.57105948721769	4.99584937986071e-11	2.63004762478768e-09
IPO9	11641.808009429	0.300526446028737	0.0458169327711614	6.55928775349838	5.40653853893823e-11	2.83733108715877e-09
FAM91A1	2077.12040057134	-0.382669379579938	0.0583717628026277	-6.55572765334939	5.53712060485021e-11	2.89677925143117e-09
CH17-472G23.4	325.197074963956	-0.905385595791047	0.138118618766791	-6.55513068313958	5.55931703422495e-11	2.89933104267788e-09
EMSY	1502.53076505243	-0.486652341266735	0.0742510005020413	-6.55415197069777	5.59589578444805e-11	2.90934445116288e-09
SH2B1	2206.54086168897	-0.476020491963389	0.0726492600038312	-6.5523102635634	5.6653678330252e-11	2.93634436200232e-09
GNL2	2983.40847771204	0.312527600089117	0.047711771150217	6.55032484761772	5.74120580637642e-11	2.96238048168901e-09
S100A11	1174.85642993415	0.399250921847311	0.0609536830957443	6.55007050550464	5.75099251268699e-11	2.96238048168901e-09
CCDC22	1399.4970784884	0.500923118260545	0.0765686666676239	6.54214236790876	6.06437288124614e-11	3.1142228958571e-09
ZKSCAN8	3407.81654616195	-0.377504686877501	0.0577150034532631	-6.54084145006072	6.11736586230203e-11	3.13182941592655e-09
STX16	6226.02702265523	-0.42838463509212	0.0655889455767659	-6.53135419886778	6.51776530789311e-11	3.32664356766581e-09
DNPH1	2158.09799274695	0.454367718423901	0.0695982387382427	6.52843702170061	6.64595453631897e-11	3.38176063503088e-09
RENBP	350.402928039189	-0.872234019926734	0.133668607953951	-6.52534677571582	6.78443828611970e-11	3.44176610145242e-09
SYP	547.900040380597	-0.594473012774877	0.0913858799945353	-6.50508604622974	7.76489210790925e-11	3.92725253107277e-09
CINP	1036.32517684125	0.485049520416784	0.0747803948166803	6.48631933016474	8.79586404532128e-11	4.43528795128685e-09
ELMOD3	860.350338023766	-0.457893993434996	0.0707335145526659	-6.47350829844688	9.57531524917065e-11	4.81382440199297e-09
LZTS2	2019.2746104896	-0.329307807224761	0.0508886822532209	-6.4711403920057	9.72660081497625e-11	4.8752402468119e-09
CCDC25	2030.99894741737	0.506121795019813	0.0783241382090207	6.46188782402106	1.03404744109535e-10	5.16745916757531e-09
ITCH	3741.65820521819	-0.47721878651757	0.0739382150229358	-6.45429141573861	1.08726413926554e-10	5.41722885578703e-09
SEC61A1	12104.7549532333	0.395254403486085	0.061248202574098	6.45332249559335	1.09424153663158e-10	5.43581530111256e-09
HM13	5486.14569892633	0.361900052237296	0.0561193900762144	6.4487524141978	1.12774617257866e-10	5.58568008140217e-09
PBX3	987.460610446916	-0.507605591137953	0.0787521008825614	-6.44561332903254	1.15133856137965e-10	5.68571057700789e-09
IPO4	2908.90818470874	0.359477211508979	0.055797240508772	6.44256253949449	1.17472932116282e-10	5.77897128437725e-09
LGALS9	74.6590354446268	-1.4856855008933	0.230615822673922	-6.44225311024724	1.17712753597314e-10	5.77897128437725e-09
NCL	31654.9003601548	0.303937456194604	0.0472302953573906	6.43522243286255	1.23292642245845e-10	6.03521088841432e-09
FNIP1	1594.94778547923	-0.409207313668594	0.0636148869402723	-6.43257157798295	1.25462915661273e-10	6.12354131511769e-09
WDR41	2496.31066599118	0.361009000870998	0.0561378026860736	6.43076471820219	1.2696355734017e-10	6.17877009718542e-09
DNAJB2	959.058739913772	-0.540362661879396	0.0840862681178062	-6.42628902405728	1.3075668429118e-10	6.34492072961927e-09
MLLT11	877.768454860233	-0.463621028765562	0.072158167761126	-6.42506653301319	1.31811852456656e-10	6.37763647970194e-09
WDR81	873.026035946799	-0.527007643841375	0.0820368935847175	-6.42403217397727	1.32711134132656e-10	6.40264292943745e-09
MAPK8IP2	1902.73840447783	-0.53385540526333	0.0831184482974885	-6.42282689581274	1.33766580536016e-10	6.43501817457884e-09
UBE2J2	2504.38207289503	-0.417151507851113	0.0650235394648926	-6.4153921992564	1.40460778351399e-10	6.73769023031738e-09
DDX18	3976.98587365085	0.395182192978673	0.0616145772658565	6.41377755905925	1.41957296840479e-10	6.79002030401846e-09
PTRH2	732.712575754855	0.454005459043269	0.0707979741854643	6.41268997124047	1.42974091341223e-10	6.81917168986727e-09
SDHAP2	317.982274726177	-0.843352874948661	0.131522672086211	-6.41222430757686	1.43411616927077e-10	6.82060761072784e-09
ZZEF1	2182.94174064527	-0.475023286325982	0.0741790758166367	-6.40373691767462	1.51619281998929e-10	7.19053371088971e-09
FOXD4	91.4569996410307	-1.21988906782818	0.190873311502649	-6.391092909871	1.64704262617511e-10	7.7890227697168e-09
ACTN2	517.950947054746	-0.902875605801164	0.141313089983341	-6.38918592684941	1.66771187730906e-10	7.86455339099463e-09
RIOK3	2648.95533015295	-0.6009749098176	0.0941048669136062	-6.38622559627368	1.70030113143873e-10	7.99571383185837e-09
EP300	4124.44758437374	-0.549067378138237	0.0860792343715596	-6.37862757663709	1.78681962838481e-10	8.37903288481517e-09
ABCE1	6001.77762938082	0.338550609100119	0.0530841843327381	6.37761723864951	1.79864353489755e-10	8.41091939042457e-09
MAP3K9	1167.38794706298	-0.464365603699705	0.0728402781019859	-6.37512123511573	1.82818274142111e-10	8.52523879502252e-09
TEPSIN	1195.4455228094	-0.51877783464528	0.0813887404561522	-6.37407375685792	1.84071994346383e-10	8.55985904820223e-09
C17orf49	897.151965691801	0.543111685835032	0.0852708792234399	6.3692516223726	1.89952759041977e-10	8.80886188122364e-09
REV1	1413.14190936929	-0.47314222889748	0.0743174802982314	-6.36649987323022	1.93390460110635e-10	8.94350743843132e-09
FAM13B	1762.29183280236	-0.672686940650049	0.105711256540507	-6.36343718412131	1.97288099423908e-10	9.09862278913399e-09
SEC13	3055.32044492491	0.308276990467601	0.0484744005626598	6.35958334480301	2.02301740252257e-10	9.30421272956876e-09
LAS1L	2553.86255883382	0.360859124258232	0.0568656940300374	6.3458141224412	2.21252245707953e-10	1.01479009462927e-08
CLDN15	835.717696970446	-0.527282046963289	0.083126621961347	-6.34311890128856	2.25159515886958e-10	1.02988946870589e-08
FRG2B	45.1533201432883	2.55568339625363	0.403139579263163	6.33945047252561	2.30586123400715e-10	1.05183713674424e-08
PILRA	119.569795641173	-1.17576578431336	0.185623429309911	-6.33414536453984	2.38660426783759e-10	1.08571038173557e-08
TIMP3	1440.46701585394	0.436552958333344	0.0689306881674771	6.33321630668586	2.40102576935422e-10	1.08931090527802e-08
CXorf40B	1889.06266999208	0.335759135936102	0.0530431787676556	6.32992108951132	2.45286609061139e-10	1.10982246548447e-08
TAF9B	1927.7016756573	0.400050104717169	0.0632137094496648	6.32853392404881	2.47501447871687e-10	1.11682526652828e-08
PPM1D	2215.19351221451	-0.574966785403485	0.0908715358403566	-6.32724846219821	2.4957133021556e-10	1.12313807503728e-08
NPIPB3	1549.10536184974	-0.739078210700138	0.116916981218353	-6.32139320566139	2.59215494516239e-10	1.16341195541457e-08
PTCD2	826.252729560981	0.583385701421592	0.0923184740496328	6.31927366030713	2.62795541888013e-10	1.17318937779926e-08
SPEF1	38.2596459732834	-1.87682629462631	0.296983990490801	-6.31962110659445	2.62205391648196e-10	1.17318937779926e-08
NDUFAF3	2626.55661298858	0.559961880984157	0.0886824046987339	6.31423880403811	2.71494436001686e-10	1.2088000939107e-08
WDR3	2823.63726637355	0.383690544252511	0.0607844044957889	6.31231888237208	2.74885080302438e-10	1.22065016693451e-08
TBCE	2255.89846891362	-0.400535825320713	0.0634701559923548	-6.31061668367349	2.77925778478367e-10	1.23088768717099e-08
UBE2J1	2761.35880028406	0.371578639325594	0.058904421793512	6.30816207021187	2.82368452140995e-10	1.24726392012992e-08
VKORC1	2560.51386558982	0.349833285677693	0.0554863523377015	6.30485283207184	2.88467862193189e-10	1.27085275815163e-08
DOPEY1	1301.11028633352	-0.573656250625938	0.0910163334581231	-6.30278356455525	2.92347004773837e-10	1.28456199656662e-08
ZNF146	4656.47834738431	0.295939656176691	0.0469624145262759	6.30162778387618	2.94535807048168e-10	1.29079160884643e-08
CT45A10	207.558468366754	0.88450596292989	0.140532004079594	6.29398241861637	3.09422886903482e-10	1.35249309390371e-08
LDB1	2112.41102088282	-0.329079058296144	0.0522915234687011	-6.29316257142734	3.11062255031195e-10	1.3561180238222e-08
PPP1R12B	1305.41074848126	-0.827798659496853	0.131663767526871	-6.28721686342377	3.23207740881773e-10	1.40540799742903e-08
DACT3	256.410449677268	-0.894103822393438	0.142234379336751	-6.28613016461073	3.25477080637507e-10	1.41160927641257e-08
NBPF11	1109.66634005878	-0.444975546475788	0.0708305574632432	-6.28225390865664	3.3369924544186e-10	1.44352947492046e-08
GNG4	2110.97965434848	0.324449337336044	0.051662012568264	6.28023031250148	3.38071837681062e-10	1.45867542129347e-08
NAA10	4187.65973900499	0.295863315366862	0.0471207823878988	6.27882858419693	3.41133440460186e-10	1.46810152358457e-08
LDHB	29942.1161200877	0.278360233316387	0.0443619666365471	6.27474962047926	3.50197375449482e-10	1.50324468266661e-08
APEH	3098.21602724682	0.407426460517529	0.0649546795226181	6.27247279967962	3.55358549308524e-10	1.51761670254439e-08
TIAM2	686.771730045663	-0.744719473802352	0.118725955227096	-6.27259197348947	3.55086569929464e-10	1.51761670254439e-08
TNK2	1659.19866867347	-0.439167825097213	0.0701167314168015	-6.26338131032701	3.76717914530897e-10	1.60474163032106e-08
HSD17B7P2	233.437281170974	-1.08894459533958	0.174017619972568	-6.25766859419892	3.90775113838554e-10	1.66039750780996e-08
MAPKAPK3	1901.50263043682	0.403333986960192	0.0644654980098541	6.25658684741004	3.93494020451376e-10	1.66771731553835e-08
HDDC2	2211.03772281265	0.395115171162904	0.0631842749561961	6.25337825648592	4.01667701400837e-10	1.69806035079581e-08
MZF1	886.392941323806	-0.483031888392432	0.0772645899697684	-6.25165924754703	4.06114710372033e-10	1.71253560864942e-08
HSPA7	29.8428786208258	4.50329515548621	0.721271144160565	6.24355374805305	4.27739231324729e-10	1.79919157578073e-08
GMPPA	1504.62486847643	0.41907891087737	0.0671685806175733	6.23921046156104	4.39784962591864e-10	1.84522307236852e-08
SRRM1	7817.21363530983	-0.320217769532322	0.0513936339978997	-6.23068937964979	4.64387070517627e-10	1.9435759868839e-08
KCNJ14	198.214610793071	-0.822311958533477	0.132066528348153	-6.22649787814292	4.76976680623972e-10	1.99128843150272e-08
RASA4B	646.047151125293	-1.00698321887994	0.1617740973713	-6.22462579141293	4.82706727008948e-10	2.01019734250169e-08
B9D1	612.388843585861	0.500347293073625	0.080391555653468	6.2238787271439	4.85012032512153e-10	2.01478571619999e-08
NOTCH1	1474.19651298163	-0.522495202055535	0.0839744188934155	-6.22207582905351	4.90619795648814e-10	2.03303613835564e-08
CLK3	2314.76067849617	-0.390589136871258	0.0628197653975815	-6.21761533809063	5.04767113086356e-10	2.08649536794536e-08
HDAC5	3257.07536102757	-0.502789292100692	0.0809436971855399	-6.2115928674248	5.24501780309659e-10	2.16273012417833e-08
BRD8	3686.5387653597	-0.409934695993209	0.0660166697400749	-6.20956339674859	5.31320117123076e-10	2.18546193630403e-08
SSR2	6920.29895408465	0.403929902429463	0.0650931178121515	6.20541642505344	5.4552256360915e-10	2.23838069543646e-08
C1QBP	7911.09739165266	0.337492833308721	0.054399542341817	6.20396456992414	5.50581862077693e-10	2.25361636993708e-08
ARID4A	1350.23851690822	-0.737351955347694	0.11890148172637	-6.20136893705473	5.59741237065061e-10	2.2855190365137e-08
HK2	2464.90384694706	0.346578064052446	0.0559575116586952	6.19359320633036	5.88078859736411e-10	2.3953839880407e-08
PCCB	2123.39726283574	0.444306784376527	0.0717481452646267	6.19258912878936	5.91838623772052e-10	2.40484718460386e-08
DHX9	10985.2996413529	-0.281352709026693	0.0454397939200483	-6.1917690366672	5.94926847355608e-10	2.41154245800974e-08
MTHFD1	8800.00839526793	0.354881343858485	0.0573322479211446	6.18990806616536	6.01993147409513e-10	2.43072547440152e-08
RBM4	4380.01014628427	-0.490038317172679	0.079169209629987	-6.18975886538429	6.0256321120401e-10	2.43072547440152e-08
ATN1	5319.42535278921	-0.338891186088271	0.0547571121490191	-6.18898938946951	6.05511584915401e-10	2.43674746227614e-08
RNPC3	751.927198079144	-0.586705377196591	0.0948129067749034	-6.18803280221644	6.09196538175061e-10	2.44569766081264e-08
CKMT1B	1183.65761342754	0.69600294453156	0.112620353367883	6.18008134158499	6.4068582221725e-10	2.5659620453921e-08
SLIRP	1109.82342481612	0.398793556591078	0.064569035062839	6.17623534567258	6.56481079412465e-10	2.62294743447353e-08
CORO6	342.098504489397	-0.859790204095107	0.139227089173132	-6.17545198424666	6.59744552030451e-10	2.62971036798614e-08
ADAT3	600.64951982988	-0.66341278889217	0.107449246994357	-6.17419672496177	6.650069729385e-10	2.63188693474313e-08
KDM5B	4584.26758889353	-0.659212249837765	0.106758693678757	-6.17478752429637	6.62525084664965e-10	2.63188693474313e-08
SRPRB	2860.48236744761	0.529420544643752	0.0857444150581989	6.17440266266215	6.64140821388619e-10	2.63188693474313e-08
TCOF1	11463.4412007856	0.319000181982427	0.0516857797395183	6.17191389179186	6.74682443855866e-10	2.66388179070544e-08
KNOP1	2175.15527370967	0.419306506201208	0.0679605706545124	6.16984969612475	6.83549391829184e-10	2.69254126320291e-08
STX1A	433.82241055865	-0.61148395943441	0.0991360945127057	-6.16812637657458	6.91039062109975e-10	2.71565374149838e-08
TRIM5	501.873680339835	0.617863385202671	0.100206562553674	6.1658974168655	7.0084510935942e-10	2.74773957278362e-08
TOP3A	2695.81042457303	-0.369940182404507	0.0600102397633638	-6.16461763631138	7.06536561623787e-10	2.76358144349154e-08
ORAI3	292.627761217731	-0.751721745783499	0.1219839653516	-6.16246359607001	7.16217999511483e-10	2.79491970392115e-08
NADSYN1	937.615509823949	-0.580277790536067	0.0944296218403945	-6.14508222342409	7.99221030337683e-10	3.11157192299608e-08
PAICS	14123.1762910263	0.371461314595824	0.0604663335468366	6.14327498967825	8.08371557308086e-10	3.13989518350224e-08
C18orf8	962.272040767026	-0.674554703578623	0.109867666686024	-6.13970173323461	8.26765689672542e-10	3.20390842842778e-08
GFM2	1934.03595573207	-0.38619876569019	0.0629826215137386	-6.13183059720605	8.68735823682289e-10	3.35877746518827e-08
UCK2	4993.86898956917	0.35689035628726	0.0582649759250474	6.12529827089206	9.05138838781156e-10	3.49145836406344e-08
FGF22	27.7497258551181	-2.32824053318318	0.380423507640845	-6.1201279269557	9.35002622267012e-10	3.59836296537288e-08
ARF1	30787.4227674709	0.251006325496142	0.0410653693120619	6.11236011513027	9.81683474373617e-10	3.76934932213044e-08
FAM219A	1549.69252388889	-0.388999318436834	0.0637587379055986	-6.10111384282398	1.05331850377495e-09	4.03514990199002e-08
TFB1M	881.231801810021	0.437080468638605	0.0717649044102229	6.09044869815703	1.12594661940399e-09	4.3035325012425e-08
SF3B6	4082.25723107958	0.375662645696884	0.0616875683600194	6.08976258400155	1.1307825354613e-09	4.31217093989923e-08
GLUD1	7185.47381876526	0.323788385536092	0.0532274119329318	6.08311345184462	1.17870878457543e-09	4.47234866046519e-08
LRP6	2390.77892046573	-0.388341745907269	0.0638422890390526	-6.08282929313074	1.18080049454968e-09	4.47234866046519e-08
MTCH1	6631.46081172221	-0.334899731788038	0.0550535773823829	-6.08316021794444	1.17836488276244e-09	4.47234866046519e-08
TIPIN	1365.9518587847	0.387443045644789	0.0637194810520856	6.08044885563467	1.19846576088883e-09	4.52901022641984e-08
NFKBIA	857.154046648338	0.524017146734774	0.0862292587441536	6.0770225137799	1.22434578717004e-09	4.61639027545354e-08
DUSP8	1789.9992646421	-0.523384093964557	0.0861323533374565	-6.07650985587262	1.22826458425865e-09	4.62075896743238e-08
GNAL	1248.81384277493	0.580585254740178	0.0955961817665921	6.073310084264	1.25300167246018e-09	4.70325134499011e-08
YARS	19878.3181126319	0.272617817478628	0.0448905508151294	6.07294436197356	1.25585977097083e-09	4.70343365230931e-08
PPIF	4642.79173926243	0.298282553942204	0.0491222942767636	6.0722439440965	1.26135124761471e-09	4.71345563310667e-08
MOAP1	1774.35877534465	-0.318372830670641	0.0524683138040252	-6.06790665809839	1.29588179305075e-09	4.83170536691819e-08
TRIM23	1216.88940505132	-0.416703176700638	0.068755048484644	-6.06069206385196	1.35537098543392e-09	5.04228125936651e-08
SMC1B	83.0836960692402	-1.75747008566507	0.290054987677826	-6.05909279387104	1.36891408864607e-09	5.08137267361947e-08
TRAPPC8	2795.8563485441	-0.614608625503639	0.101476654410903	-6.05665045888233	1.3898514163428e-09	5.14767755774222e-08
HNRNPAB	9192.04375816023	0.264826492084034	0.0437458939877616	6.05374511624157	1.4151646729947e-09	5.22986132242921e-08
TBCB	2041.60287358528	0.383844792431261	0.0634684009267315	6.04780941108592	1.46828501001601e-09	5.41422012173524e-08
MRPS2	3221.45031689103	0.300906669006919	0.0497939492775415	6.04303682219953	1.51240119811515e-09	5.56463922146061e-08
SC5D	2441.97298468353	0.32854985804628	0.0543945354893381	6.04012618345972	1.53993752314996e-09	5.653529402424e-08
POLD2	4633.13338199969	0.440538600183287	0.0729399412912437	6.03974437577691	1.5435856993209e-09	5.65452258037883e-08
IGF2R	8147.53594458517	-0.519206469277166	0.0859998388566828	-6.03729583891912	1.5671825072385e-09	5.72842846150213e-08
RPL22L1	3483.91656884572	0.434393259699392	0.0720063831548027	6.03270488903064	1.61237711780548e-09	5.8807854747672e-08
USP32	2392.50637882383	-0.56177778097977	0.0931482668038639	-6.03100626834709	1.62941866706325e-09	5.93002128376214e-08
OSTC	3408.53229631607	0.520307960561253	0.0863161500090145	6.02793290139695	1.66069965028809e-09	6.03075332873598e-08
STAT3	3346.65946391407	-0.285142918891869	0.0473088213682421	-6.0272674449523	1.66754939320748e-09	6.04252043110096e-08
ATP6V1H	1658.82883618879	-0.551136303338282	0.0914753180328469	-6.02497280348761	1.69138062457776e-09	6.11563780476376e-08
MAK16	1384.85630183646	0.367763505998647	0.0610502062336162	6.02395190265786	1.7020896630205e-09	6.1410954846177e-08
SLC1A5	12284.8130644812	0.307850963438487	0.051110518055205	6.02324091307339	1.70958679756366e-09	6.15488012430392e-08
HEY1	5610.34086380904	0.415503453299958	0.0690145552955044	6.02051917194668	1.73858510723403e-09	6.24584834339161e-08
RP11-295P9.13	130.696452690765	-1.02480391931137	0.170267739633415	-6.01877913877145	1.75737454952773e-09	6.29983026416352e-08
HOXB3	827.30105447411	-0.480972583477624	0.0800336542388353	-6.00962917477581	1.85948155076017e-09	6.65161979514444e-08
RRP7A	2965.81210555526	0.460017825738179	0.0765585789245758	6.00870382131022	1.87012404893123e-09	6.67542573628097e-08
LRRC37B	668.265847557166	-0.460701558065713	0.0767795288024966	-6.00031760094277	1.96931955282185e-09	7.01454864548735e-08
REV3L	2549.98129563662	-0.409730076453991	0.068335519478198	-5.99585807765335	2.02413743610761e-09	7.19449783819054e-08
IDH2	1962.92602640855	0.517338947361309	0.0863830975112883	5.98889090882281	2.11276810988093e-09	7.49361248464335e-08
MITD1	607.600238043878	-0.540316421624777	0.0902423965602066	-5.98738998763511	2.13235075629715e-09	7.54707907212907e-08
BIRC6	4424.30365827348	-0.380121619533042	0.0635093337289142	-5.98528747216226	2.16008005802928e-09	7.62909288005657e-08
DYNC2H1	4237.52380801228	0.394839774890455	0.0659962913535887	5.98275701243605	2.19391938578829e-09	7.73229567104879e-08
HSPD1	23030.1757318382	0.286614966163804	0.0479113178714358	5.98219750358152	2.20147100451543e-09	7.74261052239344e-08
SAXO2	158.515864392955	-1.14446428567407	0.191524175556039	-5.97556043434948	2.29300513212844e-09	8.04763080020171e-08
CALD1	2716.58147684559	0.352375757152951	0.0590180852154443	5.97064028537372	2.36324276986666e-09	8.27678811931752e-08
ZBTB48	1067.02789212145	-0.429325035133031	0.0719230368621477	-5.96922841225271	2.38378199695598e-09	8.33129319645931e-08
TP53INP2	844.776784863232	-0.514683064097067	0.0862789140424833	-5.9653400811656	2.44125042300944e-09	8.51436944408356e-08
CPT1B	730.831471589089	-0.607556844107246	0.101860637730185	-5.9645890468169	2.45250494813564e-09	8.51902504166852e-08
MEF2A	2888.30428230411	-0.282328850738512	0.0473343026460403	-5.96457188457449	2.45276272031792e-09	8.51902504166852e-08
ESCO1	1621.3673806384	-0.406143515120916	0.068101940187363	-5.96375835994581	2.46501195618714e-09	8.54384371812194e-08
NDOR1	1272.55006425976	-0.533705705655256	0.0895112495499649	-5.96244280287188	2.48494647635456e-09	8.59514234724208e-08
DCUN1D2	851.939768025522	-0.477176257731324	0.080070766621076	-5.95943161115837	2.53116761576244e-09	8.73696434133589e-08
CCDC130	1189.80661480848	-0.467550006529339	0.0784941874572619	-5.95649208782381	2.57709583110486e-09	8.87719368488199e-08
EIF3J	2732.38156508355	0.31074279590649	0.0522927712034152	5.9423661962324	2.80936949828744e-09	9.65742397758315e-08
CHPF	2687.4034338068	0.38504154010999	0.0648531971460073	5.93712503090829	2.90063461190123e-09	9.95072213890133e-08
ARRDC4	2622.16712446651	0.522181288266459	0.0879756821839638	5.93551848992246	2.92918308795812e-09	1.0007643688879e-07
C2CD4C	148.202704194685	-0.881805449003359	0.148563851581432	-5.93553168968574	2.92894741517415e-09	1.0007643688879e-07
NPIPB15	150.839686052051	-1.00743884429992	0.169822356400099	-5.93230988931994	2.98702162286819e-09	1.01844661890909e-07
EP400NL	977.236304089621	-0.433171812965716	0.0730415504697595	-5.93048491139377	3.02041339609208e-09	1.02773863138166e-07
BEST1	814.870117094024	0.631687354232471	0.106589221993466	5.92637175146277	3.097010470804e-09	1.05166434668823e-07
PCDH10	1945.18523347952	0.477261024366872	0.0805452454701228	5.92537798576709	3.11579860649103e-09	1.05590251966126e-07
FAM179B	716.179778045249	-0.625442261366631	0.105654257037651	-5.91970715523323	3.22515371683983e-09	1.09075350249728e-07
STX4	1699.08321773288	-0.34286370349438	0.0579370011416059	-5.91787107959514	3.2613543802527e-09	1.10077285644779e-07
NKTR	3499.33076776307	-0.479021421701637	0.080972436342314	-5.91585783187449	3.3015029546802e-09	1.11208170954328e-07
ENO1	41063.7889325137	0.334746395860653	0.0566823715935427	5.90565261208632	3.51253445924386e-09	1.18078994743376e-07
FAM157A	1720.92502107537	-0.473065787458181	0.0801172163351072	-5.90467079484494	3.53351632178842e-09	1.18546286058236e-07
SFXN4	1219.89256948634	0.351367122446586	0.059527402445785	5.90261136905135	3.57792427844945e-09	1.19706183243839e-07
TMBIM4	880.824838630455	0.397791595323499	0.0673948251311464	5.9024056305424	3.58239040709417e-09	1.19706183243839e-07
ZFAND2A	451.184197178294	-0.491920994570244	0.0834037093734948	-5.89807094031447	3.67775860742132e-09	1.22648121208845e-07
SPSB2	132.416774860946	-0.953184320245153	0.161673535595105	-5.89573498678415	3.73017241469699e-09	1.24148740346804e-07
FABP5	875.307862727432	0.509647900830274	0.0864973469620635	5.89206396184381	3.81401481254458e-09	1.26687345192081e-07
GATS	338.629508432105	-0.967376206805084	0.16421053671586	-5.89107268115794	3.83696737700103e-09	1.27197368036385e-07
HDLBP	23680.672696248	0.341290597901888	0.0580117262574298	5.88313122052936	4.02576496063641e-09	1.33192354162083e-07
HCFC2	675.389619088742	-0.752814871605274	0.12798802511849	-5.88191645982761	4.05543032817952e-09	1.33645588826877e-07
PTAFR	121.598625869577	-0.999502879051857	0.169926975250366	-5.88195533745726	4.05447762009872e-09	1.33645588826877e-07
BCAT1	6469.5137178468	0.316215059863095	0.0537801680255909	5.87977076815056	4.1083503674511e-09	1.35123562871314e-07
RRP1B	8682.9097849585	0.282021722587878	0.0480301519591205	5.87176411242489	4.31181977977492e-09	1.41260616307655e-07
TRAP1	9611.28607165445	0.407653975839053	0.0694229576079625	5.87203412077472	4.30480111797502e-09	1.41260616307655e-07
UFC1	1843.70346519649	0.350190210035242	0.0596727393745407	5.86851238447836	4.39722559804392e-09	1.43777253392291e-07
TLX1	19.6720241620325	2.98457736019194	0.508604653679896	5.86816762016961	4.4063766898938e-09	1.43795618256359e-07
CIC	3203.70574886143	-0.345939618147197	0.0589830584997297	-5.86506747778741	4.48950083159123e-09	1.45939288197415e-07
TRAM1	5905.65009803745	0.293209802602637	0.049991742773537	5.86516465190822	4.486872286698e-09	1.45939288197415e-07
ZUFSP	1153.37603200723	-0.533989636808749	0.0911136517796443	-5.86069843957289	4.60924357431336e-09	1.49541369530194e-07
EVI5L	1205.6436892073	-0.562366270086068	0.0959972252229292	-5.85815130364566	4.68048134352802e-09	1.51558874607355e-07
TMEM14C	2683.20562160918	0.365554654665352	0.0624337270616955	5.85508301152869	4.76771815350322e-09	1.54085655613509e-07
UVRAG	1215.92033307312	-0.435508487345383	0.0744373893384208	-5.8506684774421	4.89601241545281e-09	1.57927059435637e-07
GIPR	210.715350935892	-0.751349305779683	0.128486676675191	-5.84768261754532	4.98468469375540e-09	1.60478089342614e-07
ATG14	671.902847956712	-0.4889063648676	0.0836516363516653	-5.84455231470038	5.07932401725454e-09	1.63133854609198e-07
NGF	28.8535818030056	2.19642743763046	0.375823106700392	5.84431185435722	5.08666579690588e-09	1.63133854609198e-07
NHP2	4162.20272313389	0.413155262719452	0.0707630238308761	5.83857557736501	5.2648999130612e-09	1.68527130869135e-07
FXYD5	1693.45136013732	0.341180461897281	0.0584596655032032	5.83616856101558	5.34148589701485e-09	1.70652319469324e-07
TMED9	5813.78322039527	0.290417907391233	0.049767350061522	5.83551077226777	5.36260316981508e-09	1.71000646982618e-07
OSBP2	598.706010056593	-0.548336128687177	0.0940288372759871	-5.83157406357943	5.4906930566124e-09	1.74752267035643e-07
EDRF1	1956.80347560469	-0.366584580818584	0.0628834738101369	-5.82958539990026	5.55652550230809e-09	1.76511942000265e-07
SLC16A1	10365.2081292157	0.311376715553297	0.0535151818647618	5.81847439741822	5.93871536734924e-09	1.88295518872715e-07
RGS16	728.64097854168	0.612518946402884	0.105292812886886	5.81729112946104	5.98089243032388e-09	1.89274329255297e-07
PRDX2	6854.92052690498	0.267193654321507	0.0459824492015234	5.81077474039062	6.21843894053057e-09	1.96420540195136e-07
GSE1	4852.39135208355	-0.24849937244929	0.0427800800088942	-5.8087636207699	6.29358717559948e-09	1.98419854814898e-07
CIDECP	436.439532346509	-0.525896926342334	0.0905801686725794	-5.80587267664842	6.40316083091094e-09	2.01494953891504e-07
OSTN	201.535523357669	0.845710627731784	0.145732397526458	5.80317514901408	6.50707561002794e-09	2.04380774460559e-07
RP11-124L9.2	404.440327857262	-0.765006938646938	0.131885143196151	-5.80055433165169	6.60960534346455e-09	2.07212365271423e-07
ALDH2	2188.67831173236	0.347004750991809	0.0598340521312297	5.79945262992967	6.65317286486817e-09	2.08188349403286e-07
TOMM5	1766.71448429805	0.407983671892169	0.0703624194211018	5.79831784138188	6.69834080648178e-09	2.09210678062148e-07
EPRS	17681.7665893404	0.336902041875987	0.0581095064928958	5.79770956955511	6.72267445509996e-09	2.09479442064967e-07
SLC7A3	1029.72937977744	0.556120018915727	0.0959244769931329	5.79747772777056	6.73197179564855e-09	2.09479442064967e-07
FAM214A	663.853920695883	-0.929665030266553	0.160430141623192	-5.79482771043168	6.83913543793438e-09	2.12419232590834e-07
FTSJ1	1769.41753148334	0.317939771879789	0.0548785498765389	5.79351627539472	6.89278022305234e-09	2.13688951322443e-07
HLA-A	6364.99739079576	0.27553058839135	0.0476032794026761	5.78805897090907	7.12044156692207e-09	2.20338839689173e-07
C2CD3	2291.81123522091	-0.303808199852226	0.0525703030680177	-5.77908404787292	7.51084008031458e-09	2.31990726539753e-07
GGNBP2	2700.51968885874	-0.465478555821485	0.0805731954681163	-5.77708942927155	7.60038939974347e-09	2.34324344274596e-07
SMS	3200.54571346156	0.314944215119043	0.0545376566321174	5.77480285307256	7.70432382881457e-09	2.37092068415781e-07
ABCA1	252.510983298721	-0.793359873835931	0.137506810384126	-5.76960422265396	7.94579238087354e-09	2.43716119957546e-07
RAPGEF6	1425.48539989972	-0.44050028330209	0.0763492530754885	-5.769542799149	7.94868893714951e-09	2.43716119957546e-07
PA2G4	10989.988997695	0.299582446720662	0.051952000627794	5.76652377387729	8.09232988440497e-09	2.47666717723626e-07
FARP1	2519.98519282271	0.441935217369764	0.0766537967634771	5.76534021835081	8.14932773398948e-09	2.48956013858974e-07
NSUN5P2	694.273558401999	-0.509419880750769	0.0884247075743063	-5.76105813324501	8.35882418346451e-09	2.54890848188305e-07
TMA16	1099.93227099172	0.395946321564014	0.0687435617890059	5.75975860516638	8.42343136933197e-09	2.56393935552703e-07
NPM1	56952.5039329486	0.333747122966695	0.0579546602600413	5.75876247862	8.47328313147746e-09	2.57443253909372e-07
PRR5-ARHGAP8	228.482796755685	0.863754349003634	0.150043958994697	5.75667527563813	8.57867040347513e-09	2.60173045696698e-07
ADCY1	2237.36217705276	0.316618455911602	0.0550045304553119	5.75622504711383	8.60156991391524e-09	2.60395808189611e-07
AGAP6	1076.56639698882	-0.449575020269637	0.0781437096161133	-5.75318246955778	8.75788663862945e-09	2.64649422774902e-07
PGS1	1509.12019402423	-0.488629175300266	0.0850145183254165	-5.74759682140294	9.05207672520889e-09	2.73046516138238e-07
YPEL5	1796.58818284943	-0.391713113008583	0.0681739137537193	-5.74579177636274	9.14918403892613e-09	2.75479298553349e-07
MTMR10	682.142408461033	-0.658713546321648	0.114679642712158	-5.74394487760132	9.2495909331969e-09	2.77580150742785e-07
POLR1B	2142.03780997659	0.39822622681461	0.0693303020483271	5.74389862800575	9.25211899614562e-09	2.77580150742785e-07
TMEM209	2753.2263147763	0.330277174533285	0.057533574422297	5.74059890854422	9.43422992207564e-09	2.8253746534073e-07
NIFK	1804.82398077436	0.422758773987356	0.0736538648288235	5.73980435337475	9.47859910217569e-09	2.83359334945577e-07
RPN2	10265.552913775	0.20920811974536	0.0364522643605944	5.73923522763425	9.51050456738796e-09	2.83806340396866e-07
SPCS3	5396.18729081459	0.315334910002893	0.0549960323420249	5.73377563024544	9.82192438338845e-09	2.92578000182039e-07
FBXL6	794.976013147431	-0.515342215199885	0.0899811517949064	-5.7272240343678	1.0208731409261e-08	3.03560164338257e-07
NUMB	2018.79249562151	-0.358103053323411	0.0625877924335555	-5.72161182555817	1.05518170945613e-08	3.13205620532004e-07
SLC9B2	627.303804281806	0.459648837864887	0.0803772323409593	5.71864475147716	1.07377021702885e-08	3.18159065544779e-07
CACYBP	5746.43401965027	0.244133335616742	0.0427356689548565	5.7126363430658	1.1123922719413e-08	3.29020477465888e-07
ABHD10	2159.85336245129	0.274446413680145	0.0480544332262064	5.71115702037822	1.12210653052443e-08	3.30725095554744e-07
TIMP1	1286.02509691329	0.476764611854649	0.0834790675912854	5.71118755409314	1.12190519426849e-08	3.30725095554744e-07
RANBP1	7884.78246074585	0.260712401808666	0.0456622388520784	5.70958429465618	1.13252454395509e-08	3.33209022677542e-07
CPEB3	409.100828914948	-0.605646479841896	0.106140766857328	-5.70606843886847	1.15615526731417e-08	3.39564830352747e-07
FUZ	2209.25803930222	0.407255951472843	0.0713907898690679	5.70460072258282	1.16616120344385e-08	3.41903760190078e-07
ZMYM3	2781.47158626567	-0.284075926374942	0.0498768846233196	-5.69554270520986	1.22980097004959e-08	3.59931783909094e-07
NXPH3	127.646386334214	-1.25400822149981	0.220315624208923	-5.6918714957349	1.25654410831342e-08	3.67117014263088e-07
CDKN1A	2839.81861389162	-0.406145843145367	0.0714082040042408	-5.68766360684896	1.28789197489575e-08	3.75620201249647e-07
ARNTL	432.705469596858	-1.01598921345588	0.178662708676066	-5.68663276732231	1.2956866207794e-08	3.77236342929876e-07
PCSK4	199.621646335008	-0.827838309496365	0.145685942616096	-5.68234858237379	1.32857523566569e-08	3.86140243407628e-07
MGME1	2886.22170254281	-0.312341716167134	0.0549727080356446	-5.68175968272491	1.333159000953e-08	3.86800950345825e-07
C10orf76	1349.7440826469	-0.468767621915019	0.0825573280522998	-5.67808616114679	1.36210105021783e-08	3.9315402899477e-07
LRRC58	3967.59976198458	0.292782868936774	0.0515613829881221	5.67833622702129	1.36011168143757e-08	3.9315402899477e-07
TMPPE	154.941983182235	-0.854460771113235	0.150474594237237	-5.67843877861602	1.3592966610535e-08	3.9315402899477e-07
CELF1	7688.37916505721	-0.316148361749728	0.0556856307627455	-5.67737776189896	1.36775199356965e-08	3.93428455744837e-07
RFX2	790.780578525647	-0.604503725640081	0.106470660760826	-5.67765543409213	1.36553427696726e-08	3.93428455744837e-07
CEP162	507.801763151687	-0.62397786560103	0.110016075649593	-5.67169717622391	1.41389742381728e-08	4.04892058689711e-07
CPA4	37.8606636130385	-1.6678124023194	0.294064837903567	-5.67158050656274	1.41486084662494e-08	4.04892058689711e-07
IRS4	7038.69344028734	0.526775419441858	0.0928736579109705	5.67195727282357	1.41175191814993e-08	4.04892058689711e-07
ID4	2895.10352643598	0.470206817036907	0.0829409725761344	5.66917414195122	1.43487469708194e-08	4.0991872532165e-07
MTFP1	1507.27743120113	0.337099506324495	0.0595094531745564	5.66463794139893	1.47335297237133e-08	4.20194243789923e-07
ACHE	487.408724769368	-0.548947872161434	0.0969148662842124	-5.6642277207667	1.47688167340364e-08	4.20484287320583e-07
BHLHA15	22.3251990438562	2.4868008715001	0.439085007894417	5.6635977698835	1.48231647321187e-08	4.20809100301058e-07
NME2	16177.6135285208	0.336777321137323	0.0594643862761627	5.66351293988426	1.48304981290021e-08	4.20809100301058e-07
MAD2L2	2549.45893167009	0.321268862332711	0.056738956479932	5.66222719387411	1.49420809416615e-08	4.23257829178267e-07
SBNO1	4153.20368136289	-0.428671217469734	0.0757952391645056	-5.65564832560721	1.55259080441864e-08	4.39052747580614e-07
RFNG	2604.02435180282	-0.382673975824165	0.067699444524886	-5.65254232896248	1.58091848670385e-08	4.46309551195769e-07
HIST1H1E	56.2031019811287	1.8923597178128	0.334854421575235	5.65129081739667	1.59247400397923e-08	4.48814937720814e-07
PSMD10	3084.03664839045	0.293302009503199	0.0519225297625426	5.64883896922123	1.61535078770467e-08	4.54497269528804e-07
EFHD1	1298.44526251855	0.355958726706114	0.0630683470097368	5.64401547817892	1.661291287711e-08	4.66638883348488e-07
LRSAM1	1114.42217368367	-0.483152140058494	0.0856693051605235	-5.63973454848483	1.70312515797043e-08	4.77588245721659e-07
POLR3B	922.114869682112	0.37263341857696	0.0660790676241664	5.63920515186992	1.70836904106288e-08	4.78257627365112e-07
CCDC30	165.836734072007	-0.950875207104511	0.168660585512391	-5.63780330902892	1.72233069574168e-08	4.80558969623524e-07
NOL4L	704.139979574954	-0.577758706491146	0.102476200994733	-5.63797936382169	1.72057121266308e-08	4.80558969623524e-07
SLC25A18	28.7480186943213	-2.05555104753378	0.364782754237846	-5.63500062339438	1.75057703914349e-08	4.87627457775395e-07
ADAMTS7P1	28.1449979917177	-2.51454769026077	0.446390119152956	-5.63307202012498	1.77027485116351e-08	4.92295204042e-07
CREB5	2418.75610831892	0.451945124662516	0.080283033063697	5.62939773717743	1.80839951946363e-08	5.0052002495414e-07
DCDC1	85.8994458258485	-1.24530148014712	0.221193818777922	-5.62991084935063	1.80302792276742e-08	5.0052002495414e-07
UBR3	2407.96189422126	-0.464893261427809	0.0825837145947153	-5.62935760045793	1.80882035181444e-08	5.0052002495414e-07
PPP1R18	494.132158227449	-0.705893518783619	0.125411950113162	-5.6285985358387	1.81679705119345e-08	5.01070830873633e-07
ZMAT3	1440.5222874915	-0.580691636182591	0.103165259232844	-5.62875177652557	1.81518396063965e-08	5.01070830873633e-07
SAFB	6799.61432072794	-0.287974833897011	0.0511844977635412	-5.6262119680724	1.84209967219485e-08	5.07213661385098e-07
H1F0	12957.5307057606	-0.252459937439954	0.0448934772782371	-5.62353269886577	1.87091329371879e-08	5.14301468803714e-07
H2AFZ	18167.407585454	0.2580158825427	0.0458902928819708	5.62245011611307	1.88267941502172e-08	5.15841834482465e-07
MTCH2	2305.86015664205	0.274601126371306	0.0488379834828415	5.62269583607568	1.88000250466441e-08	5.15841834482465e-07
NBPF10	705.664545969081	-0.558956664876245	0.0995341546832566	-5.61572725116307	1.9573721286911e-08	5.35430830170224e-07
MRPL15	1604.41452782041	0.468046827742342	0.0833550646965479	5.61509764819036	1.96451271968595e-08	5.36507462320759e-07
KCNJ4	671.787715450179	-0.50391345903724	0.0898088313401953	-5.6109566455488	2.01211174356952e-08	5.48539603297164e-07
ZNF79	373.527731176213	-0.613307143007959	0.109310314389803	-5.61069782327121	2.01512368453351e-08	5.48539603297164e-07
NME1	4100.28523075133	0.378131619097504	0.0674009606897571	5.61018144589991	2.02114590381124e-08	5.49285772332857e-07
RUNDC3A	175.951030602272	-1.25604833247102	0.223899927527055	-5.60986484606718	2.02484686663881e-08	5.49399698450572e-07
JAZF1	528.551276876598	-0.49779281727124	0.0887963272143888	-5.60600683482521	2.07047789392575e-08	5.6087168967979e-07
MLXIPL	1200.27283575018	-0.437515690709549	0.0780652341638175	-5.6044882897736	2.08871110782186e-08	5.64896811890884e-07
MTMR3	2609.13360772553	-0.409645085305265	0.0731536883092367	-5.5997871709982	2.14615130243967e-08	5.794954670023e-07
POGK	3676.68048770057	0.382972088991755	0.0684000909263623	5.59899970606841	2.15592163293399e-08	5.81196200594976e-07
SESN1	1024.99690174458	-0.448065161977947	0.0800699622965386	-5.59592073140412	2.19453959715497e-08	5.90655745915939e-07
SUMF2	4853.6695563841	0.344167647386313	0.0615464611035797	5.5919973498898	2.24472247344927e-08	6.03192599165558e-07
STK11IP	902.39368030578	-0.429256150359245	0.0768008486729566	-5.58921102795569	2.28103613430295e-08	6.11968364172527e-07
FAM216A	1348.24427188856	0.446653039015354	0.0799291198583652	5.58811406664837	2.29548853129567e-08	6.14014391743093e-07
SUSD6	685.78555571036	-0.521047109826663	0.0932426749301127	-5.58807552676066	2.29599790473195e-08	6.14014391743093e-07
SORBS1	259.217811644188	0.70425227150752	0.126038228050258	5.58760847722086	2.30217952613748e-08	6.14685605216388e-07
TEAD3	594.87288814406	-0.583684381885047	0.104476172243879	-5.58677035489541	2.31331300045179e-08	6.16674728352921e-07
KLHL24	2006.62071459622	-0.625975873947001	0.1120550847012	-5.58632279486642	2.31927969871405e-08	6.17282375773798e-07
GPR50	267.172262065009	0.892589752159755	0.159931531286846	5.58107425707595	2.39037554654845e-08	6.3519487340901e-07
FTL	10352.5638748344	-0.272504727785325	0.0488314406297847	-5.58051788501015	2.39803491368726e-08	6.36220324723271e-07
MYSM1	3443.91110100899	-0.481601761079429	0.086342184302956	-5.57782693323571	2.43541772642602e-08	6.45115951868639e-07
UCK1	2144.72507195074	-0.306828683514221	0.0550119935263914	-5.57748708682996	2.44017892369726e-08	6.45356008872287e-07
WBP1L	1164.5608261318	-0.445274456957061	0.0798458446580104	-5.5766766431519	2.45156960646533e-08	6.47345848293945e-07
FJX1	569.675467250943	0.498205340749392	0.0893486566808938	5.57596901012982	2.46155748524463e-08	6.48959588354021e-07
HIP1R	1721.83020428854	-0.303623568309474	0.0545566307941939	-5.56529176911319	2.61714137060967e-08	6.88892510776361e-07
C2CD2L	1180.6456328486	-0.415819880645301	0.0747634899125448	-5.56180404541989	2.67000001169544e-08	7.01702828819362e-07
ACOT7	1815.55118596837	0.423020042677309	0.0761307434396481	5.55649430919658	2.75246690263153e-08	7.22242138196779e-07
CYB5R3	5030.11146775513	0.311374118213145	0.0560465949968086	5.55562952987376	2.76612998355924e-08	7.24691424957202e-07
ZNF557	560.403832649841	-0.47174051845469	0.0849318596433267	-5.55434109691904	2.78660872318757e-08	7.28915884920049e-07
NPIPB5	2526.84165869923	-0.674892026089673	0.121526220373213	-5.55346841214222	2.80056292207447e-08	7.31423149429776e-07
CCDC142	841.044435048218	-0.406595688539601	0.0733507382592724	-5.54317104624646	2.97042438696327e-08	7.74577486949409e-07
SH3KBP1	2115.05716793934	0.330225044913732	0.0595917207946783	5.54145845278597	2.999627505324e-08	7.8097611301134e-07
AP4E1	917.163581864007	-0.515966611187479	0.0931370604918672	-5.5398635995446	3.02707327252487e-08	7.86898038126378e-07
VIMP	2092.15902907357	0.385714821096953	0.069631757131834	5.53935211439054	3.03592688346916e-08	7.87975999320267e-07
CEP85L	1376.6092452561	-0.800239455620576	0.144483741186089	-5.53861250443328	3.04877368971511e-08	7.90085454172145e-07
KIAA1468	996.486907530829	-0.481597817873187	0.0869690030752463	-5.53758006696368	3.06679505395218e-08	7.92302716021812e-07
MED15	5135.98244992763	-0.38315446514038	0.0691907471167125	-5.53765468804761	3.06548907344765e-08	7.92302716021812e-07
NEK6	1084.24674293794	0.471580694612446	0.0852291853330552	5.53308931406093	3.14639151249793e-08	8.11613872276238e-07
SCAND2P	644.55630513139	-0.594011717527992	0.107407557787467	-5.53044617868881	3.194172922951e-08	8.22671521586503e-07
PDPK1	3017.61793893465	-0.3447877052251	0.0623893354537624	-5.5263884879913	3.2688986610035e-08	8.40624154897997e-07
PTGES2	1815.89024077703	0.384101558128115	0.0695125372966021	5.52564433792997	3.28278560066173e-08	8.42900517495061e-07
COPS6	4272.34409843309	0.252300790528451	0.0457119877688753	5.51935723740807	3.40241881283691e-08	8.70946381432763e-07
NAXE	2918.70090074784	0.299247823785916	0.0542167104870908	5.51947584236354	3.40012330768742e-08	8.70946381432763e-07
TAOK2	5106.09068007328	-0.316464849539284	0.0573571974963063	-5.5174391942644	3.43975040496264e-08	8.79158191289763e-07
PGF	547.847169646421	-0.808861420271854	0.146613516518605	-5.51696350703934	3.44907019002184e-08	8.80196403218835e-07
TMEM154	65.7037190917114	1.36659062811842	0.247771678946618	5.51552394498182	3.47742391603738e-08	8.8608148825543e-07
ARHGAP33	549.452467502558	-0.81425233028547	0.147855858409419	-5.50706843168008	3.64858459322299e-08	9.28281985944469e-07
CICP27	248.809303261779	-0.807205460228065	0.146743822729918	-5.50077982985169	3.78115130472623e-08	9.60550136455567e-07
DMKN	2541.94109839831	0.347349816988521	0.0631681548154668	5.49881214677293	3.82358203632656e-08	9.65468881902609e-07
TRMU	1591.47491015656	-0.356121514354288	0.0647614691617971	-5.49897213518381	3.8201149029541e-08	9.65468881902609e-07
TYW1B	183.818042250343	-1.11979290317944	0.203636717427417	-5.49897345295096	3.82008635808373e-08	9.65468881902609e-07
UQCC2	1407.6101237729	0.373547969421203	0.0679260241021677	5.49933511284789	3.81226005996003e-08	9.65468881902609e-07
MRPL21	1767.65674504022	0.348959252925723	0.0634682600517152	5.49816952034583	3.83753926366781e-08	9.67533807425644e-07
FAM136A	3473.65126131658	0.383383209187311	0.0697384950064046	5.49744024662566	3.85343823842632e-08	9.70081346608949e-07
CWC25	931.290372436107	-0.573058733531905	0.104274282567558	-5.49568617900224	3.89194088599937e-08	9.78303038626359e-07
GKAP1	388.874532771749	-0.612128559408735	0.111399976455281	-5.4948715330695	3.90994938201491e-08	9.81356260934207e-07
CTH	3567.45725890484	0.548667384367331	0.0999506990695467	5.4893801591679	4.03346669823862e-08	1.01084230531756e-06
GTF2H1	1619.22589364181	-0.334951126257807	0.0610476320757849	-5.4867177459397	4.09470606796591e-08	1.02465581889114e-06
SNRPB2	1486.56564349526	0.365658259169496	0.0666591079283671	5.48549583895478	4.12311262707842e-08	1.0302243058197e-06
PRPS2	2397.07400264686	0.476764479655525	0.0869486791330822	5.48328605344076	4.17497112111799e-08	1.04162729565777e-06
CLU	558.12889574996	-0.747898502340448	0.136475281472133	-5.48010228865628	4.25080010241842e-08	1.05896792432421e-06
TEX10	2091.94289324225	-0.461908523559112	0.0843433039757347	-5.47652868438735	4.33750490102466e-08	1.07787749437845e-06
UAP1	2189.64843961226	0.339387277495667	0.0619721998672724	5.47644392522038	4.33958205131756e-08	1.07787749437845e-06
MINA	2176.45269169806	0.300027342865119	0.0548135440253559	5.47359869170896	4.40987103927588e-08	1.09371334916322e-06
HIST1H2AC	126.679305879498	-1.02213429466682	0.186792031555795	-5.4720444237018	4.44873273594612e-08	1.10171944870524e-06
RELB	440.829346093497	0.535854215425107	0.0979308524341072	5.47176096302906	4.4558558718147e-08	1.101853517726e-06
FKBP10	8706.78360659444	0.405510888444591	0.0741519893896651	5.46864476303732	4.53489600359632e-08	1.11809564059213e-06
SLC7A5	18011.4023576103	0.411273325575371	0.07520313972246	5.46883184788814	4.53011262512813e-08	1.11809564059213e-06
USP49	925.622345435188	-0.488799611323085	0.0894405331733634	-5.46507935474446	4.62699765573788e-08	1.13912599639276e-06
ACOX1	2324.95005262906	-0.411505479939403	0.0753305902055812	-5.46266103605963	4.69049703983665e-08	1.15306330314105e-06
ALG6	891.33855678876	0.457635495656827	0.0837827777217185	5.4621666660044	4.70358164292799e-08	1.154584461646e-06
RCN1	7637.93237748617	0.269211347297576	0.0493094570547173	5.45962911331268	4.77130250944512e-08	1.16949304993588e-06
WDR47	1067.10934540058	-0.597887202217185	0.10960643048758	-5.4548551536393	4.90127813685724e-08	1.19959498960712e-06
UBE2C	3214.20772056825	0.272114605625359	0.0498907607807527	5.45420838181201	4.91914896696337e-08	1.20221128256838e-06
CCBE1	211.681018457035	0.760794592395112	0.139770279189236	5.44317859854218	5.23381240472804e-08	1.2752947840999e-06
MPI	3624.31237470546	0.399789747331357	0.0734511633587054	5.44293281481395	5.2410418222372e-08	1.2752947840999e-06
PPIA	23650.7665744708	0.2523799365303	0.0463677073572071	5.44301089950422	5.23874401151182e-08	1.2752947840999e-06
ZNF594	400.334039564937	-0.757441312039642	0.139343326320566	-5.43579181034556	5.4553622871339e-08	1.32551843322073e-06
KLC4	1018.67771443875	-0.365832686960235	0.0673212949187232	-5.43413027633982	5.50643412250019e-08	1.33449297288862e-06
PDK4	184.852984576076	-0.692593617912848	0.127453896104836	-5.43407176304098	5.50824111024451e-08	1.33449297288862e-06
LASP1	2625.13506519099	-0.45228640120075	0.0832406300324637	-5.43348123415644	5.52650981655315e-08	1.33505484616041e-06
TRIT1	1151.71180333078	-0.463810051095019	0.0853609997211296	-5.4335124074257	5.52554396851178e-08	1.33505484616041e-06
EXOC8	2608.67994419863	-0.371949420284026	0.0684731837083929	-5.43204507428847	5.57118449618928e-08	1.3429975280147e-06
PRKAG1	1961.37309285496	0.31488663930176	0.0579697920571432	5.4319090706995	5.57543325948401e-08	1.3429975280147e-06
SNU13	2745.74571539355	0.340859683221888	0.0627651152478497	5.43071867032963	5.61275573066541e-08	1.35004516791767e-06
CTSC	1194.16174209207	0.535497221100837	0.0986155010707425	5.43015261583161	5.63058799136415e-08	1.35239129933181e-06
HMGCS1	1869.43222170225	0.372526228037866	0.0686463243502212	5.4267469025334	5.73904177865967e-08	1.37449640080889e-06
UBAP2	2713.19194827545	-0.46883155316897	0.0863922572517324	-5.42677744607221	5.73806019356149e-08	1.37449640080889e-06
DDX23	3781.68362922353	-0.352110064453262	0.0649196098794164	-5.42378589623816	5.83497680961531e-08	1.39547638242529e-06
TAGLN2	9816.04578890456	0.332705782158532	0.0613655498460066	5.42170294234206	5.90339255793295e-08	1.40982446237312e-06
NNAT	24.6600341931861	-2.36014262057618	0.435464686987619	-5.41982551306918	5.96572328944435e-08	1.42268053544997e-06
FBL	11500.6863633886	0.241407903587197	0.0445745389583721	5.41582502541747	6.10067395081488e-08	1.45187213529211e-06
RAD52	718.205074729639	-0.42025345314642	0.0775993275188952	-5.41568421509954	6.10547746995785e-08	1.45187213529211e-06
TECPR1	1034.38467047639	-0.687224564765239	0.127033138130139	-5.409805463998	6.30932475933478e-08	1.49821852192941e-06
ZSCAN22	508.486033848652	-0.45489251467291	0.084112126720903	-5.40816803006674	6.36726742934983e-08	1.50983603448648e-06
BRE	1674.56325364678	0.325453634052241	0.0602008295196631	5.40613205248177	6.44003239317426e-08	1.52493044263268e-06
APPBP2	2690.78992455427	-0.55700646896956	0.103051508031357	-5.4051268109543	6.47625573241466e-08	1.53134176859257e-06
MYO1H	37.0522097202743	-1.68121677830196	0.311280025592087	-5.40097866897856	6.62783074975617e-08	1.56276781100941e-06
PLEKHM1P1	748.279022669549	-0.409906353431102	0.0758929759306133	-5.40111055607922	6.6229590693116e-08	1.56276781100941e-06
MAGED1	7638.7541753399	0.383440455541713	0.0710115198372484	5.39969368942563	6.67547770410064e-08	1.57178863916102e-06
PHC3	2080.12375361768	-0.513466956814136	0.0951113794917529	-5.39858594794809	6.71681886672485e-08	1.57930146977304e-06
WHRN	915.864114787643	-0.417599955402452	0.0773969342054499	-5.39556197786768	6.83094074583974e-08	1.60388189377424e-06
RP11-1023L17.1	443.119584224559	-0.590538844301986	0.109477599386815	-5.39415229790935	6.88478052846787e-08	1.61425925528124e-06
USP30	1208.17149942358	-0.477341478251515	0.0885033694918947	-5.393483671774	6.91046081076705e-08	1.61801432773498e-06
ZNF219	890.227756941607	-0.509238849469129	0.0944346633675653	-5.39249922972705	6.94843975410007e-08	1.62463449613672e-06
INTS6	1244.07573490207	-0.551860298624388	0.102365094357512	-5.39109842166516	7.00283047976609e-08	1.63506813196324e-06
FZR1	2501.34830345396	-0.262559542347485	0.0487139466383183	-5.38982284266322	7.05271738632435e-08	1.64442258724869e-06
NIT2	1283.20351463325	0.51010047584666	0.094655380358273	5.38902779658078	7.0839849823767e-08	1.64941575229441e-06
ERBB3	352.081308419348	-0.641102041917718	0.118993194777573	-5.38772022312781	7.13570150138085e-08	1.65914970603634e-06
GAPDH	50038.946904162	0.325173275996874	0.060371883304377	5.38617081659434	7.19745639078474e-08	1.67118748180482e-06
RUVBL2	6081.82117198092	0.288149755964215	0.0535184592667981	5.3841190481165	7.28003109793371e-08	1.68801939903751e-06
RHOBTB1	819.090971000394	0.400249735878292	0.074355880895854	5.38289279954734	7.32981953121233e-08	1.69721312271128e-06
ARL2	2103.59872251654	0.469265198948138	0.0872417094629562	5.37890880218703	7.49386552546035e-08	1.73280114311784e-06
CDC42EP1	6791.7222169864	0.326685951913737	0.0607436713352231	5.37810680080352	7.52731620523155e-08	1.73813518057629e-06
PAK1IP1	941.052197286779	0.412138100602355	0.0766448142079315	5.37724704354109	7.56333642816956e-08	1.74404704055078e-06
SKP2	3822.95495046141	0.314396055578885	0.0584883717545718	5.37536002708624	7.64298074372373e-08	1.75998817923905e-06
DDX46	4566.1636712575	-0.244763688577253	0.0455373288052013	-5.37501199563765	7.65775837696124e-08	1.760968859735e-06
TMEM104	759.791903915095	-0.435493773326375	0.0810741265988404	-5.37155059938203	7.80624567273684e-08	1.79265238418776e-06
RPS24	30981.1824027894	0.243001110333417	0.0452761604014813	5.36708740711738	8.00182840540485e-08	1.8350494429436e-06
ASS1	6913.189473799	0.259700340864423	0.0483961223199603	5.36613944289734	8.04397618841781e-08	1.8377873438292e-06
DOCK1	3296.95369524049	0.356472779326409	0.0664307818513455	5.36607833585492	8.04670045413538e-08	1.8377873438292e-06
NANS	1992.62393379568	0.344699651589227	0.0642362434025003	5.36612406534051	8.04466166441789e-08	1.8377873438292e-06
DRD5P2	65.2050622431515	1.22840249575369	0.229028567356686	5.36353394657791	8.16093058098385e-08	1.86133704163829e-06
SPPL2A	1638.03174455394	-0.313169364168636	0.0584316488012705	-5.35958458461003	8.34135330835555e-08	1.89989926170313e-06
CST3	1598.04699728977	0.436003075213642	0.0813663889538061	5.3585157313688	8.39084316584936e-08	1.9085748021669e-06
ANKRD17	6345.70330879484	-0.435682829553519	0.0813245112282472	-5.35733720342594	8.445740738494e-08	1.9184551655784e-06
CACNB3	766.578294274358	-0.421835517870619	0.0787612528076715	-5.3558761806482	8.51428028849584e-08	1.93140333752993e-06
RNF38	2049.35574533439	-0.441124192124271	0.0823989941056147	-5.35351428633777	8.62622210857161e-08	1.95414863761295e-06
TIPRL	3251.75975806022	0.356048133226157	0.0665640532994695	5.34895511281904	8.84634770631644e-08	2.00130685069518e-06
NEURL4	2551.5436268365	-0.383889835493187	0.0717840520313269	-5.34784293488554	8.90086538071937e-08	2.01092290605429e-06
LYPLA1	3768.27935613087	0.260768222858277	0.0487752034676991	5.34632773046181	8.9756626678686e-08	2.0250885272613e-06
ING3	934.574028891278	0.389990338807517	0.0729545488282043	5.34566171776182	9.00873223926308e-08	2.02981408368107e-06
NID1	9917.94704599632	-0.212157879337439	0.0396962582797333	-5.34453090874197	9.06515072604438e-08	2.03978075678372e-06
HSD17B14	298.400424287758	-0.632735470698265	0.118439850026789	-5.34225153573863	9.17991507487504e-08	2.06283165461051e-06
IL3RA	90.7699745170631	-1.07121871230741	0.200558675378041	-5.34117365049517	9.23467425477848e-08	2.07235498256363e-06
GATSL2	331.962124588546	-0.662119743876366	0.123974280924023	-5.34078309582727	9.25459331851941e-08	2.07404480248104e-06
RGL1	279.183283203537	-0.695306638734848	0.130221240035963	-5.33942572304509	9.32414603708591e-08	2.0868386204125e-06
RNF111	1121.97240483167	-0.537881251710906	0.100743060841024	-5.33913946251544	9.33887870363371e-08	2.08734537219669e-06
FOS	144.801585129893	1.52541589013091	0.285749779478077	5.33829244913884	9.38260315149888e-08	2.0943221247899e-06
CNPY4	409.31384551703	-0.519171040628116	0.0972948944050505	-5.33605636557601	9.49898839071501e-08	2.1174775585747e-06
FBXL18	850.137302983679	-0.413627707764426	0.0775701182783356	-5.33230729751185	9.69726535368721e-08	2.15880211816593e-06
PPP4R1L	333.485365795907	-0.585560229882113	0.10981877619451	-5.33205932694949	9.71052008785034e-08	2.15888202909299e-06
NEMP1	5066.58223344022	-0.411594547574671	0.0772065647729523	-5.33108225686613	9.76291817214465e-08	2.16765269389753e-06
EIF4E2	1710.90789276479	0.329082841536484	0.0617679187493477	5.32773077350868	9.94473838460504e-08	2.20042209142705e-06
RP11-1415C14.3	163.213512751828	-0.877210205674664	0.164642124314785	-5.32798158020298	9.93101925797385e-08	2.20042209142705e-06
TMEM14B	1811.78975209921	0.3106369500167	0.0583067169005936	5.32763576015266	9.94994040505513e-08	2.20042209142705e-06
ARNT2	1128.33485984771	0.59846838173661	0.1123610499928	5.32629751835677	1.00234901004881e-07	2.21376316322258e-06
ATIC	4869.3521696589	0.392802645869397	0.0737864400018962	5.32350721703477	1.01785412785238e-07	2.24504558028679e-06
ABLIM3	101.978442905676	0.944100589753982	0.177414673417939	5.32143464554335	1.02952097083046e-07	2.26779086482535e-06
USP15	2409.83143018489	-0.485504662460952	0.0912602056151892	-5.32000403887043	1.03764948435926e-07	2.28269251217587e-06
COPZ1	5227.50600627338	0.330128726257444	0.062067867614286	5.31883467157263	1.04433977653444e-07	2.2943953017012e-06
CHMP3	1812.89077132235	0.457682763842233	0.0861088478153178	5.31516534542246	1.06560521370403e-07	2.33804677360671e-06
LRRC59	9058.71647996107	0.275605836716362	0.0518795952165238	5.31241301259384	1.08183071289781e-07	2.37054030950554e-06
SPATA18	539.951229830916	-0.660662309772518	0.12436894651863	-5.31211631412792	1.083594013772e-07	2.37130031170681e-06
HAUS7	1188.0986123496	0.54079695809684	0.101811261255057	5.31175973492794	1.08571687061783e-07	2.3728441424299e-06
ADAMTS10	447.842800307237	-0.748298155897604	0.140935602932334	-5.30950405950212	1.09923935680477e-07	2.39926545922669e-06
MBTD1	2293.24536366474	-0.418589443577301	0.0788891291786377	-5.3060472074605	1.12027956115722e-07	2.44200522569441e-06
TFE3	2018.69292031557	-0.369909123099663	0.0697912643357732	-5.30022097493449	1.15662605105387e-07	2.51795536029815e-06
MARCKS	5093.34516152841	0.316177379373196	0.0596756904800797	5.29826093053316	1.16910818606082e-07	2.54182339517457e-06
G0S2	2726.26606151195	0.599312415928225	0.11324733635055	5.29206633234262	1.20942006709892e-07	2.62600993319748e-06
GET4	1874.23334105315	-0.442655767087043	0.0836494784952388	-5.29179350606757	1.21122608290272e-07	2.62600993319748e-06
TJP2	1668.8505481829	0.295699546350899	0.0558809760671945	5.29159594484057	1.21253549869282e-07	2.62600993319748e-06
PHGDH	25860.6518225311	0.35179040490579	0.066490654963186	5.29082477982156	1.21765982222279e-07	2.6337006568258e-06
RPL7L1	14263.6571717754	0.199907316619633	0.0377909347196198	5.28982196663815	1.22435477527183e-07	2.64476429584849e-06
RBM3	10400.6330208515	0.412847215778542	0.0780554503372422	5.28915295466001	1.22884100519727e-07	2.65103444175355e-06
TET2	1143.49625822678	-0.361677225256145	0.0684246816442218	-5.28577139951789	1.25176134483215e-07	2.69700600692858e-06
PLIN4	117.220826476712	-0.886065196441124	0.167652867615743	-5.28511804803702	1.256237219434e-07	2.70317060289777e-06
TMEM177	797.916531303622	0.42274476333408	0.0799964151438389	5.28454634590758	1.26016644289605e-07	2.70814459826993e-06
THAP7	1664.2526147804	0.360864954335696	0.0683217537190294	5.28184560103271	1.27888958388553e-07	2.74485775946509e-06
CHCHD2	8611.22120894906	0.282370903532918	0.0534705476946018	5.28086798634803	1.28573309491669e-07	2.75601251498084e-06
DAD1	2566.58611917906	0.281830170841157	0.0533784109280632	5.27985314551557	1.29287467022666e-07	2.7677768355837e-06
C14orf119	1731.62189180826	0.27475908320278	0.0520522370104605	5.27852593823325	1.30227234324855e-07	2.78433477628658e-06
SPIN4	965.089364391125	0.458229117226093	0.0869014217007079	5.27297607171782	1.34229070043472e-07	2.86623579285429e-06
CUBN	69.0002145790299	-1.28239380391139	0.243328228686489	-5.27022208164619	1.36258794511833e-07	2.90587067378675e-06
ID3	1731.96798558283	0.371009065589448	0.070404802586486	5.26965564790409	1.36679928842298e-07	2.91114336990956e-06
UBFD1	4319.71381013143	-0.260536359503348	0.0494976672555333	-5.26360885167216	1.41254810792525e-07	3.00476084812917e-06
IL18BP	191.750639778829	-0.690422501682452	0.13121525180987	-5.26175495728858	1.42686852385025e-07	3.03137131443872e-06
MAFB	396.6817333053	0.734035241362529	0.139601495403162	5.25807577664318	1.4557053882227e-07	3.08871532373084e-06
CRTAP	9143.19480931599	0.264560558566916	0.0503444391719027	5.25501054175151	1.4801599294761e-07	3.13662751637461e-06
MLST8	3469.90554101185	0.277198397091528	0.0527627028898222	5.2536807613963	1.49089210113858e-07	3.15537606386359e-06
TSEN15	2248.29642643007	0.440706422248207	0.0838909476752565	5.25332511386318	1.49377513385481e-07	3.15748604998275e-06
GLTSCR1	978.632090279264	-0.529774725115567	0.100932622980462	-5.2487957755553	1.53096680997143e-07	3.23201959214776e-06
PCSK7	1361.70957678299	-0.390949287150783	0.0745020045803502	-5.24750024315313	1.54176846237277e-07	3.25072365599277e-06
CD68	107.491533919497	-1.04540706205194	0.199242844780896	-5.24689889467077	1.54680728457708e-07	3.25724537749746e-06
C2orf78	17.6383894837087	2.67576005031018	0.510150093032843	5.24504471694356	1.56244427561429e-07	3.28604015302248e-06
GRPEL1	1811.92757512078	0.331977920877384	0.0633219284185889	5.24270073840531	1.58243082442973e-07	3.32389892494079e-06
YWHAE	25825.1057751802	0.20844766651393	0.0397677195486279	5.24162986663192	1.59164395859262e-07	3.33906159283196e-06
ZCRB1	1978.84451649194	0.368052942426476	0.0702346088164149	5.2403359060278	1.60284563098605e-07	3.35835277951658e-06
TIMM23B	872.193420937946	-0.451206551032671	0.0861196108420791	-5.23930085866349	1.61186076144221e-07	3.37302012591301e-06
ATP5G3	5298.70883983121	0.212355157590281	0.0405488288032446	5.23702321023114	1.6318717746999e-07	3.41063238205381e-06
NUMBL	1252.01472851966	0.467634174449988	0.0893459133125554	5.23397385635402	1.65903928565788e-07	3.46308936174546e-06
MRPL54	557.570268711748	0.445703098777184	0.0851786180101603	5.23257020587044	1.67169127825087e-07	3.4851536350184e-06
TANC2	1744.43979643139	-0.45120118889025	0.0863345716227807	-5.2261936372566	1.73035147460247e-07	3.60296194481591e-06
RRM2B	1781.85007174683	-0.565836692566467	0.108351392225635	-5.22223739763441	1.76774140930149e-07	3.67432211249076e-06
ZNF646	1653.57973618808	-0.490463896618762	0.0939207385505395	-5.22210434232095	1.7690123783929e-07	3.67432211249076e-06
TRIB1	827.103999773538	0.471733781667757	0.0903611873913904	5.22053544542846	1.78406555487458e-07	3.70099646272061e-06
FKBP2	747.152611627908	0.39676424733523	0.0760212318855888	5.21912415116288	1.79771231468782e-07	3.72469082428079e-06
ABAT	254.626599602126	-0.633858140116707	0.121476091427371	-5.21796620774287	1.80898456957522e-07	3.74341293933977e-06
ANXA6	2892.48756261139	0.448377987718646	0.085939044632225	5.21739553467779	1.81456501734374e-07	3.75032505621624e-06
BCKDK	1861.55255933389	0.376705920656721	0.0722091737409808	5.21687067086504	1.81971219861529e-07	3.75632576042152e-06
TBP	1440.8018500173	-0.327160089221555	0.0627229419434702	-5.21595574257999	1.82871838977175e-07	3.77026780334592e-06
HEBP2	2671.8445453272	0.294923305268429	0.0565770848706501	5.21276955047614	1.86041954039357e-07	3.83090818274647e-06
UBE2H	2920.75199438607	-0.541160558789073	0.103838803960323	-5.21154460711866	1.87274799325057e-07	3.85155702149972e-06
FGFR1OP	1413.57909283562	-0.364348658558649	0.0699244137831236	-5.2106072664221	1.88223516541061e-07	3.86631888394344e-06
C17orf53	1056.91830213505	-0.56195008372035	0.10791073169824	-5.20754585643789	1.91354558015462e-07	3.92581698006967e-06
TUBB2B	5548.37721267193	0.22580411708832	0.0433672297389542	5.20679135945577	1.92133914568558e-07	3.9369814734299e-06
SORT1	4600.59705704542	-0.326420954484675	0.062711362731753	-5.20513253524622	1.93858197622671e-07	3.9674573183388e-06
IGFN1	52.983792514571	1.51368315663311	0.290875374905086	5.20388897522532	1.95160629297543e-07	3.98923576931644e-06
FSD1L	379.729819454191	-0.867738529173527	0.166798626879225	-5.20231218571024	1.96824230927012e-07	4.01833469505989e-06
GADD45A	2911.0592966926	0.391795722970575	0.0753578573793595	5.19913565214884	2.00217371934316e-07	4.07270841257884e-06
PHKG2	1755.91931790057	-0.327866443293869	0.0630608764818726	-5.19920530105726	2.00142371086624e-07	4.07270841257884e-06
RAB3IL1	455.634909788497	-0.60288443392043	0.115956195065997	-5.19924298634751	2.00101801317036e-07	4.07270841257884e-06
PPA2	1278.04917139183	0.423479732859536	0.0814817093734892	5.19723673098737	2.02272707627456e-07	4.10952354173694e-06
ACAA1	629.192940432037	-0.44569378515918	0.0857670279133735	-5.19656324816735	2.03006552332723e-07	4.11943356679044e-06
ACOT13	773.963843313456	0.510535664311435	0.098287367973824	5.19431616530216	2.05473695013035e-07	4.16352222651506e-06
EIF2S2	7468.2473786583	0.241214855181492	0.0464398735546705	5.19413247104402	2.05676654998385e-07	4.16352222651506e-06
IPO5	17965.8936078293	0.264129796009013	0.0508553812820737	5.19374330405655	2.06107277786191e-07	4.16720040751042e-06
BRAF	1735.66746683336	-0.351209917135173	0.0676386926029056	-5.19244094792107	2.07554712985262e-07	4.19140343798102e-06
MEF2D	1569.11281659432	-0.554426634364173	0.106886778342957	-5.18704598416502	2.13655988892402e-07	4.30941555427434e-06
EFCAB12	90.9950991768092	-1.31089681048578	0.252798867060157	-5.18553277445597	2.15398201542179e-07	4.33411212982888e-06
MSN	3892.81634574279	0.248178688944073	0.047858647652081	5.18566029588347	2.15250853426755e-07	4.33411212982888e-06
TSC1	2304.45837984783	-0.379377867723517	0.0731697415100981	-5.18490102457392	2.16129612909795e-07	4.34360846305268e-06
CDK11B	3899.85675813863	-0.242568197697001	0.0467908597313759	-5.18409362618198	2.17067876447501e-07	4.3572341961722e-06
KARS	5746.88157552709	0.266380532288192	0.0514672390364504	5.17572998426309	2.27021586049456e-07	4.55157888868737e-06
NAPB	556.514055864891	-0.580381309342719	0.112147231732015	-5.17517285428489	2.27700075824288e-07	4.55972125523253e-06
WHSC1	9519.14272626081	-0.188855931335465	0.0365028774085461	-5.17372724406789	2.29469733849587e-07	4.58966883437985e-06
ANKHD1-EIF4EBP3	1292.0385796841	-0.529044471774359	0.102274455415214	-5.17279187287327	2.30621850810806e-07	4.60720811983735e-06
ACO1	1570.86468804091	0.290897276374488	0.0562532074239873	5.17121226851936	2.3258018376838e-07	4.64079243917337e-06
KTN1	6418.18159392894	-0.336237162679606	0.0650343293028871	-5.1701488472901	2.33907611439335e-07	4.66172300369751e-06
ANKRD54	1668.4574221081	-0.277656551459183	0.0537212619334511	-5.16846666415131	2.3602237568512e-07	4.69827656521354e-06
C20orf194	667.734395257815	-0.446808461298666	0.0864553397685015	-5.16808403616329	2.36505970560142e-07	4.70231170207523e-06
NSMCE1	833.523409385859	0.381628907875455	0.0738589263698546	5.16699777037669	2.37884099731069e-07	4.72410167686574e-06
EZH2	2987.51745844906	-0.326788861930934	0.0632769545226431	-5.16442146111813	2.41183716220078e-07	4.78395330952645e-06
WIPF2	2197.86039974933	-0.392549599388277	0.0760219967779299	-5.16363179113757	2.42203911650706e-07	4.79850376916506e-06
DBP	476.608708622482	-0.54100744354001	0.104932851360501	-5.15574900067624	2.52619098479829e-07	4.99893182937449e-06
LAP3	1891.76147985145	0.390262067406441	0.0757188560459987	5.15409354797119	2.54860698627481e-07	5.03733524878708e-06
JDP2	723.873659038975	0.545534924094497	0.1059119797859	5.15083303321581	2.593319871393e-07	5.11966603384318e-06
COLQ	86.9238943785566	-1.0536258504997	0.204596259906146	-5.14978060196714	2.60791340141309e-07	5.14241204394069e-06
DNMT1	15367.301413615	-0.282573643121533	0.0549023879973145	-5.14683702164932	2.64915297548569e-07	5.21758470148306e-06
MAPK8IP3	2194.0500657219	-0.536241502302451	0.104205523889325	-5.14599881357524	2.66101103118112e-07	5.23478092514725e-06
COL9A3	231.567087328859	-0.611090434459945	0.118831304953704	-5.14250377623997	2.71100991211599e-07	5.32687992238659e-06
BPTF	7679.49243017954	-0.303231208927147	0.0589759792365995	-5.14160532563005	2.72400873892387e-07	5.34614657659139e-06
LIN54	2027.36090306282	-0.310151435974925	0.0603288109613405	-5.14101688782949	2.73255488703228e-07	5.35037442851549e-06
NPIPB9	104.90273730339	-0.912549217536744	0.177499279946121	-5.14114320809495	2.73071810071502e-07	5.35037442851549e-06
RABGAP1	2549.41750956907	-0.287656832565521	0.0560091181998696	-5.13589290120606	2.80807549037227e-07	5.49182147013109e-06
RPL32	36100.5627306293	0.189789092406435	0.0369633323507563	5.13452333262243	2.82860002264506e-07	5.525506765356e-06
BMP2	147.517291967718	0.812475119128597	0.158280685504034	5.13312863500259	2.84964999757571e-07	5.56013876566607e-06
BRPF1	2103.4185347758	-0.351682554813123	0.0685267619033792	-5.13204688277823	2.86608082249704e-07	5.58568789865227e-06
KDM6B	3807.89010646601	-0.41854374757022	0.081566992020599	-5.13128824787998	2.87765833058562e-07	5.60173001306207e-06
NXF1	3290.1507761774	-0.496608611785901	0.0968052727129587	-5.12997482335922	2.89780933241336e-07	5.6344048819898e-06
AKR1B1	5660.36682374426	0.348316778965148	0.0679280272908428	5.12773287929861	2.93252121470466e-07	5.69528279064625e-06
EXOSC8	2450.45972662857	0.32852447995052	0.0640758121089352	5.12712159452611	2.94205514747201e-07	5.70717789383882e-06
PPIL1	1808.20516603428	0.3063577949863	0.0597978559568997	5.12322373576593	3.00355595077795e-07	5.81973728842287e-06
RPL32P3	464.639864803071	-0.658182389974513	0.1284813835574	-5.12278410887803	3.01056983057286e-07	5.82658376111217e-06
CARS	5639.74691455577	-0.237833810983706	0.0464400317204948	-5.12131026126639	3.03419941025302e-07	5.86340629527333e-06
MRTO4	2166.49979156704	0.36837623678879	0.0719321710832978	5.12116110553939	3.03660071560957e-07	5.86340629527333e-06
PLEKHM3	1323.52372025264	-0.282503987781611	0.0552055412894467	-5.11731216075614	3.09920458157215e-07	5.9773944585368e-06
ATG2A	1865.814067139	-0.298228015442168	0.0583051890974247	-5.11494808710501	3.13827254152744e-07	6.04577912746961e-06
SH3BGRL2	1175.42431274101	0.328687459771368	0.06433020292098	5.10938011768922	3.2321749739924e-07	6.21952198156401e-06
CD99P1	110.639433390599	-0.970793980074795	0.190126165925195	-5.10605142301534	3.28960205135242e-07	6.31835893836647e-06
SNX5	6076.26356176946	0.296843954283655	0.0581366873986593	5.105966087268	3.29108714787382e-07	6.31835893836647e-06
DNAH7	81.2553414458209	-1.24390285763162	0.24373902071563	-5.1034210853045	3.3356764593551e-07	6.39662767537958e-06
PYCR2	4203.42138756404	0.370994131389777	0.0727003207954258	5.10306044499764	3.34204198672482e-07	6.40150170477806e-06
MYC	6399.41861733458	0.513484484223916	0.100651757502369	5.10159481529005	3.368032144023e-07	6.4374606739561e-06
TBC1D3L	732.094635627775	-0.568105012356511	0.111358897760973	-5.10156820675366	3.36850579438835e-07	6.4374606739561e-06
E2F5	956.395947044578	0.444096404222931	0.0870653685042214	5.10072387968356	3.38356883691216e-07	6.45151775612147e-06
TMEM109	3457.92983555123	0.326494105119852	0.0640068118215549	5.10092747675181	3.37993066749502e-07	6.45151775612147e-06
CCDC93	2228.25803189842	-0.394319313338264	0.0773260087130442	-5.0994396309989	3.40660494559627e-07	6.48805158068569e-06
SGF29	798.985062245205	0.40567800141163	0.079579788217915	5.09775170927515	3.43711225735678e-07	6.53871548868295e-06
RIMKLB	1321.05187539693	-0.434407574200092	0.0852241518785391	-5.09723552097305	3.44649432663511e-07	6.54912162567519e-06
ITM2C	4181.83650538	-0.240288145959366	0.0471553567305533	-5.09567019781819	3.4750965159782e-07	6.59598534852506e-06
KMT2D	5038.06459082316	-0.33129629097215	0.0650962853885055	-5.0893271251181	3.59336272510021e-07	6.81273900123472e-06
CNTROB	2179.993438804	-0.473646429636618	0.0931119710518594	-5.08684784873491	3.64063671614344e-07	6.88710608455179e-06
YIPF5	1487.30335382274	0.302971088980028	0.0595598005447586	5.08683854225381	3.64081529468272e-07	6.88710608455179e-06
WDR89	512.950218146655	0.436818008284031	0.085875949454077	5.08661634672958	3.64508143178229e-07	6.88739370761482e-06
ORC3	1251.5819082823	0.368360064950475	0.0724320059278403	5.08559800645933	3.66469529028629e-07	6.91664755971621e-06
POLQ	2155.48618340316	-0.331361733346806	0.065201829211584	-5.08209259392887	3.73299351079487e-07	7.03761760858299e-06
LARP4	3538.01083361782	-0.287575384032223	0.0566020091474622	-5.08065682408937	3.76132072973463e-07	7.0830450322258e-06
TMEM131	2332.53572160967	-0.379086144953105	0.0746942516379051	-5.07517160478157	3.87146445008318e-07	7.28226813020703e-06
RPL36AL	3419.03321515861	0.235614649841629	0.0464560558967517	5.07177471900072	3.94122790441995e-07	7.40517355195224e-06
NR1I3	99.6429406076055	-0.97845781290968	0.193053491995362	-5.06832486062043	4.01332020820951e-07	7.53217417103535e-06
TCP11L2	481.585933044471	-0.523030278726292	0.103239684133676	-5.06617472840258	4.0588937875751e-07	7.60917591240703e-06
TNPO2	5312.34928548688	-0.398424518213603	0.0786622358581184	-5.06500373231488	4.08392349272529e-07	7.64753503263021e-06
ECI2	1730.23766585041	0.359231236840199	0.0709643800611629	5.06213450368459	4.14588354551487e-07	7.75488675256586e-06
SWT1	378.298239479483	-0.543567324618629	0.107447104539848	-5.05892947926801	4.21616742915735e-07	7.87755122003607e-06
C3orf20	18.7947536840805	-2.27715471006839	0.450151197325388	-5.05864412579219	4.22248045961423e-07	7.88055132379062e-06
PRRC1	3059.85184096155	0.267912664514951	0.0529637177096976	5.05841878365529	4.22747227020526e-07	7.88108165651518e-06
FKBP11	315.089617077801	-0.711820097326587	0.140740531837973	-5.05767661973927	4.24395307630436e-07	7.90300538936722e-06
NPTX2	748.898140594343	0.449536979668905	0.0889395064820688	5.05441279640491	4.31716955146189e-07	8.03041505122484e-06
NOL7	2584.31392134334	0.356916585873228	0.0706252416757327	5.05366887821734	4.33402739867747e-07	8.04952746792021e-06
TRPM7	2793.15113262721	-0.355897355107799	0.0704254217165552	-5.05353530633012	4.33706097369574e-07	8.04952746792021e-06
TIAL1	5094.2778117147	-0.240744523119826	0.0476449893492926	-5.05288229481786	4.35192114583188e-07	8.06816300137005e-06
CLASRP	2120.35561140742	-0.460674630724358	0.0911996375817094	-5.05127698902993	4.38866117368366e-07	8.11177176542559e-06
ODC1	6185.54396093974	0.310582676639154	0.0614866706231761	5.05121961380174	4.38997982168066e-07	8.11177176542559e-06
TMEM39A	1970.43733067641	0.394495926465339	0.0780981037877583	5.05128687294935	4.38843405133343e-07	8.11177176542559e-06
CROCC	901.942367974325	-0.343335460116668	0.06797728690583	-5.05073791180128	4.4010658066119e-07	8.12329026113448e-06
PGD	4759.25366099625	0.286965660849073	0.0568231965422774	5.05014990903523	4.41463482559674e-07	8.1393614113783e-06
ANKRD34A	176.790841786319	-1.04033586689286	0.206069098225546	-5.0484807079332	4.4533743247615e-07	8.20175352814437e-06
BCL2	474.316174952973	0.489918411934009	0.0970985940275863	5.04557678553842	4.52155258061845e-07	8.31816612660807e-06
EHBP1L1	459.807993092555	-0.597236976830664	0.118410725414565	-5.0437743265206	4.56437593978969e-07	8.38772970450267e-06
CYP51A1	4429.93326684617	0.312724787381769	0.0620143742825782	5.04277904920542	4.58818941390376e-07	8.42224550199154e-06
NDUFS2	3607.36608293184	0.357250186598187	0.0708489557430496	5.04241993197245	4.59681120829251e-07	8.4288298398713e-06
DAP	2479.48747055759	0.280832398828876	0.0557155316239608	5.04046880005183	4.64392836517518e-07	8.50590861722076e-06
HECTD4	3384.08807375144	-0.436354858920187	0.0866310897004813	-5.03693143453283	4.73054135689691e-07	8.65056249935773e-06
KDM1B	1375.57017909241	0.325955286000965	0.0647144704620122	5.03682226979362	4.73323890413457e-07	8.65056249935773e-06
PLPPR2	1338.03883335131	-0.49632895417771	0.0985671050747135	-5.03544213661844	4.76747130009588e-07	8.69414346785458e-06
RPUSD3	2639.84657785879	0.326413041877005	0.0648221457183523	5.03551738776507	4.76559865494887e-07	8.69414346785458e-06
CCT4	15977.6233107334	0.254254440862266	0.0505117184668235	5.03357336831179	4.81420442567911e-07	8.76981461265441e-06
CTC-487M23.8	161.260044733971	1.07780910122671	0.214211018924659	5.03152968804926	4.86581741246138e-07	8.85420101108869e-06
C14orf166	4227.58975691145	0.306129567047932	0.0608995210399068	5.0267976138487	4.98738216653885e-07	9.0655553583091e-06
NPIPB4	687.356000469803	-0.594927777641507	0.118412035512485	-5.02421713355972	5.05490220275624e-07	9.17832080003712e-06
LY6E	1775.25759631588	0.414633719303005	0.0825475519702033	5.02296808817145	5.08790010806629e-07	9.22822705407777e-06
EID1	3451.30820082667	0.257499052815383	0.0512837731483718	5.02106294071614	5.13863163029209e-07	9.30087047906888e-06
TSC22D4	1354.36515264852	-0.29152160754296	0.0580599261101308	-5.02104682307016	5.13906289536988e-07	9.30087047906888e-06
ALDH1L2	6664.68828564682	0.464974785573922	0.0926564744551522	5.01826546183754	5.21400970547944e-07	9.42632143406385e-06
ALPK2	146.455338351835	0.823675086215431	0.164142554748135	5.01804719366834	5.21993557270307e-07	9.42685452239721e-06
LYST	1459.72816942361	-0.400370825000507	0.0797989271894363	-5.01724570870557	5.24175122968986e-07	9.45605143709461e-06
ABTB1	420.615788188147	-0.723833108071775	0.144296868182098	-5.01627732597994	5.2682269815394e-07	9.49358319676547e-06
MGAT2	2829.23221658246	0.228645849982925	0.0455851545023417	5.01579631524951	5.28142578446234e-07	9.50713430727785e-06
LMNA	3089.97670539919	-0.458832537632905	0.091490873119108	-5.01506349202254	5.30159556577553e-07	9.53319133905995e-06
GSTP1	6002.78841078053	0.359076266814228	0.071603496610329	5.01478676060115	5.30923145594929e-07	9.53667851974754e-06
CASK	2232.82975758221	0.321817109359058	0.0642019371946757	5.01257630876825	5.37060659738662e-07	9.63658360630755e-06
WHSC1L1	4918.19480288534	-0.466323338179316	0.0930492791418946	-5.01157389374506	5.39866446308177e-07	9.67655693538029e-06
ARVCF	1361.88394254567	-0.462043865491179	0.0922063777479919	-5.01097512749049	5.41549146015103e-07	9.68919413497378e-06
STOML1	451.480148333023	-0.507363720577234	0.101251787929069	-5.01091122393478	5.41729031141237e-07	9.68919413497378e-06
RNF25	1039.46466133248	-0.359449195542123	0.0717741731846878	-5.00805762843406	5.49820740898382e-07	9.8234247848237e-06
IFIT5	998.03798114842	0.329018358078294	0.0657278597327637	5.00576710417799	5.56399982424773e-07	9.93037537928905e-06
GPATCH8	4867.77183576044	-0.38693069327947	0.0773929900094351	-4.99955736601336	5.74620746388488e-07	1.02446495370497e-05
SLC22A20	312.214088049241	-0.548346497856286	0.109697865650501	-4.99869796558602	5.77187292125786e-07	1.02794600611466e-05
ZNF316	1832.69307013206	-0.333817106903643	0.0667849684609112	-4.99838683159705	5.78119196213214e-07	1.02851152644053e-05
CHST3	811.571130834993	0.431979006131044	0.0865218184276336	4.99271760558695	5.95355759560758e-07	1.05693009234429e-05
GSTK1	1682.97557672736	0.378305495940677	0.0757692798000515	4.99286118251344	5.94913181337807e-07	1.05693009234429e-05
RP11-347C12.1	150.127207086022	-0.994400785691737	0.199265728260655	-4.99032520228959	6.02777253453489e-07	1.06897182204077e-05
RANBP10	1323.19370274386	-0.390807607458093	0.0783318792184823	-4.98912590068289	6.0653109410974e-07	1.07449069275039e-05
UNC5CL	124.084522652614	-0.952966501992855	0.191026368379328	-4.98866470675144	6.07980631685713e-07	1.07592005867342e-05
PDCD2	3437.90856947203	0.257398544629635	0.0516016111630641	4.98818813653396	6.09482004866892e-07	1.07743804049384e-05
RPS6KA2	1972.07023347081	0.312100347600887	0.0625714106411958	4.98790652796001	6.10370855550044e-07	1.07787114902566e-05
XRN1	2992.534006301	-0.504365728587418	0.101240545031478	-4.98185512958862	6.2977577350216e-07	1.11096693616435e-05
SCAF4	4035.19515165174	-0.278289574979218	0.0558787917133695	-4.9802360868271	6.35067524629631e-07	1.11912267682365e-05
ASB13	2293.58660888965	0.293823172502081	0.0590037680718432	4.9797357372892	6.36711539369488e-07	1.12083994538219e-05
LRRC37BP1	1920.42214667765	-0.366715766981858	0.0736574698658859	-4.97866363926927	6.40247988212159e-07	1.12588146750628e-05
PUS7L	2236.29402944724	0.353859679558253	0.0710832620183918	4.97810130698134	6.42110472341705e-07	1.12797181715346e-05
GPR137C	256.38984332768	-0.686780019300887	0.138006738149101	-4.97642382184916	6.47697494306333e-07	1.13659368471513e-05
CBFA2T2	1182.9822075764	-0.354045018549423	0.0711908842623691	-4.97317911159263	6.5863754973402e-07	1.15458127959133e-05
ALKBH2	1173.28193112271	0.380181676928636	0.076503706905763	4.96945432195779	6.71415848729121e-07	1.1757502848927e-05
TCAF1	4705.81114721372	0.241117443167249	0.0485360461564241	4.96780150550716	6.77162233959191e-07	1.18457397687678e-05
EMB	1661.3578104126	0.347452337415787	0.06995384255731	4.96687994131465	6.8038680608876e-07	1.18897239256075e-05
KCTD12	2852.01775215905	0.413917621925248	0.083381519274411	4.9641410414103	6.90057844848405e-07	1.20461505532921e-05
SLC44A5	678.182259971691	-0.466134479078636	0.0940108330307296	-4.95830601699135	7.11104922085014e-07	1.24006328131513e-05
NDUFB6	1250.89100705242	0.327466835264414	0.0660594167116114	4.95715602052621	7.15325326456217e-07	1.24612500418351e-05
SLC9A5	473.172843209304	-0.455711780658472	0.092065946469096	-4.94984082753596	7.42742011826013e-07	1.29186167913133e-05
TRIM26	1779.043391818	-0.355313830475415	0.0717860099578081	-4.9496250130666	7.43566044646825e-07	1.29186167913133e-05
UPF1	6487.2925605602	-0.394917425099188	0.0797887301545157	-4.94953891776955	7.43895023405173e-07	1.29186167913133e-05
PARP6	2790.73120703642	-0.429126142975963	0.0867113068880388	-4.94890641574632	7.46316179702282e-07	1.29472322947108e-05
COG7	872.614944688042	-0.37726441812976	0.076250196894083	-4.94771729775081	7.5088857556017e-07	1.30130700242783e-05
ZKSCAN5	1061.20070873839	-0.436871077710499	0.0883390122821657	-4.94539237449338	7.59906454434943e-07	1.3155733147565e-05
THOC7	1449.403247292	0.318610204543929	0.0644311531023962	4.9449713252467	7.61550733677508e-07	1.31705793724124e-05
SLC7A5P1	125.273429501878	-0.97228317503691	0.196791387125803	-4.94067951467488	7.78507794437359e-07	1.34499473546706e-05
CCND2	7565.82710757544	0.288427111125913	0.058388897747599	4.93975947915155	7.8218992924447e-07	1.34996305211151e-05
RP11-213G2.3	188.343701722273	-0.701989793724883	0.142119445458245	-4.93943521564843	7.83491679251067e-07	1.35081711661608e-05
SHKBP1	2578.6265637785	-0.377862094972028	0.0765056476867336	-4.93900916333985	7.85205231087254e-07	1.35237868041479e-05
CDCA7	4673.37553093416	0.344442063037739	0.0697439384921616	4.93866664952469	7.86585414089659e-07	1.35336345501285e-05
DDX39B	15263.8580375211	0.209996857708052	0.0425244928041241	4.93825661073343	7.88240766995234e-07	1.35481916635187e-05
PHF23	1396.64259037355	-0.483559708249135	0.0979474060632732	-4.93693225460978	7.93610230084044e-07	1.36264911403456e-05
DHRS2	1062.00970244969	-1.36325739016721	0.276208228370204	-4.9356146926225	7.98987098048005e-07	1.36829293303927e-05
MAFK	1002.7458288661	-0.544762963537464	0.110380321886975	-4.93532682478746	8.00166526160593e-07	1.36829293303927e-05
PPA1	9350.54418233843	0.253165049515822	0.0512960677508107	4.93536952472972	7.99991473653072e-07	1.36829293303927e-05
SLC25A37	1143.23887245566	0.390969399654851	0.0792169715267184	4.93542472174646	7.99765242849369e-07	1.36829293303927e-05
MARCH7	3635.45959054735	-0.441529357212813	0.0895060767280127	-4.93295397757757	8.09952445216541e-07	1.38361366177246e-05
ALG2	1269.88268330508	0.357494754357521	0.072493105009903	4.93143112450053	8.16293501614663e-07	1.39302441493691e-05
STMN4	15.0342379382443	2.90241059455575	0.588884197265807	4.92866103052461	8.27950780003955e-07	1.41147902322263e-05
XRCC6	17487.7772533776	0.210865657369235	0.0427903478751086	4.92787901572301	8.3127061631423e-07	1.41569698756018e-05
GOLGA6L5P	397.512655219051	-0.843749758757822	0.171299230277045	-4.9255899013277	8.41062296749817e-07	1.43091706401308e-05
DENND3	799.639757612026	-0.536758943012695	0.10901840465116	-4.92356262899124	8.49826614734862e-07	1.44289526950064e-05
RPL8	77104.9841419558	0.196395462226931	0.0398876365831464	4.92371769928111	8.49153119114618e-07	1.44289526950064e-05
NCOA1	1294.88536207992	-0.391801817448596	0.07959059901842	-4.92271477135031	8.53518104242572e-07	1.44769468927304e-05
FNBP1	1901.41602316341	-0.2966406855721	0.0603085539163318	-4.91871660500499	8.7113483509501e-07	1.47607978485077e-05
DYRK4	601.353560706295	0.461801204705865	0.0938939444190846	4.91832788113224	8.72866187426145e-07	1.47751798217402e-05
NAIP	524.586126811918	-0.632322395546709	0.128581310457413	-4.91768510755798	8.75736333453069e-07	1.48087898569069e-05
BZW2	1675.40093071085	0.326434254178711	0.0663851338526186	4.91727944547685	8.77552392175731e-07	1.48127818540791e-05
CHD8	4963.83353620793	-0.353859752409373	0.0719631254689436	-4.91723712809117	8.77742046427723e-07	1.48127818540791e-05
ESRP1	86.1326231325388	1.54763108919252	0.314883266503492	4.91493595826043	8.88114861855788e-07	1.49651806146663e-05
PDIA5	1038.67862688912	0.467885380847334	0.095198541527162	4.91483769962838	8.88560392508112e-07	1.49651806146663e-05
RBBP7	12126.9839023698	0.264804840499606	0.0539362763720899	4.90958698507102	9.12684095912286e-07	1.53560245725302e-05
KLHDC8B	479.548081378932	-0.561128998401576	0.1143892927771	-4.90543288430849	9.32215134162661e-07	1.56688891174871e-05
MTMR11	173.083148246729	-0.774628405669189	0.157933962499617	-4.90476141679196	9.35409667355709e-07	1.57068136822487e-05
GNL3	6536.32749053072	0.331015379905892	0.0674953249433936	4.90427122446636	9.37748429527051e-07	1.57303070728581e-05
CSPP1	1076.37931258504	-0.433404726658836	0.0883975352437677	-4.9029051032211	9.44296091751326e-07	1.58242851571661e-05
KDM2A	4056.48027643811	-0.410804878709027	0.0838087359176944	-4.90169520170861	9.50131744804132e-07	1.5906155539766e-05
LYSMD1	796.163156443916	-0.426228140839573	0.0869677447733075	-4.90099107376638	9.53543893472162e-07	1.59155317254411e-05
PMF1	2116.00696220688	0.248374499924824	0.0506771931580266	4.90111003484976	9.5296659041359e-07	1.59155317254411e-05
TMTC4	753.470891445041	0.362631023076618	0.0739870881266347	4.901274428532	9.52169362471538e-07	1.59155317254411e-05
SUN2	4063.7383054401	-0.355876217000651	0.0726224542241294	-4.90036065019692	9.56608883394308e-07	1.59507861722152e-05
GPATCH4	2006.98606533776	0.359847944436335	0.0734732907779737	4.89767016865689	9.69796395646979e-07	1.61516914964498e-05
NDUFA11	3351.6921939177	0.288286402500017	0.0588638729189235	4.89750993613842	9.70587279459323e-07	1.61516914964498e-05
HLA-DRB1	152.651080511587	0.729351519898863	0.148979765255214	4.89564148963068	9.79855607793596e-07	1.62735741369768e-05
TMEM94	4898.09948834333	-0.358949562430511	0.0733178814467976	-4.89579834205902	9.7907428537066e-07	1.62735741369768e-05
TAP2	1361.23930287115	0.605764801622324	0.123867548827594	4.8904237417781	1.00619134914571e-06	1.6694399778046e-05
YLPM1	4999.71703285499	-0.271149901125442	0.0554505902034093	-4.88993715180999	1.00868177461013e-06	1.67191500878694e-05
C19orf60	484.384185488249	0.46861271010454	0.0958430065954358	4.8893782316597	1.01154971653295e-06	1.67501026750525e-05
PNPLA6	1423.62654326275	-0.375978622684828	0.0769166900346356	-4.88812795396584	1.01799361028535e-06	1.684014923892e-05
DNPEP	943.134811590118	0.470768425619691	0.0963386089548901	4.88660185907527	1.0259126161432e-06	1.69209882826141e-05
RIC8A	2701.54902603105	-0.349962439423388	0.0716160312065384	-4.88664944883789	1.02566477655038e-06	1.69209882826141e-05
TCEAL7	184.693908927259	0.780474288605023	0.159704496127215	4.88699008187801	1.02389249789145e-06	1.69209882826141e-05
PPP4C	6346.89200959157	-0.204361816652221	0.0418473608602279	-4.88350549356741	1.04216244920257e-06	1.7155203109243e-05
ZGPAT	692.884137714799	-0.465047468318065	0.0952251587231564	-4.88366178175744	1.04133634052934e-06	1.7155203109243e-05
USO1	4411.60338086295	0.28821798198364	0.0590361966882177	4.88205538554216	1.04985757296008e-06	1.72648974743857e-05
HIRA	3856.46231730904	-0.223437792994542	0.0457717240308733	-4.88156821106043	1.05245505693031e-06	1.72906281727874e-05
AP006285.1	41.4301790431326	-1.29848386304818	0.266130637920715	-4.87912204770284	1.06559112091935e-06	1.74721458915874e-05
AP006285.2	41.4301790431326	-1.29848386304818	0.266130637920715	-4.87912204770284	1.06559112091935e-06	1.74721458915874e-05
PILRB	1535.71163971404	-0.29926554121229	0.0613521553821574	-4.87783256102724	1.07257912232627e-06	1.75695176975187e-05
PGAM1	10956.2017760218	0.294203266371682	0.0603422479172966	4.87557683921403	1.0849095460964e-06	1.77541258173997e-05
TBC1D16	4334.39104804742	0.417424916229197	0.0856284231684306	4.8748406286558	1.08896332903133e-06	1.78030616126109e-05
BET1	815.217658911189	0.380696430047188	0.0781264062764807	4.8728265920737	1.10012780532798e-06	1.79680386234104e-05
CSNK1G1	1204.24382355817	-0.509567843235704	0.104614804074485	-4.87089611975848	1.11093239372917e-06	1.81158668968735e-05
EPG5	855.596105710617	-0.572438207274976	0.117523916731871	-4.87082309025647	1.1113431278352e-06	1.81158668968735e-05
NPIPB6	116.173077929435	-1.01307298200694	0.208060121624519	-4.86913577718273	1.12087374450837e-06	1.8253450736201e-05
USP35	289.298250084086	-0.596814661949678	0.122669915995575	-4.8652080431131	1.14336474554791e-06	1.86016221625049e-05
NFATC3	2308.47231930557	-0.538659854895974	0.110728020732065	-4.86471131096437	1.14623987808896e-06	1.86302930088226e-05
EYA3	3044.52134154728	-0.395047418742178	0.0812241191456225	-4.86367131952417	1.15228199319295e-06	1.86922023721348e-05
MAP1A	321.091811133575	-0.709897241139849	0.145956955393474	-4.86374382930977	1.15185973580504e-06	1.86922023721348e-05
TMEM8A	2904.78229561237	-0.348784095280824	0.0717539021018337	-4.86083801806105	1.16889870913026e-06	1.89434010547432e-05
YTHDC1	3412.16574162618	-0.429879489243713	0.0884568141959751	-4.85976680429978	1.17524101804829e-06	1.90277658444357e-05
MBNL3	1322.19309287605	0.302032777255877	0.062155143908801	4.8593367863333	1.17779631710701e-06	1.90323244639849e-05
SERBP1	37444.3264747709	0.302669319997313	0.0622858631509453	4.85935820241932	1.17766892975082e-06	1.90323244639849e-05
DENND4C	1751.84672793361	-0.382251623700529	0.0786789739489526	-4.85837072492247	1.18355646010644e-06	1.91069611365881e-05
TTC21A	141.890734822378	-0.726667875060978	0.149604739400533	-4.85725170186947	1.19026251961845e-06	1.91967098660235e-05
MMADHC	2699.89053381508	0.261069591762519	0.0537716375315744	4.85515419926017	1.20293100191324e-06	1.93823560183152e-05
MARCKSL1	5788.73312949018	0.33530657913444	0.0691054417087444	4.85210094666122	1.22160412285783e-06	1.96643025199644e-05
EXOSC5	1057.68464200915	0.379472053076623	0.0782251999073226	4.85102056020569	1.22827811521807e-06	1.97527415243667e-05
PIP4K2C	1307.15232494706	-0.462492417266825	0.0953567689207499	-4.85012676605264	1.2338259501001e-06	1.98229176877407e-05
CDKN2AIPNL	1040.98579971727	0.333277754237771	0.0687230598221538	4.8495767665213	1.23725180332972e-06	1.98588997502807e-05
RAPGEFL1	402.450454697977	-0.514956469970439	0.106240909533241	-4.84706383099362	1.25302121147977e-06	2.00927472235468e-05
STXBP2	1589.3192575766	-0.451831798335643	0.093237745246688	-4.84601807068788	1.2596404796939e-06	2.01795610244551e-05
FAAH	203.023178678127	-0.744207798575551	0.153641363146476	-4.84379846243651	1.27380140566842e-06	2.03869114075478e-05
CCNG2	1166.97977399904	-0.396368989914213	0.0818551019729854	-4.84232479540526	1.28328773875226e-06	2.05191213318545e-05
DAPK3	2331.76127306994	-0.410987029272611	0.08489728539238	-4.84099140947915	1.29192958108966e-06	2.05982791590686e-05
FNBP4	3580.49596345169	-0.352745904592232	0.072861436693107	-4.84132513167427	1.28976144852924e-06	2.05982791590686e-05
LRP5L	317.158019251543	-0.517011644657293	0.106795679231272	-4.84112885819731	1.29103617743288e-06	2.05982791590686e-05
SLC22A31	58.4747207878666	1.11078095544326	0.229490361479032	4.84020744176113	1.29703667708663e-06	2.06600295062867e-05
RP6-24A23.6	911.372829024519	0.463784024331335	0.0958547027401848	4.83840657863628	1.3088419008942e-06	2.08282531015872e-05
C8orf4	14.8443415377215	2.72841254848132	0.564099570075979	4.83675700747977	1.31974599464255e-06	2.09818306707606e-05
PHIP	4517.6317743302	-0.38029689180976	0.0786412466157553	-4.83584515982952	1.32581098857571e-06	2.10382955068683e-05
TIMM17A	2570.36870734621	0.327331930932535	0.0676865628604597	4.83599575897142	1.32480746014532e-06	2.10382955068683e-05
EIF5A	17071.0386183526	0.272810611624664	0.0564285377953316	4.83462131544429	1.33399332233494e-06	2.11480892132664e-05
PPFIA3	1324.91449712296	-0.472944927335755	0.0979113547956697	-4.83033789413638	1.3630154566077e-06	2.15877405478424e-05
PRAME	3116.19109842948	-0.265504180335828	0.0549800878158301	-4.82909705828776	1.37153549129061e-06	2.17021509070851e-05
MDFIC	863.79639654928	0.374606553966872	0.0776354899546984	4.8251972671965	1.39864762747185e-06	2.2096648307884e-05
R3HCC1L	958.592546588639	-0.381868276148232	0.0791415215884983	-4.82513184588214	1.39910681598214e-06	2.2096648307884e-05
CNKSR1	89.6457760484616	-1.46808068142121	0.304487835545717	-4.82147563888734	1.42500125874403e-06	2.24843978064409e-05
EGLN2	1753.29416505776	-0.306341801931858	0.0635642170331553	-4.81940651879765	1.43985899239375e-06	2.26760859752246e-05
PLTP	1232.02739453367	0.395476153452531	0.0820573277329996	4.81951051025379	1.43910871891986e-06	2.26760859752246e-05
HARS2	1003.70506337408	-0.324629783019643	0.0673680382137681	-4.8187507255228	1.44459905598154e-06	2.27293541317546e-05
TPD52L1	501.739970124956	0.472014811913259	0.0979669093905693	4.81810455029723	1.44928427459015e-06	2.27816601323133e-05
ARID3A	2037.51006080209	-0.417396685603931	0.0866812611049786	-4.81530471849535	1.46975434897999e-06	2.30817613098255e-05
JOSD2	230.536030329045	-0.53604681419963	0.11137996054391	-4.81277611862955	1.48848007448614e-06	2.33539315154381e-05
RPS2	137349.377393974	0.251501795470085	0.0522639064693148	4.81215072619469	1.49314672481466e-06	2.34052147192155e-05
REPIN1	3674.33301082424	-0.318416950369718	0.0661799183171164	-4.81138324837377	1.49889283583268e-06	2.34733067957669e-05
HMBS	1846.95425708414	0.306153658548282	0.0636797670577877	4.80770694827536	1.5267134282339e-06	2.38730390997225e-05
RP11-767N6.2	15.8642632529733	-2.2917798877434	0.476695990346834	-4.80763407738326	1.52726986893273e-06	2.38730390997225e-05
MRPL37	7021.4634869677	0.233287907772735	0.0485463115199382	4.80547132148077	1.54387368207128e-06	2.41100646563016e-05
FAM57A	1087.76131341502	0.329499101058951	0.0685992760964459	4.80324457936987	1.56114998327839e-06	2.43571406058374e-05
ATP6V0D1	2066.03301886918	-0.387580544667958	0.080708927379673	-4.8022016553967	1.56930533051818e-06	2.44615833689058e-05
PBDC1	515.664188190354	0.394510096527181	0.0821574274206132	4.80187986543744	1.57182988681032e-06	2.44781433814806e-05
HBS1L	5659.59417937981	0.194342583035037	0.0404912562929306	4.79961850600736	1.58968149646773e-06	2.47331393423478e-05
MORF4L2	17479.0924811865	0.282339258079901	0.058849238097879	4.79767057664043	1.60521493331001e-06	2.49516278538003e-05
BTF3L4	2976.20865482389	0.394838584692845	0.0823218434654168	4.7962796758641	1.61639561429004e-06	2.50948512809998e-05
FBXL19	3065.45475555801	-0.314497706361894	0.0655729252788637	-4.79615184200523	1.61742694774498e-06	2.50948512809998e-05
HIST3H2A	830.203079481067	-0.406473303889652	0.0847654126641246	-4.79527310862352	1.62453349915825e-06	2.51817734346374e-05
KCNH3	411.681163043085	-0.615788288676571	0.128448776586564	-4.79403778720756	1.63457464628509e-06	2.53139816405723e-05
BANP	818.867399312123	-0.613363541606967	0.127963389512532	-4.7932736382143	1.64081576659176e-06	2.53720156732051e-05
FIGN	805.898796022529	-0.427783186442044	0.0892477832782893	-4.79320797367197	1.64135314342519e-06	2.53720156732051e-05
NUTM2B	103.730013037355	-1.26390104558708	0.263788851273584	-4.79133609887192	1.65674328693903e-06	2.55862909286405e-05
TUBB6	2349.23254905719	0.417773747255911	0.0873442939498336	4.78306857109475	1.72639198813427e-06	2.66373532473325e-05
DGCR6	626.298864409417	-0.724362257472858	0.151452308964848	-4.78277460689611	1.72891954337732e-06	2.66517882833146e-05
MAGI3	1273.02330868019	-0.356567474622059	0.0745674086950071	-4.78181394341432	1.7372043198672e-06	2.67548643228122e-05
GTF3C6	1320.99073935786	0.331538410862276	0.0693728593302632	4.77907951413567	1.76099546102051e-06	2.70963465192503e-05
NDUFV1	5649.99182305961	0.255224635856725	0.053455742324094	4.77450363160868	1.8015103265505e-06	2.76942923570083e-05
PRSS23	1120.9676110334	0.541209050848057	0.113373378687525	4.77368723692813	1.80883221909539e-06	2.7781339614565e-05
ZNF789	316.731439381862	-0.610280628738425	0.127861730218503	-4.77297333373729	1.81525833789984e-06	2.78544819750515e-05
C9orf16	791.67540274442	0.40234880834188	0.0843179675753132	4.77180392165526	1.82583209269092e-06	2.79910760656948e-05
ACTB	39927.348882846	0.265741064285126	0.0556961806866627	4.77126188921536	1.83075316723947e-06	2.8040840597215e-05
ATP5B	20501.6391080592	0.277076235926795	0.0580841700429229	4.77025385267694	1.83993897090509e-06	2.81557754222323e-05
ALS2	1692.33567855181	-0.335916260452702	0.0704702537418609	-4.76678091274078	1.87192670739656e-06	2.86191095968273e-05
LANCL3	63.9271533637286	1.15110847637291	0.241505401758712	4.76638811384842	1.87557806067971e-06	2.86487703593421e-05
RPL41	43350.1614750166	0.216108144168219	0.0453423040458781	4.76614827401707	1.87781091127125e-06	2.86567296860456e-05
AP3B2	212.408621743726	-0.808303100376274	0.169756779076494	-4.76153650401227	1.92124536578236e-06	2.92928676398566e-05
SLC33A1	3021.22319396752	0.283820738786097	0.0597211896807801	4.75242941915871	2.00986940699702e-06	3.06162181460756e-05
SLC7A9	23.3991513837511	-2.05166301446067	0.431936811629133	-4.74991470794636	2.03502461296533e-06	3.09712245869568e-05
PRKAB1	1663.44623406075	-0.557239064709962	0.117337580914204	-4.74902465491776	2.04400025577571e-06	3.10795715548966e-05
PRDX4	3988.93971704496	0.363933555037973	0.0766430955710024	4.74841931065824	2.05012649672976e-06	3.11306689636093e-05
RPL3P2	439.093192463393	0.474676204867233	0.0999670785985515	4.74832526389454	2.05107985585455e-06	3.11306689636093e-05
ADCY10	52.8518431208387	-1.3568779360045	0.285797914264048	-4.74768312952376	2.0576006094576e-06	3.12013512707697e-05
DNM1	2044.23813353478	-0.259753471864325	0.0547394853699544	-4.74526696969824	2.08231513562313e-06	3.15272329207727e-05
NDUFA6	1463.26521395619	0.2759900807798	0.0581617745010423	4.74521424333182	2.08285763158561e-06	3.15272329207727e-05
USP39	4028.40171221023	-0.371371611753625	0.0782856797026244	-4.74380005595297	2.09745880690561e-06	3.17195644863656e-05
TULP4	1997.07178268114	-0.443695357737031	0.0935557107923378	-4.74257908982045	2.11014404973285e-06	3.18826006647813e-05
RP5-994D16.11	129.545981433853	-0.833086737385825	0.175712023427854	-4.74120507597412	2.12450750143046e-06	3.20487169647745e-05
TUBGCP6	2771.8258883741	-0.356334290802754	0.0751575979170244	-4.74116124887539	2.12496719615911e-06	3.20487169647745e-05
FH	1869.36011083474	0.315326656909011	0.0665113646162665	4.74094402856218	2.12724699226964e-06	3.20542231301404e-05
SEC24B	2120.88684634239	-0.395399431898054	0.0834556192524769	-4.73784072827808	2.16007473300093e-06	3.25196143032091e-05
TBCEL	991.734998966834	-0.450307959777561	0.095106601445348	-4.73477080385767	2.19302780238038e-06	3.29860543033692e-05
ATP7A	1043.33448723688	-0.396976649814834	0.0838627636287519	-4.73364616949892	2.20522020844837e-06	3.31396692187021e-05
CCDC163	253.884572736747	0.545748220514204	0.115325129973234	4.73225758029378	2.22036402758646e-06	3.33373221397533e-05
PEMT	1072.46305689272	0.420109459693974	0.0887989298971901	4.7310193960712	2.23395173000797e-06	3.35112776989815e-05
SOD1	5444.05415371596	0.288080813802494	0.0608998768719078	4.73040059520025	2.24077227420007e-06	3.35834992322143e-05
PRR3	1609.348323949	0.355313037344219	0.0751327021709704	4.72913960336042	2.25473311899593e-06	3.37625108632476e-05
CRELD2	1098.92909061249	0.292778099475866	0.0619149601049364	4.72871336716768	2.25947097575164e-06	3.38032203798555e-05
RFPL3S	64.4854427567487	-1.08576770555152	0.229719619870878	-4.72649095519926	2.28432962077385e-06	3.41446090905133e-05
AP000347.4	183.30462298078	-0.655478388428419	0.138694988638249	-4.72604233840106	2.28937935172138e-06	3.41590906659248e-05
ARL4C	1095.31001640693	0.308039524354907	0.0651767164628384	4.72622036015793	2.28737421758076e-06	3.41590906659248e-05
FBXW9	552.363748818637	-0.486377007981568	0.102959851241635	-4.72394823920344	2.31309313248412e-06	3.44821835537993e-05
FAM98B	1487.95734503572	0.424245794317039	0.0898751520089336	4.72039028401164	2.35392550323057e-06	3.50596680156433e-05
REL	2761.52844501396	-0.281247296787791	0.0595997123272306	-4.7189371526428	2.37080043279468e-06	3.52796178181473e-05
SLC35A3	1730.33012430085	-0.508256778615735	0.107751456452647	-4.71693650692414	2.39422367470901e-06	3.55965351139463e-05
CNN3	4395.15118423326	0.223134954628762	0.047324528571238	4.71499582490029	2.41715705650494e-06	3.59056133832734e-05
GATAD2B	4859.90342079067	-0.353523676168241	0.0749998508549821	-4.71365838915875	2.43308436109326e-06	3.6110164263353e-05
TMX4	2794.38355304574	0.370796649517643	0.0786768535742109	4.71290643528206	2.44208345473112e-06	3.62116201201538e-05
ZNF436	519.077787395408	-0.487754133154399	0.103497917220298	-4.7126951561373	2.44461770670935e-06	3.62171194938241e-05
RND3	957.976423720674	0.622476378393908	0.132098123126575	4.71222727212753	2.45023887315658e-06	3.6268301481445e-05
C3orf62	429.547216629941	-0.692710276571893	0.147067724104206	-4.71014480431523	2.4754085439687e-06	3.66084933167669e-05
ERF	2288.95286154257	-0.423183496354119	0.0898580106450597	-4.70946878654703	2.48363243669433e-06	3.66976969308912e-05
CUEDC2	2360.60094034452	0.280779891359116	0.0596258488549073	4.70902967004062	2.48898842217886e-06	3.67444049168398e-05
CYB5D1	992.501139831387	-0.397705721477388	0.0844814870212251	-4.70760796832884	2.50640534795606e-06	3.69689268106894e-05
RGL2	1118.5366459234	-0.418728829899938	0.0890096331223517	-4.70430913162351	2.5472704214446e-06	3.75386039836303e-05
NDUFV2	1284.72060909162	0.31812506613717	0.0676820006981809	4.70029051823996	2.59791633274489e-06	3.82512905246105e-05
CNIH1	5572.63864007126	0.308572814776283	0.0656646932838661	4.69921961627588	2.61157497723761e-06	3.8418608694143e-05
CCDC167	672.637349583401	0.404658721179587	0.08611979801409	4.69878855397898	2.61709232360166e-06	3.8465972422665e-05
TP53	5058.44682876376	0.381941044065748	0.0813036692720509	4.69770980185079	2.63094879669047e-06	3.86357138643818e-05
ZDHHC11B	183.268712677256	-0.600514267208287	0.127836555638885	-4.69751601337439	2.63344544131654e-06	3.86384839027872e-05
CHD6	2423.32085578869	-0.241808340212506	0.0515168708352203	-4.69376994938111	2.68215648117459e-06	3.93187229871661e-05
GLUL	11466.9299613792	0.339451616572517	0.0723258332656149	4.69336613552573	2.68745871178783e-06	3.93619827594401e-05
HPS3	1449.8557626965	-0.287209665885381	0.061239071898737	-4.68997417792846	2.73239528743035e-06	3.99851656528597e-05
DUSP13	19.1550952232086	-2.12683541806302	0.453695856792714	-4.68779995721834	2.76157759669963e-06	4.0376917507728e-05
CUL4B	5302.79100452165	0.208695218065661	0.0445226301885385	4.68739643596766	2.7670264478834e-06	4.04212825165933e-05
RPS4X	76505.3049350854	0.248043073695602	0.0529323623075961	4.68603823600758	2.78544247615888e-06	4.06548321651053e-05
SLC25A25	1345.20183902721	-0.368205174213078	0.0786005306524603	-4.68451257461775	2.80626939739033e-06	4.09094597451455e-05
ZSCAN12	1034.69478392239	-0.344613363817145	0.0735661274506832	-4.68440266953245	2.80777547620645e-06	4.09094597451455e-05
CHKB-CPT1B	336.589272856273	-0.63602160429552	0.135808498527014	-4.68322388653024	2.82397771707756e-06	4.1090717036385e-05
NUDT17	208.04935042511	-0.60690403825526	0.12959338201296	-4.68314067299029	2.82512486164979e-06	4.1090717036385e-05
GAL	924.806951940868	0.513851761063903	0.109733471468599	4.68272582819859	2.83085040020639e-06	4.1138252213416e-05
VCPIP1	1395.76049574867	-0.396583858256356	0.0847210354391491	-4.68105537427245	2.8540182895105e-06	4.14389593969604e-05
EXOSC2	2745.84358940735	0.230071145772887	0.0491587897911365	4.68016293221217	2.86647021402662e-06	4.15836896473307e-05
GTF2IP4	3617.02204569402	-0.4223413502536	0.090287563542704	-4.67773560036141	2.90060216302553e-06	4.20424076287536e-05
HSD17B12	3465.02992085032	0.236771662546015	0.0506203252624289	4.67740302573185	2.90530892864952e-06	4.20742013620429e-05
PHF21B	1087.20807208584	-0.394884805956248	0.0844442952818331	-4.6762756991259	2.92131800917158e-06	4.22694769157661e-05
MROH6	110.859384670415	-0.922260482083033	0.19728549791848	-4.67475051037009	2.94311186326181e-06	4.25480446484162e-05
TMED10	8987.91056224183	0.244289731194557	0.0522815135196785	4.67258338078923	2.97434705636003e-06	4.29625056691313e-05
EBNA1BP2	2074.30826076079	0.287892137377635	0.061630916506869	4.67122920921594	2.99402614269195e-06	4.3172258100608e-05
HADHAP1	14.2143844927251	-2.37822589751837	0.509105580460907	-4.67138053243357	2.99182090034374e-06	4.3172258100608e-05
MICB	466.368018031023	-0.433495303685056	0.0928237317040598	-4.67009131961128	3.01065869900397e-06	4.33747308778189e-05
NBN	1724.84500353509	0.350748104604497	0.0751231974720257	4.66897198744913	3.02710646370294e-06	4.35741954504307e-05
CEP95	2092.23230019021	-0.446065706231049	0.095575737623915	-4.66714374715361	3.05415664998032e-06	4.39258045337805e-05
RIPK2	857.284530576506	0.410983333161329	0.0881142833179987	4.66420786375935	3.09808103781887e-06	4.45192915486057e-05
BOLA3	633.678529291385	0.432567933934341	0.0928294878030651	4.65981170608223	3.16498774297165e-06	4.54417322513623e-05
NBPF14	1565.46484210091	-0.354924993219976	0.0761707916330182	-4.65959438796386	3.16833088130701e-06	4.54507517428969e-05
CFDP1	2263.8727541535	-0.358157482664222	0.0768889064539584	-4.65811648496639	3.19115638035029e-06	4.56988804625646e-05
POLG2	858.067705243687	-0.364809326173063	0.0783198032240879	-4.65794487671622	3.19381698472019e-06	4.56988804625646e-05
RNASET2	1052.06323406945	0.301631294425055	0.0647536927907127	4.65813270912506	3.19090495195658e-06	4.56988804625646e-05
PLAGL1	3905.1859984946	0.279492890024798	0.0600212528518981	4.65656541216232	3.21528155163323e-06	4.59667194328709e-05
GTF2H5	964.500173783397	0.381820577127292	0.0820279327287169	4.65476288900332	3.24353753119659e-06	4.63311107591826e-05
ANKIB1	1535.0362670957	-0.352743977624651	0.0757910801586646	-4.65416216375594	3.25300717414656e-06	4.64267630881395e-05
SEC23B	3290.83034098982	0.254407359167899	0.0546754660362198	4.65304418254738	3.27070131573302e-06	4.66395321351673e-05
UBE4B	2495.0908163227	-0.228323761003933	0.0490893243613415	-4.65118972351841	3.30025531624422e-06	4.70209142546761e-05
NOP14	5113.74225208264	0.217890047458727	0.0468502253679972	4.65077906770466	3.30683437424894e-06	4.70745869551884e-05
MMACHC	1011.17452704571	0.411690840177544	0.0885374044973257	4.64990861788793	3.32082133832113e-06	4.72335344306151e-05
HERPUD1	4169.99707866673	0.404033175761466	0.0869034868936198	4.64921708211836	3.33197381800534e-06	4.73519301249808e-05
DEAF1	5928.95032841874	0.18314107101721	0.0393967777242827	4.6486307154082	3.34145835599377e-06	4.7446441338161e-05
PDCD5	2005.81035825396	0.400115563732576	0.0860777089218506	4.64830638203716	3.34671559508952e-06	4.74808184554184e-05
PHKA1	2495.43081988115	0.303943889690084	0.0654075044699839	4.64692686493744	3.36916545130587e-06	4.77588474346415e-05
CLCN7	4008.47805829052	-0.401566581725505	0.0864267572937407	-4.646322438787	3.37904713990869e-06	4.78125133837776e-05
FAM227A	431.649915407948	-0.734475499295168	0.158081874814664	-4.64617148649249	3.38151937437385e-06	4.78125133837776e-05
GMDS	1711.98377684326	0.457593170313912	0.0984822613486337	4.64645271186454	3.37691497461189e-06	4.78125133837776e-05
LYPLAL1	604.039540225074	0.487824578376292	0.105002206487515	4.64585073680616	3.38677824038011e-06	4.78464595124079e-05
HN1L	5402.14407594461	0.233917630647293	0.0503721313577282	4.64379061084547	3.42074255571732e-06	4.82805682317124e-05
SRSF11	11620.3707966746	-0.245023028632411	0.0527653183433638	-4.64363783494973	3.42327426623515e-06	4.82805682317124e-05
NUDT12	752.656696456854	0.414035983639333	0.0892302374026387	4.64008609291327	3.48264057996997e-06	4.90765033243074e-05
NDC1	4003.71755425385	0.244577312812504	0.0527260413817958	4.63864356972087	3.50703273981755e-06	4.93786670288357e-05
CATSPERG	95.9607067418217	-0.867489751376272	0.187053283118162	-4.63766118891524	3.52373785587482e-06	4.95721810463869e-05
UQCRC2	5835.44608433204	0.284938626440286	0.0614464867184006	4.63718337137995	3.53189056559898e-06	4.96451552969711e-05
FAM229A	607.494228676053	-0.876295684520511	0.189056357369621	-4.6351029751794	3.5675983778751e-06	5.01050037281938e-05
VPS28	2118.33289098605	0.3087556634716	0.0666824893570105	4.63023601021487	3.65249180049658e-06	5.12542877050404e-05
RPS23	31519.8830911129	0.246069519841267	0.0531606279860192	4.62879257005732	3.67803954309942e-06	5.15695644815974e-05
NOB1	4181.7045928952	0.221869907981756	0.0479499998948285	4.62710966565998	3.7080419302091e-06	5.19467196264691e-05
CTD-2574D22.6	39.0631383824626	-1.50148663580581	0.324645950483271	-4.62499727340103	3.74603328863602e-06	5.24350696363342e-05
LRCH4	1475.79963792321	-0.363588874058052	0.0786292437893149	-4.62409221475256	3.76242469710446e-06	5.26205111564126e-05
TMEM258	1901.22428420217	0.358393496411653	0.0775299368952282	4.62264656420366	3.78874940997683e-06	5.29444523142088e-05
ZNF785	188.630600106164	-1.07202776848167	0.232008513717835	-4.62063978301008	3.82558490252523e-06	5.34146095522726e-05
PI4K2A	1794.09880418238	-0.229686048102393	0.0497135977947454	-4.62018558887464	3.83396938040331e-06	5.34870678311098e-05
LTV1	2640.78898272816	0.252938715953408	0.054760523324966	4.61899741995509	3.85598651437185e-06	5.37494340025805e-05
GRIPAP1	2003.38119399148	-0.277955534483152	0.0601874755758574	-4.61816236390958	3.8715328234316e-06	5.39049904811906e-05
PCNX1	3653.46852425806	-0.314407752476966	0.0680823279554511	-4.61805231869708	3.87358601928632e-06	5.39049904811906e-05
CNIH4	3996.37965664346	0.273087889542209	0.059149127521235	4.61693859210634	3.89442446842143e-06	5.40601658589081e-05
DCAF1	2278.3606039459	-0.270704784459962	0.058629076253089	-4.61724457829401	3.88868861461959e-06	5.40601658589081e-05
TSR3	1135.66984734142	0.318796683506804	0.0690482632613935	4.61701233961449	3.8930412957307e-06	5.40601658589081e-05
ANP32A	5674.92286293617	0.240245073221733	0.0520717491562006	4.61373157450628	3.95503146541442e-06	5.48559915182293e-05
GOLGA6L4	490.537338305466	-0.627206097448218	0.135982792256496	-4.61239313475162	3.98059209213054e-06	5.51648114357263e-05
POC5	671.637213000165	-0.461924974128289	0.100166754757914	-4.61155974599239	3.99658749564653e-06	5.53406710211899e-05
BSDC1	3048.3140693041	-0.262422885970402	0.0569081477488656	-4.61134119368053	4.00079240042453e-06	5.53531120458737e-05
TRAPPC10	2783.64846076695	-0.356010107921843	0.0772091846032118	-4.6109813197928	4.00772554606154e-06	5.54032480318879e-05
RRM1	7414.66071044507	0.2606665862996	0.0565454894310742	4.60985639919765	4.02947202147471e-06	5.565791345834e-05
CXXC4	235.840598315027	-0.599883143975528	0.130333416264429	-4.6026810404359	4.17086733070274e-06	5.75634707199461e-05
CCDC84	510.114845953472	-0.400260639462899	0.0869835733209383	-4.60156583802415	4.19326565392025e-06	5.78249261221407e-05
EEF1A2	12797.4172199273	-0.270821431462712	0.0588725192241558	-4.60013322058744	4.22220829220046e-06	5.81404613781505e-05
TMSB10	3569.62212944883	0.350688941524747	0.0762352419203697	4.6000895739408	4.22309306707073e-06	5.81404613781505e-05
USP37	2071.3868922841	-0.398412557853376	0.0866500840529665	-4.59794773666739	4.26672986400605e-06	5.86929537003494e-05
POLK	1186.34403539666	-0.411308872808274	0.0894607261501121	-4.59764737565523	4.27288371425928e-06	5.87293483254635e-05
DCTN1	8265.29527071914	0.189158281384589	0.0411541128917866	4.59633966310912	4.29977562146932e-06	5.90306925512979e-05
TMEM171	105.428480689164	0.866349532402853	0.18849098266833	4.59623861119812	4.30186039738268e-06	5.90306925512979e-05
MESDC1	1366.00474054876	0.495974492721827	0.107922735228245	4.59564420483684	4.31414305975739e-06	5.91023477605552e-05
PCF11	2695.62632904503	-0.473297806554349	0.102987487059975	-4.59568264131663	4.31334780297392e-06	5.91023477605552e-05
PIGA	797.242036116176	0.353200258458295	0.0768727633741108	4.59460858378932	4.33562318514505e-06	5.93480521197983e-05
CPEB4	1243.5697061343	-0.599516925490544	0.130539711804923	-4.59260187724678	4.37753689230394e-06	5.98728309755395e-05
KRTAP5-1	17.8493990320596	-1.94775058175692	0.424209628799482	-4.59148130906194	4.40111062625831e-06	6.01461167299514e-05
ALAD	902.288459891117	-0.311976159329755	0.0679598255537069	-4.59059682375448	4.41980365441484e-06	6.03031238619062e-05
TNKS2	4072.514217664	-0.277278994574597	0.0604005951351022	-4.59066659781063	4.41832626528178e-06	6.03031238619062e-05
LIME1	164.199671659504	-0.915234252102395	0.199512165887731	-4.58736061547953	4.48884927630272e-06	6.11952978294657e-05
GLO1	12195.7507660392	0.27922826791624	0.0608867676844979	4.58602547869088	4.51763495193503e-06	6.15376132875055e-05
IFT27	1484.67474070782	0.334483256302943	0.07297726699074	4.58338973348214	4.5749818662273e-06	6.22175234951351e-05
LMBR1L	1067.82848737845	-0.370208420924945	0.0807717208241692	-4.58339152796864	4.5749425867067e-06	6.22175234951351e-05
CSRP2	1103.83973270771	0.38322680729537	0.0837474064913638	4.57598418089387	4.73986362472121e-06	6.44075137511833e-05
ANKHD1	4595.85750999632	-0.320436730696151	0.070029056288211	-4.57576822651106	4.74475615517072e-06	6.44217054288021e-05
USP6	183.110139226287	-0.592087780969023	0.129419757028399	-4.57494121889829	4.76353710361477e-06	6.46242906415031e-05
NEU1	1610.41853086914	-0.289285423184532	0.0632660591556086	-4.57252161815562	4.81889487557198e-06	6.53223636534013e-05
OSBPL9	2587.75744261447	-0.250114878804299	0.0547289292321585	-4.5700670982127	4.87568084879268e-06	6.59852652301036e-05
UACA	2577.64098196684	0.32363414511861	0.0708147555101379	4.57015127408409	4.87372284934367e-06	6.59852652301036e-05
ELL	1039.57934804475	-0.416406434938269	0.0911517474055612	-4.56827704120199	4.91749783505089e-06	6.64974404334306e-05
ABCG4	256.586246016244	-0.669208351768788	0.146502217457918	-4.56790595651573	4.92620951258348e-06	6.65219405584595e-05
CSF1	395.692118224213	0.445905371752128	0.097617973465898	4.56786138782016	4.92725681216712e-06	6.65219405584595e-05
POLE2	600.210548838778	0.344113156132882	0.0753604065404368	4.56623274647859	4.96567411980113e-06	6.69865837547065e-05
CDV3	7568.25172160804	0.220071627395903	0.0482215243435799	4.56376338972377	5.02447038045668e-06	6.77251679864937e-05
CARNMT1	1416.03505442386	0.334449941834171	0.0732949065644213	4.56307208114403	5.04104976288393e-06	6.78706228922919e-05
CLYBL	298.25343371652	0.549826019039264	0.12049725390014	4.56297551390609	5.04336986309128e-06	6.78706228922919e-05
DIMT1	1817.32552339284	0.26640267248651	0.0583958584859991	4.56201311862522	5.06654807647684e-06	6.81277761833726e-05
AHCY	10759.9882258727	0.289307940478816	0.0634440725568164	4.56004680689012	5.11422201122756e-06	6.87136361877694e-05
PIAS4	1601.04911127607	-0.582655042668897	0.127795023556853	-4.55929367554509	5.13259547948213e-06	6.89051972109145e-05
RECQL	2007.25456013083	-0.247091736815585	0.0542005467773906	-4.55884214287406	5.14364140606909e-06	6.89981576754829e-05
ZMYM5	646.552613620478	-0.476258780069074	0.104481829952066	-4.5582928657315	5.15710916304924e-06	6.91234303431604e-05
ASMTL	900.059547594064	0.312684499450573	0.0686051580685614	4.55774038357419	5.17068956256262e-06	6.92406160550944e-05
SLC1A4	1723.09133787297	0.528346215097683	0.115926389542867	4.55760088087891	5.17412404784201e-06	6.92406160550944e-05
CAMTA2	2149.30894773394	0.503815032416504	0.110571083688886	4.5564809135279	5.20177634772716e-06	6.95550621703678e-05
CTC-534A2.2	204.020542472438	-0.605749053729648	0.132977673521909	-4.55526884841947	5.23186198994193e-06	6.98915730075881e-05
TRAF4	2240.54823085057	-0.301241330755215	0.066132308039242	-4.55513106508339	5.2352925483254e-06	6.98915730075881e-05
MADCAM1	40.7644584613214	-1.21110208449013	0.266022866836661	-4.55262398639492	5.29809174747424e-06	7.06434534432757e-05
PPP2R5C	6229.641126963	0.222937840592631	0.0489699241289217	4.55254617110922	5.30005241770231e-06	7.06434534432757e-05
FAM134C	2980.89133643539	-0.311009308629137	0.0683268912115187	-4.55178485534122	5.31927156779785e-06	7.08432182311088e-05
FAM162A	1019.83365343366	0.362341124536159	0.0796291969068287	4.55035512866117	5.35554498415989e-06	7.1269617313053e-05
CLNS1A	3594.93170998923	0.265755677986791	0.0584145143654563	4.54948022548222	5.3778587178233e-06	7.15097162788561e-05
METTL26	1295.51148470501	0.407458643311017	0.0896021381832442	4.54742098316592	5.43072994819028e-06	7.21554365576615e-05
ARHGAP11B	1116.26215500736	-0.44724277012971	0.0984269597052603	-4.54390516042535	5.52215106736202e-06	7.32538280655368e-05
ATXN1	845.799421445929	-0.380466500894012	0.0837298937017252	-4.54397448836332	5.52033419355337e-06	7.32538280655368e-05
MCRIP1	2038.67131726771	0.289435191338597	0.0637338678845586	4.54130905506711	5.59060064864153e-06	7.41031238787869e-05
CLK4	695.784862198966	-0.400494677293554	0.088215080023985	-4.53997975385458	5.62596301812684e-06	7.45128535494157e-05
NDUFA12	1085.72819913222	0.355551424642791	0.0783388791771278	4.53863303097397	5.66200713187676e-06	7.49309576243074e-05
DDR1	1394.34390028266	-0.448082602141255	0.0987511491696993	-4.53749253460581	5.69270450040717e-06	7.52182841683634e-05
KLHL25	575.235896271043	-0.391538195019285	0.0862872563704993	-4.53761321762397	5.68944869946681e-06	7.52182841683634e-05
DDX47	1766.85105763282	0.253512116794225	0.0558760902023762	4.53704108279651	5.70489964244096e-06	7.53199723297351e-05
NSDHL	981.615228464213	0.307336190713516	0.0678197926184858	4.53165925237206	5.8522194277227e-06	7.72041020011866e-05
PVRIG	33.8799766067602	-1.41936964138845	0.313318049755766	-4.53012407837615	5.89490560746254e-06	7.7705995885457e-05
VRK2	772.034205060138	0.385981125972926	0.0852425009208621	4.52803615336516	5.95343974646683e-06	7.84158416959884e-05
KDM4C	681.344955595609	-0.424385352647581	0.0937301591127872	-4.52773532729108	5.96191899332426e-06	7.84657907761332e-05
SPAG5	3854.36966747064	-0.257217586237122	0.0568183529196765	-4.52701588517971	5.98224447742633e-06	7.86714491725013e-05
ARID4B	3716.17834439925	-0.486502656653871	0.107525118455078	-4.5245489020979	6.05244578857887e-06	7.95321781370477e-05
ABHD14B	1589.58712800707	0.285065742868333	0.0630120875919346	4.52398506004775	6.06860099675822e-06	7.96819210091995e-05
IBTK	1667.50969164803	0.261408015831041	0.0577883622121139	4.52354082767625	6.08135820271488e-06	7.97868477050547e-05
CAST	3629.50521582208	0.287146306973164	0.0634922687281625	4.5225397158599	6.11020169989742e-06	8.01024954252018e-05
ST6GALNAC4	633.90509675347	0.352612046490384	0.0779909635758488	4.52119104987666	6.1492657790161e-06	8.05515323994589e-05
COA6	1086.08073989818	0.317565343421317	0.0702601906876331	4.51984744580566	6.18842081866589e-06	8.10010577992851e-05
HERC1	1619.80285050529	-0.40376165193493	0.0893595983690561	-4.5183915248521	6.23111826516793e-06	8.1496211622794e-05
GDI2	7860.86533813053	0.227722823350474	0.0504019904638423	4.51813155105132	6.2387720569133e-06	8.15326174900746e-05
NPTN	2502.78377399194	-0.241182593294486	0.0533976627683351	-4.51672565409563	6.28031865802797e-06	8.20115558923917e-05
TANGO2	458.368552453639	-0.530375585474361	0.117473751350599	-4.51484335331609	6.33635845360672e-06	8.26788596039205e-05
POLR3D	2025.22483537901	0.37075627477051	0.0821235335407441	4.5146166851986	6.34313899740263e-06	8.2702873797132e-05
RBMS1	1713.02439039345	0.226597453673515	0.0502245747893021	4.51168485993395	6.43146957859115e-06	8.37892857705793e-05
AMMECR1	1072.72162641366	0.294347680452661	0.0652520982017895	4.51093050743598	6.45438650173263e-06	8.40224606730217e-05
KIAA1644	520.40088554126	0.372315757176383	0.0825457318297529	4.5104180303867	6.46999989183606e-06	8.41602705433003e-05
GOLGA2P5	488.957597562352	-0.556426398403368	0.123372666536816	-4.51012703237084	6.47888166563964e-06	8.42103710904295e-05
FKBP1A	6872.50482759225	0.2275393674179	0.0504591461168615	4.50937807966326	6.50179470518203e-06	8.44426261904208e-05
THUMPD2	1157.71034786631	-0.377729898739142	0.083787339576428	-4.50819778559254	6.5380613932728e-06	8.4847818437814e-05
IP6K1	3640.61036800166	-0.425361449164228	0.094361017505488	-4.50780905514811	6.55004815423339e-06	8.49375338110157e-05
NEFL	2134.85430427068	0.636793769138146	0.141279609175708	4.50732963414537	6.56486037465835e-06	8.50266077375264e-05
TET1	2105.96830268321	-0.388175264502153	0.0861222634656255	-4.50725804085592	6.56707507344971e-06	8.50266077375264e-05
TST	1182.80755378946	0.274989895906876	0.0610220666286728	4.50640089887853	6.59364585449395e-06	8.53046562983641e-05
C1orf162	46.6515767717013	-1.23806787362357	0.274824701798199	-4.50493665788701	6.63927434772715e-06	8.58286423593052e-05
SNRPB	16629.550176851	0.218514509665758	0.0485147389934373	4.50408503064021	6.66595141955879e-06	8.6107015983668e-05
TAF9	1791.17229879905	0.247792262561067	0.0550172817379453	4.50389867935197	6.6718024990825e-06	8.61161492961759e-05
MCCC2	2964.99298072077	0.270050606307975	0.0599661969967506	4.50338056826597	6.68809604188862e-06	8.62599505679949e-05
SLC16A14	386.894936591535	0.528029720654324	0.117275264756633	4.50248159106765	6.71645741427417e-06	8.65590558678706e-05
VCPKMT	323.542145375271	-0.49307032427671	0.109516253211849	-4.50225706062928	6.72355894584203e-06	8.65839233171856e-05
DNMBP	952.158322751847	-0.291431023548808	0.0647839488979247	-4.49850662867117	6.84324632114832e-06	8.80574839833544e-05
APIP	795.054134971381	0.366715108165504	0.0815461999481666	4.49702264972003	6.89116496033456e-06	8.86059851005844e-05
G6PC3	2017.77068945663	0.30260474869797	0.0672926506459867	4.49684691854262	6.89686064123591e-06	8.86111619301077e-05
EFCAB7	569.559806189742	-0.366306302134914	0.0814624041478281	-4.49663014450427	6.90389277910822e-06	8.86334885084744e-05
LRRC37A2	1389.79516287897	-0.355345172221813	0.0790387958005524	-4.49583231402583	6.92983347341327e-06	8.8898346496867e-05
SOGA3	485.37060506678	0.551818144952099	0.122764120354704	4.49494643351593	6.95874625654937e-06	8.92008966928736e-05
CCDC24	77.7464727423869	-0.942493834951524	0.209697719177506	-4.494535461083	6.9721984491164e-06	8.92417269253738e-05
ME2	1935.7282351953	0.329293991760867	0.0732656081635019	4.4945234198562	6.97259296448175e-06	8.92417269253738e-05
DMTF1	1799.14521841346	-0.322622269836165	0.0718003156669802	-4.4933266217454	7.0119112249653e-06	8.96763986380017e-05
NEFM	5576.0204957067	0.95817426428509	0.213268071017808	4.49281629318568	7.02874139862529e-06	8.98230227132718e-05
PPP1R16A	1853.44476090777	-0.275800222698885	0.0613903315411077	-4.49256773461479	7.03695262037968e-06	8.98593621798446e-05
TRA2A	2897.62855374779	-0.291452555660766	0.0648962534584564	-4.49105364529773	7.08716961698575e-06	9.04316360960049e-05
HGS	4552.75755108259	-0.359469658994535	0.0800712919589414	-4.48937003762675	7.14341135733425e-06	9.10798549376487e-05
VDAC3	3218.62243117732	0.226035130867459	0.0503571227043808	4.48864269299871	7.16784047288255e-06	9.13217788101421e-05
SMG1P4	227.388459573054	-0.874967428120344	0.195108666901617	-4.48451338433645	7.30805190970977e-06	9.30373361372253e-05
SLC35F1	1452.31596355511	0.253260077446627	0.0564812478136509	4.48396746265611	7.32678391546614e-06	9.32049312529016e-05
DFNA5	253.790179974024	0.623712554164813	0.139149551504785	4.48231810609441	7.38365698911701e-06	9.37858889641941e-05
RNF208	347.096134202309	-0.447503386117408	0.0998363601612558	-4.48236880225401	7.38190261411714e-06	9.37858889641941e-05
TAOK1	5268.55687814341	-0.284748761656959	0.0635338184944201	-4.48184554942133	7.4000293243002e-06	9.39225859879527e-05
ASAH2B	508.170706116262	0.568455462712639	0.127029812923782	4.47497677615028	7.64196186306832e-06	9.69197602648688e-05
CEBPD	101.700243494359	0.809518661468193	0.180921442099062	4.47442078769718	7.66187236052668e-06	9.7098717023147e-05
TOMM40	3446.13256134483	0.246476360200773	0.0551039049329195	4.47293817926007	7.71520880614964e-06	9.77006888228073e-05
KDM3B	4160.54149883084	-0.239504473680602	0.0535513217857279	-4.47242879716245	7.73361548825935e-06	9.78597557739606e-05
ARL17B	938.835871304404	-0.292154809845088	0.0653318211991746	-4.47186079436554	7.75418995827256e-06	9.79719955407101e-05
MMAB	1487.78739645334	0.355344294716897	0.0794603524830473	4.47196977628195	7.75023831014203e-06	9.79719955407101e-05
EXO1	3828.65628844343	0.272812291833667	0.061024963317591	4.47050316792285	7.80357879501787e-06	9.85216535500711e-05
BBOF1	217.462040458753	-0.656610044833463	0.146901840859105	-4.46971965084647	7.83221893593223e-06	9.88087243454721e-05
TBC1D7	750.946245404212	0.375899835046036	0.0841158099179413	4.4688368977573	7.86460686941737e-06	9.914260813322e-05
GPAT3	497.216214210642	0.500473639868783	0.112058971567359	4.46616306457843	7.96349210116727e-06	0.000100313635263838
GRIN2D	493.321042651049	-0.398074818590709	0.0891612379132039	-4.46466231186947	8.01951343238778e-06	0.000100943364189176
STAT5B	3275.08879831919	-0.253289633062825	0.0567491791317161	-4.46331800632629	8.07001448173304e-06	0.000101502714078657
PDLIM1	3288.73409143071	0.280058077337186	0.0627690954265795	4.46171918575387	8.13047262779656e-06	0.000102186368064521
CDC42SE1	2449.79991900967	-0.215167094915592	0.0482603659773642	-4.45846380478161	8.25491326410481e-06	0.000103594829800884
ZSWIM5	544.468635057712	-0.435031132579869	0.097573445223021	-4.45849925238911	8.25354848727826e-06	0.000103594829800884
NUP205	11594.0878691428	0.23150513363457	0.0519326028395588	4.45779955127195	8.28052777729394e-06	0.000103838438591519
FCRLA	23.5896057736996	1.84516685560228	0.413955047046257	4.45740876640669	8.29563244506257e-06	0.000103949987097899
LTN1	1999.01569659177	-0.441094518243198	0.0990473571652964	-4.45336989160723	8.4532940695646e-06	0.000105846369497817
AKR7A2	1194.10907287607	0.41616985687443	0.0935016990848718	4.45093362952337	8.54977652109142e-06	0.00010689455469723
SPSB3	1219.73922614252	-0.33423600371021	0.0750913930672784	-4.45105610719927	8.5449010581863e-06	0.00010689455469723
PHYH	533.315416026754	0.398694098870579	0.0895965966794882	4.44987994685577	8.59183037847662e-06	0.00010734017340752
TSPYL4	1078.74536859829	-0.328156558998915	0.073749808486393	-4.44959201567907	8.60335643574453e-06	0.000107404019456226
ZDBF2	2382.92017837241	0.316530037022118	0.071146667625109	4.44897909611171	8.62794120112064e-06	0.000107630673359136
ARL5B	5345.81299631238	0.249199469555906	0.0560190059271857	4.44848075097617	8.64797975345308e-06	0.000107800319473238
INPPL1	6010.06279272481	-0.275219071405389	0.0618940819097527	-4.44661368120274	8.72345117403936e-06	0.000108660190554013
STEAP3	1210.0931719829	0.384656429597008	0.0865191987486706	4.44590836670131	8.75212513919047e-06	0.000108936302568913
SF3B2	11568.4606281674	0.202411126038746	0.0455437280545787	4.44432493089237	8.81682682151451e-06	0.000109660102391511
IPO7	12841.3826718375	0.204396920310942	0.0460069162189054	4.44274333316326	8.88190953166567e-06	0.000110387563080635
TTLL3	1485.21639190906	-0.459158632792123	0.103364246649258	-4.44214172382226	8.90678605943038e-06	0.00011061461826478
ENO3	209.205535096945	-0.612185477952181	0.137829912894248	-4.44160099282577	8.92920207073504e-06	0.000110765913548965
WAC	7909.28706868786	-0.32168948870461	0.0724276499180913	-4.44152874031409	8.93220137931442e-06	0.000110765913548965
COA4	1042.58564323367	0.359452915571842	0.0809344895053724	4.44128229841966	8.94243878998374e-06	0.000110810782963078
ASAP3	688.892789258527	-0.524337944537451	0.118104575488082	-4.43960737651831	9.01231412696146e-06	0.000111478605830011
DHX34	1907.82417539513	-0.239304969887976	0.0539034403904899	-4.43951198948327	9.01630919860428e-06	0.000111478605830011
HIPK1	3747.69456888075	-0.305273233642178	0.0687607278535407	-4.43964517496681	9.01073149184968e-06	0.000111478605830011
MOV10L1	32.3195029555295	1.82582770088734	0.411420879217274	4.43785863362347	9.08582574242382e-06	0.00011216852489318
RNH1	3238.37698650307	0.242594837916907	0.0546667042549706	4.43770739837217	9.09221004002421e-06	0.00011216852489318
SSRP1	16806.5015552008	0.191964777889161	0.0432568917512887	4.43778482727997	9.08894089383456e-06	0.00011216852489318
MAP3K12	441.27632013416	-0.546891448680063	0.123244027052645	-4.43746818210065	9.10231715185163e-06	0.000112210523887443
MXD4	3664.82887608633	-0.268305422464866	0.0605453939810373	-4.43147537447521	9.3590502918642e-06	0.000115290552565194
RAP1GDS1	1418.07977279895	0.271866167407594	0.061427905363556	4.4257762949685	9.6096070999895e-06	0.000118290023868327
ATP5F1	6130.00273814166	0.220845270754522	0.0499107000104082	4.42480812147432	9.65280407149718e-06	0.000118734454783934
YEATS2	2164.10951050783	-0.267283520781279	0.06041215342014	-4.42433360920674	9.67404304572437e-06	0.000118908336731624
LMTK2	2320.26242578366	-0.297692569930893	0.0673065720849234	-4.42293465124449	9.73691994953445e-06	0.000119586989176293
PCNT	5129.31460194858	-0.301667174689729	0.0682074719717612	-4.42278779683586	9.7435429924415e-06	0.000119586989176293
MRPL47	805.043803962918	0.355846385462305	0.0804989268684889	4.42051092238349	9.84678081990184e-06	0.000120765536780935
MRPS33	1240.08098729306	0.314080972354336	0.0710545549377279	4.42027921545066	9.8573452323632e-06	0.000120806600684475
AC240274.1	1982.83295103593	-0.364062338006458	0.0823674433246915	-4.4199786142606	9.87106693372319e-06	0.00012088627032733
PTPN23	2687.68806463437	-0.244570897495788	0.0553383160776334	-4.41955799942815	9.89029758924427e-06	0.000120961267683829
UCHL3	918.719756560682	0.33414005949533	0.0756053614840055	4.41952862782117	9.89164180509899e-06	0.000120961267683829
SEC61G	1248.48475467513	0.421216514979233	0.0953237066284352	4.41880126022694	9.9249861074916e-06	0.000121280432427385
UTP11	2598.99606144267	0.269249600941334	0.0609383520333156	4.41839321145627	9.94373903720854e-06	0.000121420959315761
LYRM2	2179.84274160626	0.284541712328622	0.0644251573489308	4.41662425110623	1.00254282472399e-05	0.000122329223241285
RICTOR	1417.30480027789	-0.352068435085719	0.0797247424465782	-4.41604982696096	1.00520922864639e-05	0.000122565241782733
EHMT1	3264.75003801646	-0.268586869241123	0.0608271374534645	-4.41557634446639	1.00741216536836e-05	0.000122744447310274
COQ7	1006.12318074607	0.277696976048913	0.0628987644079327	4.41498300742281	1.01017925032557e-05	0.000122992078761457
KRTCAP2	2428.58817378928	0.292514805526187	0.0662814630261034	4.41322192014661	1.01843506374803e-05	0.000123907132283472
ALDH18A1	6651.34388351938	0.293763701667388	0.0665981682680679	4.41098770892532	1.02900159683561e-05	0.000125029118908011
COPG1	5854.77692592394	0.277226594251414	0.0628495440660419	4.41095633024967	1.02915074281846e-05	0.000125029118908011
ADORA2B	403.455853105287	0.474814449409899	0.107681944466778	4.40941563380098	1.03649927281459e-05	0.000125830560741037
PDE9A	1005.81591557473	0.295007449672153	0.0669071280181607	4.40920808306222	1.03749303154068e-05	0.000125859933630598
TAC1	64.8984620314433	1.10786886388887	0.251294955522966	4.40863948734389	1.0402201465543e-05	0.000126099387932408
EEF1E1	1046.51587861003	0.29939895889169	0.0679392604231511	4.40686220348766	1.04878861542865e-05	0.000127046094145377
APRT	3878.00298545251	0.39445830686213	0.0895361640999789	4.40557523127377	1.0550352698574e-05	0.00012771037926741
HOXA7	413.572168572634	-0.49149350260917	0.111620663526881	-4.40324835097228	1.06641968234606e-05	0.000128995172703435
PYCR1	7517.72095487915	0.317844663296354	0.07218690349727	4.40307933846165	1.06725114048394e-05	0.00012900253677142
ABR	2317.63080047451	-0.29567332228965	0.0671578434886401	-4.40266254737115	1.06930419319053e-05	0.000129157442266975
NCOA3	1331.58023256656	-0.390650346259763	0.0887615595914204	-4.40112080114377	1.07693143635193e-05	0.000129984925565737
CTDP1	874.748056563961	-0.287175305631989	0.0652839532198157	-4.39886513405598	1.08818421064938e-05	0.000131248500507791
KRT18	2060.87043479728	0.270571874956922	0.0615166369340142	4.39835284310407	1.0907554582938e-05	0.000131463910203718
C7orf50	1600.95854385809	0.527973002997249	0.120062858773782	4.39747152774393	1.09519246130253e-05	0.000131903719386083
EIF4ENIF1	1640.52087915793	-0.283753668741782	0.0645333137427015	-4.39701066449379	1.09751954471334e-05	0.000132088962602775
CCDC146	127.325805721195	-0.859789762116214	0.195548930931787	-4.39680113831014	1.09857908680647e-05	0.000132121497788987
KCTD5	2702.66287350967	-0.209355805694271	0.0476447701682369	-4.39409834395301	1.11233455813871e-05	0.00013367977629433
LTA	29.2572857957864	-1.78594058394249	0.406467503319377	-4.39380902374183	1.11381671517133e-05	0.000133761876819822
MESDC2	2117.12584119784	0.273026889239401	0.0621600346963071	4.39232202126846	1.12146426862377e-05	0.000134583751405237
TMEM144	331.160824530272	0.427549232763153	0.0973452504254763	4.39209135416903	1.12265505585014e-05	0.000134630145343748
SIGMAR1	6183.14485917467	0.274909310001057	0.0626145996341815	4.39049856754148	1.13091060341581e-05	0.000135523080971969
VSIG1	23.1763885854451	1.71331660383407	0.390474118634127	4.38778531552161	1.14510722679462e-05	0.000137126180856715
AP2S1	3308.07002938967	0.282020096461101	0.0642876322479247	4.38684839680349	1.15004888742226e-05	0.000137425945008511
ASXL2	2457.31083384603	-0.279534280590703	0.0637217453228696	-4.38679573471096	1.15032725044139e-05	0.000137425945008511
BOP1	3824.3067406648	0.266987425731377	0.0608604477764956	4.38687908955031	1.14988668035224e-05	0.000137425945008511
HOXC6	469.150290071945	-0.532913319696066	0.121484193560441	-4.3866885401098	1.15089406189554e-05	0.000137425945008511
WAPL	5466.3132482344	-0.35651667320086	0.0812778246987932	-4.38639536087577	1.1524456638236e-05	0.000137513135125237
KDELR2	7926.45376366132	0.174617360269647	0.0398102918589182	4.38623662666089	1.15328657104276e-05	0.000137515459300761
FAM193B	2136.24750205128	-0.398629092167299	0.0909224199520842	-4.38427719342903	1.1637151833211e-05	0.000138660184227605
TRIM73	309.58861679015	-0.519033560805714	0.118426453218087	-4.38275019391057	1.17190461449419e-05	0.000139536665371602
CHCHD10	922.019685319099	0.440901790246923	0.100610652732174	4.38225752714878	1.17455854560707e-05	0.000139554894336466
GARS	13178.5903365141	0.246247755546684	0.0561906982327994	4.38235799324782	1.17401688272723e-05	0.000139554894336466
PPP6R3	4739.69501555918	-0.27701885642944	0.0632097014422151	-4.38253701740206	1.17305226507762e-05	0.000139554894336466
C4orf33	788.844861961424	-0.375370777161974	0.0856723473810456	-4.38146950138339	1.17881546674738e-05	0.000139961345594453
FOXD4L5	39.5053284171442	-1.3791652936636	0.314829486765775	-4.38067383024278	1.18312862670079e-05	0.000140175204101896
G2E3	1676.67899057678	-0.56996853418175	0.130108996081607	-4.38070042308415	1.18298422971964e-05	0.000140175204101896
NOXRED1	48.7632791371406	-1.28027097001694	0.292235327215277	-4.38095894229043	1.18158136760157e-05	0.000140175204101896
SYNRG	2018.19537366347	-0.433259241981941	0.0989185379378958	-4.37996002583413	1.18701081896943e-05	0.000140535700992696
ATP6V0D2	59.5292154727995	1.0647264969805	0.243133370557845	4.37918700562408	1.19122878230389e-05	0.000140935413742399
ARL3	1432.64212611652	-0.242257810158691	0.0553266209638225	-4.37868436456838	1.19397910009654e-05	0.000141161046007882
SUDS3	3355.1716301092	-0.335099488846494	0.0765404275187101	-4.37807182047134	1.19733897147114e-05	0.000141458374886368
ARID3B	2379.58673133923	-0.361668198733251	0.0826310645582517	-4.37690353702619	1.20377216764597e-05	0.000142118123121023
KDELR3	749.800671263154	0.367132485555143	0.0839158368217066	4.37500833525831	1.21427838233911e-05	0.000143257465812114
IDS	4297.51361926649	0.305504097131581	0.0698377896550555	4.37448118906016	1.21721618263388e-05	0.000143502930376576
PHB	6006.65436731366	0.309983410115454	0.0708824354975224	4.37320484178749	1.22435742160279e-05	0.000144089939816534
SLC39A10	3879.59550900531	0.309646946413065	0.070803429651965	4.37333259045696	1.22364086352126e-05	0.000144089939816534
SLC39A3	1268.60070288119	0.310392286905146	0.0709771460797463	4.37313000097813	1.22477739895423e-05	0.000144089939816534
NAGA	1067.14361885683	0.37057922141294	0.0848161824278937	4.36920421085902	1.24700116905259e-05	0.000146498572428838
TMED5	5832.35343539145	0.225576088250878	0.0516277571496256	4.3692792541253	1.24657276693181e-05	0.000146498572428838
RRNAD1	1778.69204397714	-0.35557317656759	0.0814132198408148	-4.36751153268269	1.256701626243e-05	0.000147534655855078
PRKD2	1236.40001024704	-0.595648950238366	0.136411294424334	-4.36656621984309	1.26215034860779e-05	0.000148070490441787
RITA1	2036.39407482295	0.375307722164876	0.0859578266014134	4.36618440697877	1.26435747823225e-05	0.000148225550021611
MNT	1077.00346931844	-0.330717255722914	0.0757609143219451	-4.36527540200393	1.26962695579094e-05	0.000148739152322576
CNOT10	2962.31708126602	-0.334610226212581	0.0766601586263153	-4.36485173274503	1.27209010844425e-05	0.000148923500038218
MON2	2066.62016749419	-0.360372847753797	0.0826077509336883	-4.36245804637726	1.286092540221e-05	0.000150457548678125
TTC4	1981.51491612295	0.235884337355855	0.0540756366912887	4.36211853967601	1.28809043302988e-05	0.000150586047062522
VIM	24240.4160402255	0.348260922649189	0.0798727157368698	4.3601988418234	1.2994430935277e-05	0.000151807235371578
C5orf51	2104.67893610007	-0.352558677399815	0.0809086618326805	-4.35748990792738	1.31562562950904e-05	0.000153590576454748
ATP5G1	2025.43238700593	0.314869014405665	0.0722886620325529	4.35571783392358	1.32631541261066e-05	0.000154730636393833
FAM222A	222.807105735942	-0.541352777157919	0.124290129016056	-4.35555728715983	1.32728797100108e-05	0.00015473626686998
TFEB	466.254764469365	-0.49840745927575	0.114467009758689	-4.35415811356003	1.33579271868829e-05	0.000155619386941967
NDUFAF4	885.060926165119	0.393645867163444	0.0904388172109394	4.35262069212278	1.34519773178832e-05	0.000156606086424676
KDM3A	1954.13905232227	-0.462381628061838	0.106248283278688	-4.35189740288806	1.3496441950447e-05	0.000157014548083693
ST13	17798.1347057765	-0.213396755095688	0.0490454406965431	-4.35100086909258	1.35517515080186e-05	0.000157548522219264
ZFYVE1	761.756523098428	-0.511131210727682	0.117482239928166	-4.35071046517507	1.35697136127172e-05	0.000157647866475016
TSTA3	1487.22325165985	-0.282023452981678	0.0648623636022986	-4.34802923172666	1.37366299084315e-05	0.000159476367057595
KIAA0586	1418.98424514342	-0.354869751150304	0.0816356162785533	-4.34699665816735	1.38014321298896e-05	0.000160007006427526
RHBDD3	1712.4976446003	-0.2553586990308	0.0587437116221462	-4.34699633338338	1.38014525584701e-05	0.000160007006427526
TLCD1	324.412843494532	0.454882758349518	0.104660613642397	4.3462649655749	1.38475280796396e-05	0.000160430081371105
NDUFB9	2861.10450793291	0.287647133643832	0.0662119678105968	4.3443374839223	1.39696616047233e-05	0.000161733129270175
PYCRL	614.298043503714	0.427849291030796	0.0985283610817849	4.34239731924144	1.40936359524766e-05	0.000163055673448798
PSMD8	4795.5777199625	0.211717785079466	0.0487664241444473	4.34146626072793	1.41535014813877e-05	0.000163635199102149
AC004980.7	226.779223553166	-0.623071796165768	0.143528360161595	-4.34110579584596	1.41767438389376e-05	0.000163677840419072
RP11-113K21.3	26.3597068826936	-1.52785502824356	0.351940311977088	-4.34123337466105	1.41685135461831e-05	0.000163677840419072
COX15	2821.2600327921	0.218713026394498	0.0503845955859261	4.34087093190029	1.4191907174374e-05	0.000163692519975978
P2RY1	682.917765601973	0.364670006221553	0.0840101852695733	4.34078326397441	1.41975711728762e-05	0.000163692519975978
PLAG1	1031.7593293141	-0.506762822663176	0.116753129446436	-4.34046457740278	1.42181788581369e-05	0.000163817296809408
PBX4	141.597603269739	-0.704627740691761	0.162412704363331	-4.33850137188437	1.43457589617698e-05	0.000165173556244146
HSPA13	6278.39730109148	0.39844236264281	0.091845831023976	4.33816492485977	1.43677324679552e-05	0.000165312858588342
FEN1	4265.86891868781	0.220408236878626	0.0508166111243828	4.33732655527023	1.4422626488998e-05	0.000165830487673294
CLDN9	35.6164610653036	-1.3121507290357	0.302697291523878	-4.3348611493347	1.45852154394562e-05	0.000167584826130361
RPL18A	33805.9831915711	0.18266914512036	0.0421472785478494	4.3340673802456	1.46379339565118e-05	0.000168075207384063
NFYA	1509.47436235523	0.318940816094656	0.0736126539914482	4.33269008520884	1.47298390495528e-05	0.000169014554851654
RAI14	2124.32369964037	0.227529268898459	0.052531322646625	4.33130668399566	1.48227053411676e-05	0.000169963637066087
ZNF280D	774.340808995481	0.460092475448865	0.106292871412031	4.32853557662745	1.50104088052599e-05	0.000171998120334604
PUM1	8479.83020077665	-0.260227208751163	0.0601429128230364	-4.32681419200382	1.51281472298096e-05	0.000173228668108237
AGFG1	2230.0913978322	-0.366610733144948	0.084744261929566	-4.32608326271873	1.51784068383482e-05	0.000173685378592472
EDARADD	409.430951666869	0.384326286132856	0.0888531955622951	4.32540758608288	1.52250087767639e-05	0.000174099639297681
TCAIM	1491.2282390285	0.298432208296022	0.0690349718686191	4.32291344833123	1.5398215321459e-05	0.000175960083751908
NOTCH3	3262.72231167374	-0.477137032900876	0.110415610564695	-4.32128238444427	1.55124995363767e-05	0.000177145126015336
NT5DC3	1430.74717685852	0.282418374070596	0.0653661660741946	4.32055895323635	1.55634468512798e-05	0.000177605769418729
SOX4	4062.65158033474	0.374991855207541	0.0868532824376864	4.31753233364072	1.57783300589286e-05	0.000179935302122973
CYTH2	2053.43327903686	-0.298646306118446	0.0691857428639853	-4.31658740306606	1.58459953315059e-05	0.000180583939989612
FITM2	894.683441628106	-0.278098495519761	0.0644356734076562	-4.31590888730772	1.58947535098064e-05	0.000181016373134468
AK9	339.269240580175	-0.613231550305325	0.142094322499054	-4.31566539408643	1.5912285789775e-05	0.000181092845959635
VEZF1	2990.98243374244	-0.269888715754348	0.062558685564793	-4.31416858135262	1.60204666597021e-05	0.000182200157846517
RPL7	42317.2083490036	0.194177689616046	0.04501788656586	4.31334530402641	1.60802668029921e-05	0.000182756107636722
GJA1	1782.36774827714	0.357484101992037	0.0829085681573911	4.31178718842907	1.61940260460408e-05	0.00018392414520812
AIMP2	1340.67376027087	0.27686943535696	0.0642321506182617	4.31044940410642	1.62923103942105e-05	0.000184914961565748
WDR13	2873.49562207485	0.323309372189699	0.0750129681145511	4.31004638685912	1.63220305345935e-05	0.000185126770446903
GCSH	941.89844398998	0.421590807261286	0.097829489939541	4.30944501010718	1.63664746164534e-05	0.000185505180469903
ALX4	627.730658415223	0.373360669930059	0.0866456243619841	4.30905395026354	1.63954373252261e-05	0.000185707724128288
KCMF1	1948.30967255688	-0.424912522891673	0.0986240367591094	-4.308407330046	1.64434345647782e-05	0.000185999687870913
VASP	1380.08790928116	-0.501033502737458	0.116288844494149	-4.30852593743562	1.64346205736367e-05	0.000185999687870913
CFAP69	269.877735687164	-0.852741196839581	0.197956630744551	-4.30771726934462	1.64948040052567e-05	0.000186454769650238
MADD	2561.66080452513	-0.431119403889349	0.100105963942431	-4.30663056336263	1.65760106911124e-05	0.000187246285411548
CAPZB	2940.22604721458	0.249070772330361	0.0578852084702399	4.30283968759331	1.68622861579996e-05	0.000190351674019603
CFB	72.5512270711163	-1.29590809752896	0.301229231720467	-4.30206620429032	1.69212731986805e-05	0.000190888837344414
ZBTB34	1772.96216711835	-0.255825862525047	0.0594805619424171	-4.30099942183988	1.70029503932675e-05	0.000191681072413261
MARK3	3606.82451420469	-0.210002642692592	0.0488303934464432	-4.30065432347829	1.70294528543925e-05	0.000191850652917486
UGDH	1180.95783227005	0.280440968006927	0.0652214678009858	4.29982607663252	1.70932202978897e-05	0.000192439543380613
CPT2	924.4833235513	0.395928216748477	0.0921342416861436	4.29729717749468	1.72893334729664e-05	0.00019441761371284
RNF213	3859.83197573355	-0.274157035901274	0.0637980866127059	-4.297261100722	1.72921466351126e-05	0.00019441761371284
PDHA1	3693.44811169392	0.254256073237611	0.0591734907169672	4.2967901700061	1.73289084774949e-05	0.000194700172363585
NHSL1	2913.58729798525	0.44102527261137	0.102645800468192	4.29657395236579	1.73458118149895e-05	0.000194759380009886
GPR107	4479.48545496679	-0.269183490847789	0.0626657906005071	-4.29554128765131	1.74267598176945e-05	0.000195406152785012
MPP2	2207.8109354692	-0.265141231412027	0.0617232785638895	-4.29564400305763	1.7418692121489e-05	0.000195406152785012
CYTH1	2140.01442575225	-0.232035429698263	0.0540336980754131	-4.29427261066637	1.75267010301524e-05	0.000196395248959692
RPF1	1899.24147644281	0.229773851594348	0.0535174585449356	4.29343727900344	1.75928029728544e-05	0.000197004090012412
INHBA	17.8429256343045	2.05228590973906	0.478049658717143	4.29303916929136	1.762438993492e-05	0.000197225876938834
PSMC1	3552.18051804647	0.235241675368516	0.0548313088117776	4.29028014224579	1.78447871689396e-05	0.000199558839008161
DDX21	19369.9935188589	0.19869750030104	0.0463329905865752	4.28846698185314	1.79910536553229e-05	0.000201060233140027
CH17-258A22.4	422.695734909751	-0.662797869949865	0.154592359109131	-4.2873908760392	1.80784017821033e-05	0.000201901617234283
NOC2L	6155.37253667266	0.224482512531806	0.0523636278356866	4.28699312500304	1.81107896105987e-05	0.000202128485914022
TRIP4	612.208687292954	-0.41967951477203	0.097906809832724	-4.28652016636087	1.81493733437249e-05	0.000202424156660425
COQ2	712.963342940033	0.382277072810434	0.0892547959398039	4.28298635143654	1.84401486993906e-05	0.000205433515926341
RAE1	1909.93603117557	-0.295575552603772	0.0690122530468262	-4.28294309422441	1.84437354063252e-05	0.000205433515926341
C9orf172	133.495509424043	-0.672057974403008	0.156953550222727	-4.28189087439765	1.85311860397514e-05	0.000206270336098057
TCF19	2079.63279484049	0.286628091764333	0.0669604819340481	4.28055598594174	1.86426979269826e-05	0.000207373691691439
FAM126B	1273.44289010485	-0.624307907741431	0.145975962960113	-4.27678567814633	1.89611188144735e-05	0.000210775624218526
BAG5	2025.45306841385	-0.279729295236517	0.0654259519730596	-4.27550974499693	1.90700458811337e-05	0.000211705330302427
ZNF592	3660.90164981479	-0.232059419991778	0.0542754587136528	-4.27558652642771	1.90634741924797e-05	0.000211705330302427
ATP5C1	5616.13408860189	0.225832085212464	0.0528253823302056	4.27506769001336	1.91079231637673e-05	0.000211985249625334
AIG1	1664.45235151838	0.306117765362005	0.0716515313139593	4.2723129533781	1.9345581011354e-05	0.000214479716364951
COL4A1	1783.40684064663	0.274900771932948	0.0643506306572913	4.2719204011686	1.93796757517292e-05	0.000214715520688086
HUS1B	29.838186941108	-1.55024130172303	0.362929438354409	-4.27146750275238	1.94190829035338e-05	0.000214867724314645
SIK3	1759.02217913271	-0.447560820323328	0.104777653002646	-4.27152935284803	1.94136967679634e-05	0.000214867724314645
SELO	1305.74323001551	-0.31918288790606	0.074727961243583	-4.27126449851419	1.94367712681464e-05	0.000214921392206103
NBPF19	1123.42413048285	-0.377965579311417	0.0884996534411283	-4.27081423050823	1.94760592402884e-05	0.000215213668476349
TPD52	1851.85163513947	0.270236356991389	0.0632973882700448	4.26931291127658	1.96076035279759e-05	0.00021652433420966
NLE1	1899.97452561656	0.359134100900385	0.0841238001786787	4.26911409301036	1.96250871256157e-05	0.000216574544212216
ETFB	1817.13034996251	0.261023436854263	0.0611524761153342	4.26840339812193	1.96877053827042e-05	0.000217122447833894
SMIM10	343.207438578422	0.490442552239566	0.11492889388265	4.26735641204676	1.97803004787276e-05	0.000218000006790243
BAHD1	1543.30162216314	-0.22380315024586	0.052452122911072	-4.26680824006491	1.98289458872444e-05	0.000218392357301552
SYNGAP1	1116.04065756351	-0.431125442703407	0.10107196816765	-4.26552931064222	1.9942882892148e-05	0.000219502828729421
BMF	468.739792023321	-0.455173778324004	0.106758968100559	-4.26356479855879	2.01191120337911e-05	0.000221049082014778
LTBP2	313.054370086105	-0.657346957447069	0.154179195916286	-4.26352565623697	2.01226383693824e-05	0.000221049082014778
ZER1	2142.72678094734	-0.32517348306668	0.0762687498830186	-4.26352186925094	2.01229795705467e-05	0.000221049082014778
ARC	328.22337980074	0.85901203160257	0.201494917539807	4.2631945365712	2.01524925291865e-05	0.00022122811634827
CCDC174	1157.16841323668	0.391738101677016	0.0919287485932435	4.26132311895528	2.03220162359607e-05	0.000222696819276567
MIF	18516.5776642022	0.39681277282108	0.0931206187367817	4.26127723595487	2.03261895857234e-05	0.000222696819276567
RP11-552F3.12	272.807333032061	-0.866181858793926	0.20326210718358	-4.26140351881533	2.03147053263579e-05	0.000222696819276567
FAM212B	507.41901849808	-0.487789751237308	0.114522658073301	-4.25932963348697	2.05040907875709e-05	0.000224499008420356
HBP1	1327.04226993122	-0.569795528549781	0.133888119617844	-4.25575868998793	2.08341318263826e-05	0.000227963530003576
MRPS26	2869.04495915413	0.333146074159684	0.0783034137933956	4.25455363975182	2.09466443461677e-05	0.000229044920312994
EHD3	351.507519494404	0.521267436669081	0.122547169454662	4.25360650098029	2.10354820864912e-05	0.000229866191651403
SNRPE	3370.11822052452	0.276837260396921	0.0650858188060382	4.25341903160075	2.10531084207391e-05	0.000229908733249572
LARGE2	1650.81643087122	0.371028610115686	0.0872403179614791	4.25294885192318	2.10973777536005e-05	0.000230241982381373
ZNF562	1595.01506589367	-0.290804727470874	0.0683908790511037	-4.25209810877816	2.11777040240987e-05	0.000230968041086277
WFS1	1184.07426841583	0.283891783591545	0.0667979269533192	4.25000889308944	2.13762028337027e-05	0.000232981127369151
KPNA2	13829.928972967	0.24506379210057	0.0577018570135476	4.24706941482026	2.16584872069255e-05	0.000235904186292218
LTBP3	1637.44438270452	-0.345183799970688	0.0812792765441024	-4.24688573333192	2.16762438181326e-05	0.000235921981202202
PCYOX1L	534.3307939893	0.48151480393561	0.113387088280046	4.24664581514215	2.16994577401543e-05	0.000235921981202202
RP11-680G24.4	44.8864449982329	-1.39258111943166	0.32792729617443	-4.24661544091447	2.17023983663694e-05	0.000235921981202202
PRMT1	7411.75520440187	0.252487740241054	0.0594801875936856	4.24490490793035	2.18686141025761e-05	0.000237574606548493
CCNT2	1711.22514126211	-0.327212256025018	0.0770878378998061	-4.24466770556347	2.18917589507978e-05	0.000237671813615633
HADHB	2165.88827373776	0.212123649786028	0.0499973671499884	4.24269640338605	2.20850114457291e-05	0.000239614502017467
PLRG1	2532.98384638221	0.296045651936691	0.069783969451552	4.24231602563427	2.21224873952578e-05	0.00023986564862954
MRPL16	1561.13845935283	0.297966851149972	0.0702587532811521	4.24099257721821	2.22533496926618e-05	0.000241128367122881
DNAH14	1434.78911227995	0.365888575479492	0.0862778229064795	4.24081836042729	2.22706309893196e-05	0.000241159530007891
IFFO1	1251.88464849604	-0.282149206755128	0.0665364592230034	-4.24052031096931	2.23002253912928e-05	0.000241323899984249
B4GALT2	2519.42760718126	0.281898911053323	0.0664808609334954	4.24030175143674	2.23219507360696e-05	0.000241402956894407
HADH	2514.5161330226	0.20845490079613	0.0491701108084826	4.23946371827515	2.24054401039069e-05	0.000241993208244842
IRAK1	13845.2515411561	0.288893481934667	0.06814248399621	4.2395502041096	2.2396810186526e-05	0.000241993208244842
ELOVL5	4524.1958261539	0.204485427541872	0.0482491984696896	4.23811035265863	2.25408975138865e-05	0.000243299268394567
CASZ1	577.907766382513	-0.536809572528604	0.126696989598257	-4.23695601790359	2.26570496217655e-05	0.000244395404457459
YPEL4	51.8924833976949	1.20999662933225	0.285695407507773	4.23526804258948	2.28279239600108e-05	0.000246080022546389
NT5C2	1844.29290857304	-0.302035553636563	0.0713252139586528	-4.23462527307177	2.28933135997513e-05	0.000246626102299509
TBCC	794.153305775501	-0.320954320369941	0.0758262678854102	-4.2327590335182	2.30841797711587e-05	0.000248522349549175
GLI1	255.551087643515	-0.548899134467759	0.129689477172466	-4.23241072780186	2.3119969366391e-05	0.000248747690978633
ADD2	2628.45975670192	0.362317320289411	0.0856172196726414	4.23182768226691	2.31799974774943e-05	0.000249233357591993
GSTM3	1219.55999561809	0.405402820364824	0.0958039496995521	4.23158775432741	2.32047425774186e-05	0.000249308416787777
SORD	1605.02266134748	0.325600079731535	0.076947249996845	4.23147129682848	2.32167625453762e-05	0.000249308416787777
PARK7	4056.72284047694	0.239489864923866	0.056608012232528	4.23067080928609	2.32995440133519e-05	0.000250036965594566
KRT75	21.2331841596239	2.0165299739654	0.476697488687456	4.23020893086251	2.33474363274074e-05	0.000250266127740609
ZSCAN16	235.66093260551	-0.52380509955099	0.123825824474165	-4.23017655465138	2.33507969375086e-05	0.000250266127740609
PHBP5	10.9374311182132	-3.85214099816729	0.910964184476009	-4.22864154684968	2.35106581261369e-05	0.000251818251880779
SAMD8	3129.02571741012	-0.264624649405963	0.0626484187152103	-4.22396374613866	2.40042680684195e-05	0.000256940825916503
MED13	6112.46385128419	-0.426275369839515	0.100974886006519	-4.22159793091518	2.42576522374004e-05	0.000259487128502441
COPS2	3050.44952798276	0.27154217655072	0.0643243583419557	4.22145177270437	2.427338928378e-05	0.000259489661557958
DLX4	677.26401933515	-0.318564653519454	0.0754887104350293	-4.22003040830366	2.4426936819812e-05	0.000260778330040613
KBTBD12	65.48972499417	-1.1097608822355	0.262967944471082	-4.22013749420144	2.44153364038998e-05	0.000260778330040613
MGST1	715.270014444106	0.405566159553944	0.0961079175455353	4.21990372813759	2.44406666169119e-05	0.000260778330040613
PAXBP1	3331.26467889664	-0.278995288929776	0.0661445475449672	-4.21796352511303	2.46518683983831e-05	0.00026286428589639
FRMD1	65.2964351833782	1.17121980676491	0.277732294999384	4.21708180090293	2.4748421688373e-05	0.000263725860907099
MYBL1	737.451869122447	-0.35338207652688	0.0838194572154124	-4.21599099143177	2.48683687511351e-05	0.000264835471541191
ZSCAN20	353.086823042867	-0.419939575271656	0.0996177881695096	-4.21550792271242	2.49216642173883e-05	0.000265234317014175
RGS2	186.217858690371	0.755562875237217	0.179300683743677	4.21394307852917	2.50950556489063e-05	0.00026690999149831
CTSH	1272.77725959343	0.282142830601122	0.0669608438116446	4.21354950954273	2.51388450361081e-05	0.0002670301420902
GPN2	1535.85089133593	-0.304540075118972	0.0722787381560852	-4.21341161852218	2.5154204293426e-05	0.0002670301420902
MRPS30	2023.12526394095	0.254472028515579	0.0603923248675535	4.21364849049382	2.51278253525821e-05	0.0002670301420902
METTL8	765.185940165324	0.579118857301367	0.137455270365285	4.21314407052103	2.51840311099589e-05	0.00026717735412663
SRPK1	5644.57839895062	0.24607631763555	0.0584150109361911	4.21255279579333	2.52500670388871e-05	0.000267708278846111
LUC7L3	6108.46990201911	-0.330177270957593	0.0784324824165346	-4.20970063403205	2.55709280339455e-05	0.000270938548238153
TTLL12	4063.46072623371	0.269029218142055	0.0639195638866839	4.20887130298617	2.56649510524597e-05	0.000271762773921081
NCOA7	1575.39393725562	0.434334987080164	0.103239239477598	4.20707271070523	2.58699923775901e-05	0.000273760772688518
CRK	3422.24255965302	-0.198393312788588	0.0471668326560683	-4.20620384318012	2.59696013578149e-05	0.000274641248472002
AMDHD1	442.562926501412	-0.430017580504571	0.102243968516722	-4.20579899961768	2.60161380364174e-05	0.000274959701305343
ATP11B	2160.22231108042	-0.313743133290969	0.074613705408954	-4.20489950969945	2.6119818235952e-05	0.000275881310465661
DPH6	308.895954811582	0.565032401711173	0.134404789736999	4.20396031136107	2.62284947580671e-05	0.000276854496055991
TKFC	1080.96875709812	0.462184517112467	0.109949105220954	4.20362235948768	2.62677049498981e-05	0.000277093666393349
DTD1	2025.55196807073	0.394835237661704	0.0939339421055472	4.20332873092939	2.63018178705763e-05	0.000277278799100327
LIPE	206.442581190044	-0.810565202899032	0.192873555539767	-4.20257303097162	2.63898067718977e-05	0.000278031312251944
PRPS1	5404.51910883298	0.28278767014025	0.067321188831578	4.20057451522015	2.66238523026134e-05	0.000280320698992485
SPRY4	27.2545401867466	1.77780306014262	0.423302405600124	4.19984161824499	2.67101752561566e-05	0.000281052824615535
C1orf109	1871.33767939539	-0.292855163682249	0.0697499417093001	-4.19864384837473	2.68518256234582e-05	0.000282365837162257
DSC1	28.5282815305057	1.69704149959253	0.404273642981652	4.19775448895527	2.69574646417601e-05	0.00028329875427979
VDAC1	7014.5872380636	0.314159695254434	0.074848527448609	4.19727289184328	2.70148340608953e-05	0.000283723548941938
B3GALNT2	1319.52466751636	-0.259271235889644	0.0617840504930993	-4.19641046225355	2.71178597041184e-05	0.000284627015239276
DPP8	2080.11723887259	-0.383385231048196	0.0913903090756749	-4.195031562162	2.72833593840509e-05	0.000286184661308519
ANKRD33B	842.335059861819	0.293964158937348	0.0700781717771488	4.19480348134887	2.73108267186211e-05	0.00028629339392388
CARD10	871.209986729392	-0.363605510057455	0.0866977132593315	-4.19394579612306	2.74143516319659e-05	0.000287131839713316
ENDOD1	532.751443379095	0.421571025981608	0.100521082177286	4.19385681938933	2.74251126994559e-05	0.000287131839713316
CITED1	405.888548643907	0.464634994888227	0.110810630588691	4.19305433440649	2.75223488610863e-05	0.000287969776427153
RHOB	4359.20198633819	0.57227018910653	0.136494126521449	4.19263600340049	2.75731674261368e-05	0.000288321296615213
PLCXD1	3670.05679736444	-0.312285377758887	0.0744941452639451	-4.19207948023845	2.76409117864249e-05	0.000288849253568376
SMIM13	1556.88667653416	0.323331872114333	0.0771532788581497	4.19077292500809	2.78005783489293e-05	0.000290336545314676
IL12A	97.6127448034861	0.988756492477276	0.235968171664516	4.19021127087862	2.78694840118446e-05	0.000290874708131103
DZANK1	215.367586372384	-0.512199120947283	0.122292663154788	-4.18830621342331	2.81044144522409e-05	0.000293143926694683
BCHE	865.248938414137	0.337699709530839	0.080632616178344	4.18812790079775	2.81264999508733e-05	0.00029319161623759
YBX1	24008.2820347677	0.310289402099522	0.0741039452139882	4.18721838902782	2.82394074905655e-05	0.000294185389421006
STXBP6	252.317865154673	0.612711818703744	0.146345357682744	4.18675268150299	2.82973874803571e-05	0.00029460607202031
CD302	897.772619008576	0.29884295114092	0.0713833326634888	4.18645277532373	2.83347853026572e-05	0.00029467467438506
CTC-435M10.3	912.998978843188	0.420420791166511	0.100424954281975	4.18641755102069	2.83391807992322e-05	0.00029467467438506
UBR1	1415.91077933056	-0.334236595460489	0.0798613780177736	-4.18520946866334	2.84903254173245e-05	0.000296062407083445
BLOC1S5	1244.22489136605	0.273118525538086	0.065291524616236	4.18306245938342	2.87608333257648e-05	0.000298472847356341
RPL23A	33451.9061712919	0.194215437138042	0.0464303169359904	4.18294446289891	2.87757706011071e-05	0.000298472847356341
UBXN1	4180.52363621813	-0.252576894086286	0.0603811119527496	-4.18304476214245	2.87630731646147e-05	0.000298472847356341
TIA1	2566.12898962118	-0.317355737336761	0.0759103720833445	-4.18066370414211	2.90659467817813e-05	0.000301295984565821
VIPAS39	761.675681820452	0.31613999311337	0.0756562745699662	4.17863547881949	2.93263282808935e-05	0.000303806968904974
LRRC27	244.598484099478	-0.614334235889193	0.147050268947271	-4.17771582661626	2.94451214816274e-05	0.000304848966434091
SET	21013.7101204851	0.182910228536838	0.0437841589951284	4.17754349369116	2.94674328730677e-05	0.000304891405270721
NRBP1	2537.4467033626	-0.339124597532985	0.081206750133186	-4.17606414462827	2.96596215922558e-05	0.0003065010648617
TBCD	3917.63619668205	0.301836785656367	0.0722758324533101	4.17617861200495	2.96447082104941e-05	0.0003065010648617
SEPW1	947.347465974993	-0.383018864842424	0.0917481936876649	-4.17467472053261	2.98412122316339e-05	0.000308187374441569
ADSL	5101.10462941698	0.261544120780577	0.0626711742024155	4.1732762168432	3.00250562751766e-05	0.0003098000886313
LRRC3	417.913679322909	0.381270607686229	0.0913615700095079	4.17320551350585	3.00343792992414e-05	0.0003098000886313
PHF21A	1965.99577135939	-0.411954277016864	0.0987271795000919	-4.17265315491445	3.01073087086053e-05	0.000310361117666725
MRPS9	2000.8954543792	0.251619168879383	0.0603124119712482	4.17193013271188	3.02030256619636e-05	0.000311156216988882
MRPS24	2377.01154961693	0.240424182207249	0.0576387608852698	4.17122399084557	3.0296787022544e-05	0.000311930203901851
COPZ2	41.139144841872	-1.19038116056003	0.285536338554548	-4.16893053467738	3.06032235152119e-05	0.000314891558001329
DPF3	175.8515274401	-0.730109840961011	0.175161286277121	-4.16821465792339	3.0699475880912e-05	0.000315687915062868
AP1G1	4615.18487191511	-0.313862368628436	0.0753161403579425	-4.16726570343082	3.08275099352659e-05	0.000316809910267825
HNRNPUL2-BSCL2	3374.73579732191	-0.282622929322412	0.0678449089774278	-4.16572051731164	3.10370746897109e-05	0.000318767894098436
PTPN18	1164.43561170335	0.389769056475086	0.0935736709233215	4.16537101333217	3.10846632877648e-05	0.000319060912385328
RABAC1	2716.82911399351	0.28459553498733	0.0683430989031513	4.16421759555604	3.12422055613923e-05	0.000320481472612297
HERC2P9	1186.51354049898	-0.403120123193782	0.09682362332271	-4.16344802394139	3.1347740968726e-05	0.000321367135062732
PRDX5	4025.24969076439	0.193543741406719	0.0464915340888789	4.16298892260077	3.14108611793261e-05	0.000321817152388677
AP2B1	8840.88680152955	0.163324921196407	0.0392416458267551	4.16203035717353	3.15430404510781e-05	0.000322973724887767
SLC38A1	18398.3773688904	0.24100629497356	0.057947705152234	4.15903087689864	3.19600699014737e-05	0.000327043722628711
PLEKHM1	1139.98882341822	-0.498198578956263	0.119798656961104	-4.15863242204807	3.20158611981226e-05	0.000327414497445187
BRD9	1254.75554639254	0.349615920964024	0.0840836706850465	4.15795264544986	3.21112565690058e-05	0.000328189588657953
WDR78	242.331612016415	-1.05623561700849	0.254184550097813	-4.15538873862333	3.24734941298871e-05	0.000331689301542672
HCFC1	11337.5303001066	-0.187799240425636	0.0452149151021637	-4.15347988603543	3.27457008473522e-05	0.000333858573620903
MRPL27	1012.09446269432	0.286602168757443	0.0690018626090027	4.15354249756223	3.27367380201415e-05	0.000333858573620903
RLF	1986.02232287017	-0.393580273898186	0.0947563589951739	-4.15360275628817	3.27281141967427e-05	0.000333858573620903
INF2	2485.15988222103	0.270900992705546	0.0652390507182008	4.15243615171071	3.28954549702309e-05	0.000335181260898743
BRMS1	1041.50565445752	-0.376910490297737	0.0907738929346986	-4.15219043837727	3.29308042020833e-05	0.000335337343763429
CALM1	5051.78991698437	0.227426456786022	0.0547866128046176	4.15113191240861	3.30835006653208e-05	0.000336687467865128
CD99L2	2470.24399359885	0.260739545445695	0.0628210588876598	4.15051178796531	3.31732681966359e-05	0.00033739591912508
ARF4	4395.86836174862	0.259147227541399	0.0624468520467142	4.14988456659977	3.32642983921518e-05	0.000338116344494847
LIN7A	707.690908916994	0.405562335457221	0.0977391044744805	4.14943780831461	3.33292821770163e-05	0.00033857130638679
PREB	2843.58110197035	0.242172765834497	0.0583683681606107	4.14904122671575	3.33870684677805e-05	0.000338952645978844
ING1	609.806272807135	-0.532686095204044	0.128398578933687	-4.14869151689877	3.34381039764902e-05	0.000339265029497226
MAPKBP1	690.719949590724	-0.398570534282809	0.0961061638086686	-4.14719013315626	3.36580542214044e-05	0.000341289815699898
ATP1A3	1689.7491066566	0.262521192495073	0.0633053379263103	4.1469045280298	3.37000501796066e-05	0.000341508801487163
PKD1L3	13.1820836627232	-2.35054996914685	0.566871015194331	-4.14653405473739	3.37545994826139e-05	0.000341854658159975
RABGEF1	1847.96092684491	-0.297615452172419	0.0717843335496629	-4.14596664001231	3.38383094994576e-05	0.000342495247479093
CAPN7	1753.8213630701	-0.240892709452296	0.0581153081265553	-4.14508185911558	3.39692337403948e-05	0.000343507582449487
DERL1	2723.0197084682	0.215044534211764	0.051880297357434	4.14501352469503	3.39793654223971e-05	0.000343507582449487
ARCN1	9184.25109300173	0.178975814835153	0.0432050434464379	4.14247505750185	3.43577744157231e-05	0.000346914053976852
NSUN5P1	1517.04179531048	-0.348713620782752	0.084178322573574	-4.14255844166967	3.4345281023558e-05	0.000346914053976852
HECTD3	1034.75499076962	-0.399375412770632	0.0964143859165661	-4.14228031402117	3.4386969510702e-05	0.000346999551885872
SPON1	567.530082580388	0.419674772709333	0.101327635409388	4.14176025142345	3.44650505522668e-05	0.000347577958611746
ECI1	4348.09531853608	0.363924430217055	0.0879188654190656	4.13932127629727	3.48334847835953e-05	0.000350862684095771
SERPINB6	1987.14483462241	0.26181695678202	0.0632504502139716	4.1393690621381	3.48262304132641e-05	0.000350862684095771
SLC29A1	2671.50566408573	0.231796751012793	0.0560005287265689	4.13918861631782	3.48536314229298e-05	0.000350862684095771
CMSS1	2112.61331073683	0.376373022171226	0.0909323997201116	4.13904200625625	3.48759094883424e-05	0.000350875961985782
POFUT2	1513.87187896769	-0.310317797385317	0.074982565629037	-4.13853266798791	3.49534109006791e-05	0.00035144447560857
MRPS17	703.53029586694	0.361807601173465	0.0874480286613192	4.13740145675237	3.51261225278728e-05	0.000352969037958654
GPR146	35.6477645943861	-1.55704272796284	0.376362167441885	-4.13708619690971	3.51744001405653e-05	0.000353242131225677
RCOR3	1444.80532349227	-0.302120241167429	0.0730425310741077	-4.13622360458598	3.53068163054196e-05	0.000354359359573758
AGO4	1811.67735930367	-0.523762664598322	0.126708788624956	-4.1335938120962	3.57134422763766e-05	0.000358225726272511
GALNTL6	166.520113854492	0.659775053837106	0.159636747513158	4.1329773007479	3.58094104071894e-05	0.000358973257261532
LYAR	1628.50704099292	0.314505498727486	0.076109740523063	4.13226344704438	3.59208370803409e-05	0.000359789539515403
RP11-500M8.7	281.940179743458	0.767264789597189	0.185680371076735	4.13218039767977	3.59338217591395e-05	0.000359789539515403
UBTF	4867.64218359106	0.198794798196498	0.0481181330704659	4.13139050730368	3.60575432505945e-05	0.000360812511391634
NELFE	2249.36105951612	0.262553589682711	0.0635919229968774	4.12872543098914	3.64779687264227e-05	0.000364801478165497
ECHDC1	1608.54240413115	0.263363147683306	0.0637966202805121	4.12816770740057	3.65665386268494e-05	0.000365265211112911
FBXO16	154.74970990136	0.772209179727972	0.187058987451684	4.12815866400125	3.65679764545271e-05	0.000365265211112911
QRICH2	306.377068306244	-0.459462817834394	0.111309784739558	-4.12778462297309	3.66274930129985e-05	0.000365641538777942
RRP12	3335.22580182391	-0.238193907912184	0.0577076210082135	-4.12759881191917	3.66570930262955e-05	0.000365718947767111
LPXN	210.161526506756	-0.572763182685537	0.138776306635263	-4.12724042433912	3.67142489299948e-05	0.000366071019259704
HOMER3	468.120184333286	-0.340277052269818	0.0824690061291699	-4.12612044501722	3.68934098794246e-05	0.000367638437375862
GUSBP9	41.0221535679008	-1.17490282011141	0.285059500790525	-4.1216055485019	3.76241018999999e-05	0.000374696662645983
FBXO18	2892.86738530965	-0.243387514229891	0.0590640380507909	-4.12073949330377	3.77658259132921e-05	0.00037588447777314
TICRR	2885.27131670248	-0.218116044194416	0.0529350259405009	-4.12044842368791	3.78135711432455e-05	0.000376136063285248
PKD1L1	28.4500511842107	-1.74430781577539	0.423388217732186	-4.11987802853491	3.7907301396389e-05	0.000376844496839043
CCT6A	9785.93834290918	0.227378835632048	0.0552002538013384	4.11916286563406	3.80251322626879e-05	0.000377567460978445
TMEM55B	1439.84230699546	-0.482028749864247	0.117018609166576	-4.11924866734727	3.8010977164833e-05	0.000377567460978445
RC3H2	3796.87396473535	-0.244270459223665	0.0593106681803994	-4.11849110316362	3.81361290407297e-05	0.000378445131162334
PPP6R1	4791.02700454512	-0.289415930414393	0.0702758129829987	-4.1182864790822	3.81700005891845e-05	0.000378556860108731
AFG3L2	2766.02234056749	0.213803918274381	0.0519397583818741	4.11638261199524	3.84865207254739e-05	0.000381470007972267
CCDC114	57.304033596058	-0.997432698724271	0.242403376073807	-4.11476405518614	3.87575654673863e-05	0.000383929232834032
ASIC3	258.538470941825	-0.522798807252357	0.127086190584375	-4.11373418975259	3.89309696412839e-05	0.000385418901694106
CD81	6054.02506156448	0.238369833342021	0.0579548110809303	4.11302925324271	3.90500879755296e-05	0.000386369694325261
DAAM1	979.109218223067	-0.436602218949991	0.106178465060663	-4.11196581812088	3.92304392211558e-05	0.000387842909511053
PPP5C	4463.27134745457	0.208513548849846	0.0507100488728287	4.1118782861511	3.92453191990756e-05	0.000387842909511053
PUSL1	2054.94770719238	0.299884860461791	0.072961173365154	4.11019788512632	3.95320192284937e-05	0.00039044574271635
LLNLF-173C4.2	300.98721741724	-0.69353760809915	0.168754912233894	-4.10973286003021	3.96117095197199e-05	0.000391002139781622
METTL7A	1030.43526099508	-0.460390331104566	0.112095934828062	-4.10710996621542	4.00640516056471e-05	0.000395234111921118
RPL38	17624.969279912	0.1996158766201	0.0486134425021611	4.1061868147113	4.02244205964217e-05	0.000396582464784862
HERC5	1070.6906156682	-0.423921049499206	0.103336626248264	-4.10233104069747	4.09008513729053e-05	0.0004030142159116
RSPRY1	1452.34523449248	-0.508547055382765	0.124007186904752	-4.10094824401888	4.11460588298389e-05	0.000405191865217843
BTBD19	70.8784192077658	-0.909318338823881	0.221839345109643	-4.09899487565857	4.14948221651148e-05	0.000408146191460744
YWHAQ	8297.03436007921	0.216148976121732	0.0527313947663816	4.09905668301297	4.14837439550734e-05	0.000408146191460744
LRRC70	21.2246825812596	-1.96046568567719	0.478402878514914	-4.09793873264931	4.16845571854046e-05	0.000409771680470263
DLX2	2000.02041116082	0.22726349493128	0.0554855948008593	4.09590085042687	4.20529895638679e-05	0.000413150879277413
SEPT11	5744.1349217105	0.277349400328939	0.0677314119799854	4.09484155462307	4.22457198346731e-05	0.000414800935925081
OLIG2	253.682809873924	0.724886663684531	0.177076294375575	4.09364035000111	4.24652831338978e-05	0.000416712371010893
BCL9L	883.550162307531	-0.554401244822617	0.135456724648794	-4.09282925052294	4.26141525472006e-05	0.000417928252954121
TTC41P	58.9952905115849	-1.03397018185389	0.252676903368344	-4.09206448262746	4.27549716369917e-05	0.000419063805722996
WDR37	1028.44699490069	-0.324798574397678	0.0793884032084664	-4.09125969626555	4.29036361054821e-05	0.000420274881241589
PDCL3	527.078977870049	0.356533758049058	0.0871571813086702	4.09069858267193	4.30075780317789e-05	0.000421046703994158
CCDC88B	309.110860132556	-0.548417212883913	0.134102636709303	-4.0895334077042	4.32241811933186e-05	0.000422919940010138
C3orf52	395.907089273015	0.44384042135432	0.108550811669166	4.08878030969523	4.3364730416121e-05	0.000424047284986146
TUFM	11053.2473873152	0.218134986745545	0.0533596319220617	4.08801520715431	4.3507963900887e-05	0.000425199546797868
ABCB8	933.722998224787	-0.352737654764889	0.086370751974428	-4.08399425385719	4.42681258207728e-05	0.00043217226575968
GPATCH3	611.513983869128	-0.334023011853326	0.0817888350868427	-4.08396832524467	4.42730682622216e-05	0.00043217226575968
KLF4	301.898239307198	0.612102013073307	0.150113609278927	4.07759173877404	4.55045776092362e-05	0.000443934809881249
ARMC4	330.866976094826	0.52405899607974	0.128538114684253	4.07707081566477	4.56066060268747e-05	0.000444671049211363
GABARAPL1	1126.44508245354	-0.35756120067597	0.0877210935732439	-4.07611426295568	4.5794522401789e-05	0.000446186809239194
PDIA3	7831.34234415885	0.333493087857063	0.0818185484033929	4.07600836686603	4.58153709504912e-05	0.000446186809239194
SRSF10	6689.81103294081	-0.208696732623145	0.0512044006444501	-4.07575774731318	4.58647481457534e-05	0.000446407993434917
SLC25A42	1040.89377254962	-0.409351809952806	0.100458066267424	-4.0748525744373	4.60435063950782e-05	0.000447887472725162
MMP14	99.1041523084672	-0.770019927724752	0.188993091884897	-4.07432843203455	4.61473186087023e-05	0.000448636620690061
PCK2	5004.22413337688	0.444697818242576	0.10915052669079	4.07417015496729	4.6178710743499e-05	0.000448681251629087
CEBPB	1806.19031029748	0.561792731486135	0.137904505961661	4.07378082078277	4.62560161540969e-05	0.000449171674266668
IKZF4	313.474536466595	-0.556151781386914	0.136524753853083	-4.07363328400796	4.62853428091585e-05	0.000449195897952535
STT3A	9403.11784777052	0.222129583715997	0.0545318862153244	4.07338896804151	4.63339455463548e-05	0.000449407058164267
DENND4A	1599.70161468062	-0.350031210332864	0.0859498741539794	-4.0725040470191	4.6510391780787e-05	0.000450857248872122
KIAA1841	501.212557864976	-0.458587861188398	0.112622348900606	-4.07190815735092	4.66295662344782e-05	0.000451549773243353
MAN1A1	2555.71442660595	0.237571758597076	0.0583445301916974	4.0718771376941	4.66357779068011e-05	0.000451549773243353
NUDT15	1151.52870899057	0.363305061917704	0.089236691638844	4.07125202924444	4.67611229469035e-05	0.000452501710551509
AKAP8L	3639.92898471248	-0.291066599711183	0.0714969096194355	-4.07103749323537	4.68042147037101e-05	0.000452657052775743
CENPV	1819.483630376	0.291812119049553	0.0717026368408285	4.06975436199566	4.70627318808993e-05	0.000454894454052042
MMP23A	176.420563755325	-0.6390703210076	0.157050620517053	-4.06919959248559	4.71749220558593e-05	0.000455452923954522
RP11-453E17.3	140.126910065209	0.594509836145528	0.146099671738785	4.06920719992078	4.7173381902693e-05	0.000455452923954522
ISG20L2	2788.66515868244	0.23575466150116	0.0579386976240121	4.06903626020503	4.72080007783702e-05	0.000455509591372159
NDRG1	1756.25945679054	0.471814855604034	0.115965278333576	4.06858727357036	4.72990447486974e-05	0.000456125177498815
AKAP12	6761.10501521711	0.193228574582362	0.0475051081864325	4.0675325656357	4.75135701303397e-05	0.000457930154031097
BCAS2	2519.02505935616	0.26581828238087	0.0653640625234312	4.0667344121333	4.76765257462205e-05	0.000459236316178065
SLC4A2	5660.78714325478	-0.228326648456499	0.0561570014874845	-4.06586253554483	4.78551386054673e-05	0.000460691705229516
RP11-6L6.2	28.3593653871419	-1.46709859078569	0.360993589671469	-4.06405718207036	4.82270026776029e-05	0.000464004742428592
SCN11A	39.7172872174573	-1.31060196319611	0.322508735588464	-4.06377198064023	4.82859980389557e-05	0.00046430551014943
CRTC2	1954.56915081649	-0.317239590837184	0.0780824915639542	-4.06287740674035	4.84714893751366e-05	0.000465554333694299
SDHC	4346.36904263158	0.229622750320636	0.0565168493639169	4.06290783907778	4.8465168096722e-05	0.000465554333694299
SNRPD2	5293.78393666783	0.217768059389946	0.0536461272258953	4.05934352861967	4.92108708834375e-05	0.00047238485634153
EXOC3	2581.00775116889	-0.204847861558946	0.050508256022621	-4.05573024471882	4.99779131074523e-05	0.000479472918814819
MBNL1	2653.93055726974	-0.19772424492309	0.0487697547527048	-4.05423906529126	5.02977584994117e-05	0.000481988995442846
NACA	27674.7339330626	0.207135488062691	0.0510899390396975	4.05433030369725	5.02781330393304e-05	0.000481988995442846
ATF7IP	4332.80541657072	-0.516184868135378	0.127383794325588	-4.05220201571348	5.07378250529425e-05	0.000485633167512037
NEURL3	19.5628399688524	1.72688927134328	0.426173911798348	4.05207644939184	5.07650703748919e-05	0.000485633167512037
TXLNA	8448.93025072198	0.178992496825341	0.0441718988261375	4.05218026804469	5.07425428594627e-05	0.000485633167512037
HINT3	2329.07610493523	0.238528089258259	0.0588728002841766	4.05158389114997	5.08720793733913e-05	0.000486378915356907
DESI1	2409.09500622813	0.275646875240927	0.0680655928490162	4.04972415141332	5.12780411370839e-05	0.000489980414769361
SLC25A32	1282.99375083243	0.229227383434444	0.056669425528413	4.04499218576891	5.23248693992334e-05	0.000499698025449268
CPVL	1346.04229843634	0.259238069481364	0.0641024034203962	4.04412402107967	5.25191144894795e-05	0.000501267101293259
STAC2	131.830846988107	-0.718237210864647	0.177614944796714	-4.0437881603189	5.25944438700065e-05	0.000501700048334917
TRIM38	501.992497437968	-0.327433912420374	0.0809925781360439	-4.04276441071404	5.28246903265147e-05	0.000503609419565024
PKD1P6	2482.3255656495	-0.38795479293207	0.0959673303140825	-4.04257148409119	5.28681873194502e-05	0.000503737236149639
EIF1AX	9336.40443933341	0.262056515500614	0.0648321761465934	4.04207495531343	5.2980290199405e-05	0.000504518224248145
FASTKD2	873.329689481994	0.300423249197262	0.0743456526874045	4.04089867178151	5.32467629998514e-05	0.000506767515281701
ATF4	36930.0447342645	0.177348165468588	0.0439261324960393	4.03741816980083	5.40426865127971e-05	0.0005140503493811
LRPAP1	3997.64638636974	0.199660853651435	0.0494595066265037	4.0368549399246	5.41725412212234e-05	0.000514785242398661
PFAS	3585.80873899778	0.405383865964544	0.100421676322674	4.03681636086188	5.41814465746634e-05	0.000514785242398661
ARRDC1	1008.15155160633	-0.266853952901483	0.0661153103210609	-4.03618997786777	5.43262311939493e-05	0.000515585325043641
RTEL1	1053.29326994991	-0.445681230224912	0.110421392291454	-4.0361855703517	5.43272512619904e-05	0.000515585325043641
KYAT3	1325.97073234614	0.278632091681099	0.0690421776417019	4.03567936583744	5.44445271776615e-05	0.000516405569111179
TMEM260	545.309083373689	-0.468460405229385	0.11609069871377	-4.03529662944321	5.45333575672524e-05	0.000516955231615726
DKC1	7097.46602509929	0.269990494871958	0.0669161521476075	4.03475821915757	5.46585512294212e-05	0.000517575841207194
FAM53C	4523.35169607787	-0.282290481385432	0.0699648156029691	-4.03474916574286	5.46606586974684e-05	0.000517575841207194
UPF2	2401.89024250794	-0.439039704548759	0.108833464148221	-4.03405062941696	5.48234973995446e-05	0.000518824290540292
UTP4	3271.25850340696	-0.252182940555237	0.0625293867219671	-4.03303076802196	5.50620670525336e-05	0.000520787607077099
CFAP53	42.9682159607554	-1.16910853031618	0.289897111532352	-4.03283952757048	5.510691207233e-05	0.000520917456241037
RPL24	24733.3926955644	0.228572197664779	0.0566805643125697	4.0326380027605	5.51542061688493e-05	0.000521070296542159
NUDT7	130.348154159162	0.610137777414273	0.151312843498588	4.03229338175756	5.52351713737458e-05	0.000521540893382898
DCAF10	2497.55708069451	-0.353295593756907	0.0876201009831389	-4.03212949760116	5.52737137844264e-05	0.000521610621457205
ZBTB7B	1421.42378242818	-0.507764872163431	0.125943496702597	-4.03168790336565	5.53776951397164e-05	0.000522297461596615
ATXN7	1511.42309933359	-0.318501980851167	0.0790091561033975	-4.0312034270351	5.54919870253627e-05	0.000523080717788061
SFPQ	17339.2814765789	-0.198376253659955	0.0492175471403871	-4.03060016571145	5.56346136197431e-05	0.000524130031856004
MAPRE3	645.499999484838	-0.286248472368797	0.0710733262564089	-4.02750915774094	5.63708724863404e-05	0.000530767590716437
ANKRD10	1108.66464143824	-0.287404428305026	0.0713667404176199	-4.02714803314833	5.64574897575135e-05	0.000531284337285292
GEMIN6	644.941556733575	0.323498850496665	0.0803423795928509	4.02650322452549	5.66124634584889e-05	0.000532443399302563
MAP3K6	442.50196355397	0.435085106037228	0.108063297338049	4.02620609175168	5.66840120739024e-05	0.000532816982666592
MAP2K2	5942.06923589633	0.240322067733566	0.0596956867548465	4.02578612958256	5.67852837056696e-05	0.000533469379638953
RBX1	1663.21940701132	0.322716672619588	0.0801656306205124	4.02562382559257	5.68244683411529e-05	0.000533538095624925
CCDC59	1662.67499785086	0.258261134344925	0.0641731141409663	4.0244444702748	5.71099672161304e-05	0.000535918139666614
NDUFS7	3231.25530823947	0.22300518611581	0.0554146497285787	4.02430020234886	5.714498477986e-05	0.000535946325041813
FAAP100	2023.07951416298	0.31876123465635	0.079215768919992	4.02396188287081	5.72271834665676e-05	0.000536416729235055
MCM5	7134.70363966771	-0.279678674057261	0.0695074648895532	-4.02372140174683	5.72856792563232e-05	0.000536664553122612
HNF4A	40.3665067153061	1.50224951698023	0.37338114527711	4.02336737133665	5.73718983885246e-05	0.00053717167277533
YY1AP1	4378.03034749995	-0.330163665114621	0.0820733987529176	-4.02278533765344	5.75139116983849e-05	0.000538200333003165
TIMM17B	2594.4909824967	0.225860755950462	0.056149471656652	4.02249120582249	5.75858049728224e-05	0.00053857204527934
RSU1	1668.3019952927	0.219119568441782	0.0544782210964915	4.02214984321309	5.76693493607065e-05	0.000538751438419412
UBXN7	4457.44451143152	-0.341758645976294	0.0849680018098599	-4.02220410856637	5.76560608995341e-05	0.000538751438419412
RC3H1	1839.36782454425	-0.426994459863358	0.106194114768399	-4.02088628729191	5.79795894086098e-05	0.000541347633178771
GALNS	392.98521586207	-0.623641852052397	0.155110774262406	-4.02062239079125	5.80445829710882e-05	0.000541652376543472
ROBO3	534.920262980609	0.37921615543637	0.0943531042116998	4.01911689715607	5.84166840373553e-05	0.000544821006946721
NAT10	3588.63814054915	0.231670313445829	0.0576529611040726	4.0183593177049	5.86047823411118e-05	0.000546270969472468
ZNF326	3339.18029555613	-0.216629502023989	0.0539196103857461	-4.01763848948834	5.87842881396522e-05	0.000547639269752876
DNAL1	1017.76823682478	-0.331399077621579	0.0825049137433	-4.01671927871679	5.90139520109152e-05	0.000549473064858026
LRRC23	248.787150326758	-0.50444681469707	0.125607645178477	-4.01605184127365	5.91812427734784e-05	0.000550724394258367
TAX1BP3	603.625842175327	0.32107200738408	0.0799629192076694	4.0152612056375	5.93799937939132e-05	0.000552266931168834
TEX14	155.995318819182	-0.887498225084728	0.221059304699525	-4.01475172597262	5.95084021630829e-05	0.000553153892621971
RFC3	3699.14109351337	0.235610327227292	0.0586942416450059	4.01419833741627	5.96481751546132e-05	0.000554145449646715
SEC14L1	3698.42084266727	-0.230384693512186	0.0573959002792163	-4.01395731039018	5.97091500753044e-05	0.00055440426034979
CYB561D2	460.925186629531	-0.371997527796516	0.0927331339865766	-4.01148448029766	6.03381441536718e-05	0.000559933964122295
ENSA	5496.72711256125	0.222435409963688	0.0554684027548821	4.01012826972217	6.06857714581494e-05	0.00056284792242708
SETD4	709.956778657586	-0.356842784675368	0.0890038691443769	-4.00929519251033	6.09002471930962e-05	0.000564524384418396
LRP10	2079.30729404568	-0.302277458228656	0.0754022373614759	-4.00886590114757	6.10110482687416e-05	0.000565238494226344
TBC1D24	1545.38808043677	-0.37439132675517	0.0934092598331277	-4.00807508189238	6.12156603537506e-05	0.000566820447998971
CNOT4	1768.47835092239	-0.459853417113773	0.114737704552534	-4.00786662856081	6.12697024850818e-05	0.00056700723565658
SLC35A4	3394.53763915194	0.213812928307886	0.0533529006540404	4.00752209695826	6.13591223418463e-05	0.00056752103156069
WASH7P	926.207096744744	-0.319925625218039	0.0798592735225719	-4.00611740009898	6.17249783060176e-05	0.000570589653131442
TOM1L1	2082.52598084477	0.303410860319063	0.0757436806692558	4.00575807299284	6.18188969169032e-05	0.000571142468700815
SELM	956.455338196418	0.364752525794521	0.0910708845212407	4.00514969973141	6.19782181265521e-05	0.000572298593302046
MAGOHB	823.783671046375	0.327359381944837	0.0817462408259057	4.0045802551583	6.21276968161797e-05	0.000573046706556289
RSRP1	766.427120130945	-0.581229168888754	0.145136867841465	-4.00469692872	6.20970423375556e-05	0.000573046706556289
NPLOC4	7032.09267799974	-0.286866058978406	0.0716493254445489	-4.00375100810152	6.23459839410781e-05	0.000574743456584575
FAM209A	17.9939048469645	-1.88063250521991	0.469959776549499	-4.00168822750691	6.28921344390407e-05	0.000579140386492838
ZNF721	1331.70976185871	0.277860377798704	0.0694342282268905	4.00177815602326	6.28682304642508e-05	0.000579140386492838
FO538757.1	1013.40519298583	-0.36187776232423	0.0904398100604995	-4.00131050786321	6.29926304121234e-05	0.000579746908042528
HECA	3194.73875983021	-0.252951576505473	0.0632214225294577	-4.0010421528812	6.30641212015231e-05	0.000580085963205878
ATP5H	2832.44333662523	0.234283286849059	0.0585904254402774	3.99866164289709	6.37016694053682e-05	0.000585628581831559
ZFAND3	2381.091022758	-0.356583021932036	0.0891836485222635	-3.99830044902255	6.37989357982961e-05	0.000586200869483686
NEDD1	1213.13292670178	0.256426272978381	0.0641390398344986	3.99797492510102	6.38867170076039e-05	0.000586685424807623
PIGG	1254.94550734543	-0.36336746187004	0.090914515915075	-3.99680357105424	6.42035326534732e-05	0.000589271568065677
SORD2P	359.310079999556	0.572087181348209	0.143144325208361	3.99657604669608	6.426524330474e-05	0.000589514760638165
NAA60	1382.72554097168	-0.267061153317405	0.066829157535518	-3.99617716526606	6.43735660596633e-05	0.000590185032532762
NIPSNAP3A	722.787153658018	0.381421789437847	0.0954586102890799	3.99567716608043	6.4509593086843e-05	0.000591108427951198
RNF24	1044.19832032215	-0.342774882888383	0.0858026137835687	-3.99492355504472	6.47151305175671e-05	0.00059266739605831
MGEA5	7236.57811398362	-0.244459766265335	0.0611998527898627	-3.9944502334788	6.48445394455929e-05	0.00059352784847385
XKR6	90.7680381117039	-0.725150400210758	0.181567939624989	-3.9938240292228	6.50161238095975e-05	0.00059477318508004
CCDC189	364.7453860217	-0.557736007521846	0.139755084130303	-3.99081014470879	6.58479776732691e-05	0.000601391293686076
HPS5	990.383394424705	-0.264886931934473	0.0663763381347266	-3.9906831165772	6.58832586237538e-05	0.000601391293686076
NUP98	5386.00723000042	-0.243943261300036	0.0611235214176281	-3.99098834036879	6.57985155235917e-05	0.000601391293686076
THOC6	1519.47373111284	0.265059980708082	0.0664183290887867	3.99076556644108	6.58603568596263e-05	0.000601391293686076
TANC1	1303.83032322762	-0.250019055149092	0.0626625671206569	-3.989926787833	6.60936929478091e-05	0.00060298338617944
ZFYVE27	1123.8426978679	-0.352624767174403	0.0883967382776975	-3.98911514208404	6.63202257023344e-05	0.000604720532942691
LCAT	119.461019883739	-0.637705469441971	0.159883166072927	-3.98857168709742	6.64723161050246e-05	0.000605777378287543
PTPN12	1560.59290092373	-0.356378922908498	0.0893959655204264	-3.98652132491447	6.70491040574072e-05	0.00061052167362796
S100PBP	2301.02866081478	-0.257521680555167	0.0645990547667934	-3.98646205404763	6.70658477869792e-05	0.00061052167362796
ACTG1	83421.7681479205	0.233236936945678	0.0585157434299667	3.98588351226918	6.72294909411608e-05	0.000611014607951126
ARID1A	4756.47622900657	-0.328387612565493	0.0823868976110189	-3.98592035976328	6.72190572049879e-05	0.000611014607951126
PSTPIP2	912.860351496146	0.296237945711355	0.0743178631503646	3.98609342564098	6.71700723686091e-05	0.000611014607951126
SPIRE2	754.875736587324	-0.324904386115512	0.0815292665007386	-3.98512583346458	6.74443753153203e-05	0.000612634990316754
BCL2L1	898.27340632304	0.336380272351427	0.0844180763793165	3.98469482815466	6.75669020537727e-05	0.000613415134100981
MYO1A	21.6476596778112	-1.71151911603876	0.429546302870477	-3.98448107829446	6.76277452395921e-05	0.000613634733363692
MED13L	4141.60766651418	-0.372632173067954	0.0935289369714582	-3.98413779878273	6.77255671091041e-05	0.000614189446897894
GPRIN1	993.357540220177	0.317051566907729	0.0795812834378144	3.98399665362869	6.77658270490823e-05	0.000614221824920783
FANCE	1148.80370939977	-0.294136570061349	0.0738338315277159	-3.98376413596978	6.78321992716579e-05	0.000614490718618412
KLHDC10	2772.81040982463	-0.298007870098878	0.0748405777725194	-3.98190231781325	6.83658783114485e-05	0.000618990356307171
NCOA2	1520.43174417166	-0.303847069130103	0.0763326723211395	-3.98056375979852	6.87520202373117e-05	0.000621813922632542
PSME3	5470.81779344383	0.25168119680574	0.0632257609251452	3.98067485662549	6.87198931012988e-05	0.000621813922632542
STRN3	1778.03057682421	-0.378592139963091	0.0951298970820346	-3.97973877378018	6.89910358160184e-05	0.000623638731423307
PSMA6	3250.50459114275	0.272829238733932	0.0685806836943187	3.97822278864993	6.94322992599555e-05	0.000627288786784088
LANCL1	3753.9764153774	0.291676547900359	0.0733216376248289	3.97804191707781	6.94851241599972e-05	0.000627427434499738
CPSF2	4353.63910015797	0.199885987262259	0.0502516882649229	3.97769695235862	6.95859791284114e-05	0.000627999394387458
NIP7	1667.39205287947	0.307235639067239	0.0772486614759222	3.97722929041304	6.97229274057414e-05	0.000628896297251895
GRB10	3828.01218151253	0.299319291944711	0.0752720392899079	3.97650036811003	6.99368906972532e-05	0.00063048653051304
FANK1	24.3432787575071	-1.4004545885195	0.352230439640051	-3.9759612768012	7.00955316182325e-05	0.000631576584941243
TMUB2	1439.92727479779	-0.255119779903599	0.0641709229348574	-3.9756289645792	7.01934922350121e-05	0.000631779168551795
VPS11	1552.72935348214	-0.377263874619634	0.0948936423637428	-3.9756496349199	7.01873951556578e-05	0.000631779168551795
PSMA3	1887.74498831246	0.221202302203581	0.0556659285615091	3.9737467409559	7.07507921168464e-05	0.000635895330049826
SLC25A20	507.493898444963	-0.364674022030214	0.0917733719274338	-3.97363651755724	7.07835571064377e-05	0.000635895330049826
TMEM240	33.158634219985	-1.32792066689057	0.334180813767422	-3.97365920538679	7.07768117529156e-05	0.000635895330049826
ULBP1	1006.72150988939	0.25074921481935	0.0631042339721746	3.97357196238079	7.08027534324638e-05	0.000635895330049826
CCDC137	2191.59839872073	-0.310895861213146	0.0782687276173513	-3.97215938826919	7.12240357716929e-05	0.000639335969358665
GCSHP5	325.535754657706	0.437673289247116	0.110197324058419	3.97172338790271	7.13545455210993e-05	0.000639824961645285
ID2	4018.96820225017	0.324204575622748	0.0816282137317768	3.97172204071567	7.13549491303833e-05	0.000639824961645285
ANKLE1	99.6208614094369	-0.847864532314643	0.213495742838038	-3.97134163446926	7.14690030365884e-05	0.000640161893972994
SLC37A4	2679.89714781686	0.328476017823221	0.0827110970710582	3.97136574722281	7.14617684027351e-05	0.000640161893972994
CDK12	3670.46773340719	-0.271879870740842	0.0684795972975365	-3.97023174011309	7.1802759421874e-05	0.000642120724082048
COPE	4927.9728528941	0.222738295059859	0.05609917429119	3.97043803004491	7.17406146298246e-05	0.000642120724082048
HIVEP1	904.389411827312	0.299517655129892	0.0754390631660695	3.97032575113695	7.17744323111203e-05	0.000642120724082048
PARP1	25375.6721810688	0.234084161745489	0.0589697647473071	3.96956241471489	7.20047443610376e-05	0.000643583248984587
STK38	1243.8573322991	-0.265692773599925	0.0669469183851342	-3.96870804525221	7.22633517048922e-05	0.000645550037829029
PLA2G16	425.663273485209	-0.51808768843507	0.130612882670355	-3.96658949594304	7.29084064215216e-05	0.00065096513701477
SNX15	1418.97045726851	-0.303541059203094	0.0765309904634212	-3.96625023882547	7.30122077733067e-05	0.000651544440475974
IARS2	7492.28127401036	0.181630680354079	0.0458067185671073	3.96515371621717	7.33486639012891e-05	0.000654198179206969
FAM63A	719.926604964954	-0.295494175479437	0.0745431308111105	-3.9640698245987	7.36826851453115e-05	0.000656827386590873
TNKS	3565.4999522232	-0.274543956742063	0.0692735743548354	-3.96318450865238	7.3956578504757e-05	0.000658918084485438
CAD	7818.21101052794	0.29320989618687	0.0739959287936073	3.96251389728082	7.4164688568077e-05	0.000660420771977754
KATNBL1	735.256124139485	0.434610511360919	0.109684689852996	3.9623625862771	7.42117212573488e-05	0.000660488264523804
C19orf57	546.280418820615	-0.469489969282928	0.118494449427254	-3.96212625614298	7.42852372694893e-05	0.000660791263086355
GTPBP6	1665.80490972799	0.237017390602054	0.0598274214169594	3.96168487607367	7.4422723329152e-05	0.000661662671934856
CASP9	400.950261044813	-0.440284738172425	0.1111432748329	-3.96141591863634	7.45066191949395e-05	0.000662056959629767
DYNLT3	942.971053080142	0.337093956217755	0.0851020092110561	3.96105755131762	7.46185436639582e-05	0.000662699755691419
PPCDC	444.684962457026	0.434493252586045	0.109720559109232	3.95999852820186	7.49502253092065e-05	0.000665292535472654
SAYSD1	647.714248142914	0.309718541959921	0.0782163366038884	3.95976793861403	7.5022629617325e-05	0.000665582322429061
ANKRD36C	537.883500176205	-0.38013105664644	0.0960096490472992	-3.95930055383463	7.51695897279426e-05	0.000666532892815406
ITGA4	761.492453302515	0.346385561993638	0.0875025312681968	3.95857762025147	7.53974385284948e-05	0.000668199321548719
ALDH5A1	1347.94287633399	0.453421140154063	0.11455022430617	3.95827369959713	7.54934208277869e-05	0.000668220810520348
GREB1	1456.55114474482	0.222420524557866	0.056192408473392	3.95819525449218	7.55182136187192e-05	0.000668220810520348
SNCG	116.371748139232	-0.696113651411237	0.175866621770187	-3.95819084033399	7.55196089543336e-05	0.000668220810520348
UIMC1	2332.51340914801	-0.495450117538704	0.125214840790135	-3.95680028351509	7.59603859555314e-05	0.000671765885515875
AZIN2	281.456819000011	-0.512741987580665	0.12959156890395	-3.95659989239499	7.60241058746186e-05	0.000671974422622487
ARFGEF3	1874.99688370793	0.294584487662635	0.0744788383878351	3.95527768745049	7.64458063015386e-05	0.000675345247120875
CHMP4BP1	14.8728102860734	-1.84767305661489	0.467295692711749	-3.95396979991987	7.68651156860092e-05	0.000678691403849937
PDP2	1160.30981587389	-0.427827158604339	0.108205847015737	-3.95382662216134	7.69111503801258e-05	0.000678739888515386
MAP4	9334.98855213133	0.142076940301896	0.0359432121298919	3.95281701002284	7.72365029327347e-05	0.000681117406299976
WDR34	3150.68911922139	0.207655185206183	0.0525345141917976	3.95273827884003	7.72619290701663e-05	0.000681117406299976
OAF	887.237263472833	0.38010047875082	0.096195106540125	3.95134942329184	7.77117615026914e-05	0.000684722420692925
DNAJC12	586.933670001234	0.34940262193369	0.088433054334917	3.95104098305164	7.78119967935877e-05	0.000685244943882931
RNF141	1485.64639771956	0.249989149488928	0.0632742803519369	3.95088095982233	7.78640484506697e-05	0.000685342815516647
FAM21C	1943.05438590541	-0.305759594961105	0.0773951421330728	-3.95063031779673	7.79456423612641e-05	0.000685700472291078
BSG	17219.6695494299	0.182523292634039	0.0462095610149431	3.9499031937355	7.81828077257738e-05	0.000687425621920788
TF	77.085278146474	-1.0545441356061	0.267060440140055	-3.94870964435265	7.85735862707664e-05	0.000690498901710709
MACROD1	1751.5434433647	0.360873375840246	0.0914400070438409	3.94655892433632	7.92824168013806e-05	0.00069603563863329
PHTF1	1002.69008447663	-0.327910125252217	0.0830878814978758	-3.94654574579087	7.9286778739244e-05	0.00069603563863329
DSCC1	1197.82763493622	0.374291179550539	0.0948619373925999	3.9456413166166	7.95866764170539e-05	0.000698302174998899
NDUFAF2	786.847446319232	0.323851054486236	0.0820924161718011	3.94495703243145	7.98142889414757e-05	0.000699932431204423
GBF1	5692.77858563226	-0.200794373947018	0.0509044962850048	-3.94453120256426	7.99562426280907e-05	0.000700810187349145
MGAM2	16.2816501399078	-1.99546459564845	0.505922114420611	-3.94421302957607	8.00624638072051e-05	0.000701373996125809
CCDC65	79.4033838392576	-0.873703475136345	0.221606125621884	-3.94259622871212	8.06042926573969e-05	0.000705751288377344
ZNF597	150.828369822823	-0.61037924193128	0.154947383866701	-3.93926781272009	8.17306564376393e-05	0.000715239372411145
SENP7	968.911430203964	-0.354014757355626	0.0898725970702532	-3.93907340942749	8.17969018507717e-05	0.000715445106522346
EIF4H	16024.3081500214	0.158536389400344	0.0402499738128547	3.93879484586676	8.18919144209839e-05	0.000715799241345707
POMZP3	417.059242081586	-0.408262885810982	0.103654115749759	-3.9387040529737	8.19229046304507e-05	0.000715799241345707
TMEM57	1479.61702567676	-0.274568704993891	0.0697135888167098	-3.93852489384508	8.19840892815077e-05	0.000715948307427743
TSC22D1	2129.80055737535	0.211207102414258	0.0536275906910883	3.93840371518603	8.20254974999349e-05	0.000715948307427743
PPIL3	576.493777155437	0.424231964437674	0.107730234263408	3.93790997799557	8.21944179293286e-05	0.000717048853858724
HPS1	2455.78449884333	-0.338484039939088	0.0859600164593768	-3.93769166039015	8.22692148874589e-05	0.000717327565849453
HELZ	4285.98598343595	-0.352314996191204	0.089484812402173	-3.93714851418349	8.2455579339032e-05	0.0007185782684616
ZNF337	1001.19419148587	-0.275577476639835	0.0700039752206184	-3.93659753994468	8.26450373740015e-05	0.000719854615337231
RBFA	648.742661983261	0.349060026035386	0.088694885945445	3.93551468401558	8.30185877925096e-05	0.000721606530755142
TBCA	4016.89374569076	0.195268364059321	0.0496128540870509	3.93584218550906	8.29054423338756e-05	0.000721606530755142
UBE2A	3290.20947104288	-0.239002498024507	0.0607284209476802	-3.93559546411419	8.29906662732637e-05	0.000721606530755142
Z97634.3	101.393033166787	-0.817638726102991	0.207747785871343	-3.93572775119417	8.29449606105296e-05	0.000721606530755142
SLC27A2	319.443197503063	0.456916180408238	0.116126371967378	3.93464613306436	8.33193625650074e-05	0.000723845069382869
NDUFB4	1735.53896448831	0.232659008631323	0.0591335194303	3.93446916186945	8.33807729515817e-05	0.000724002863061426
CUTC	815.01221205756	0.396811367429497	0.10087097622055	3.93385076954035	8.35956959746794e-05	0.000725492766361901
DEPDC1B	1016.97260947413	0.350730200923285	0.0891722237478482	3.933177688997	8.38302209540742e-05	0.000727151154918216
CHSY3	169.6237989374	0.544688285011722	0.138492367118065	3.93298415173576	8.38977711688793e-05	0.000727360221200522
RACGAP1	4208.95704211686	-0.311529136536384	0.0792465186977224	-3.93113971005691	8.45441219489184e-05	0.000732584443864825
SLC35F6	1660.01543885297	-0.219819857302333	0.0559307778242667	-3.9302127710972	8.48707246026448e-05	0.000735034040648152
NDUFS5	2352.17306221674	0.339054342733277	0.086319159750935	3.92791523587096	8.56853980188261e-05	0.000741705919458722
NDUFA7	1393.72979461103	0.234489688343229	0.0597151912121914	3.92680126418745	8.60830512159899e-05	0.000744762976954463
WASH6P	1325.1045404236	-0.337156530472056	0.0858731299320755	-3.92621685897256	8.62923623929186e-05	0.000746188243192071
AC004985.12	61.4236039635156	-0.841956338545263	0.214473224465585	-3.92569441077418	8.64798900059057e-05	0.000747423767985992
TOPBP1	5298.56994954616	-0.230990473281446	0.0588514076091902	-3.92497788354301	8.67377066248293e-05	0.000749265194327279
PLPP7	140.083949140049	0.602908680845615	0.153680496890905	3.92313073579927	8.74056896947754e-05	0.000754646029489549
KIFC1	3251.1342044256	-0.272408301601902	0.0694447035600409	-3.92266490656673	8.7574913056943e-05	0.000755717329632105
DNHD1	738.230129156596	-0.475920643905091	0.121334781965835	-3.9223760589861	8.76799991190717e-05	0.000756234345828119
LRRFIP1	2797.05664617503	0.330543941818039	0.0842910087103	3.92146145686886	8.80135282403938e-05	0.000758720121664487
FASTKD5	1036.59930766804	-0.359252642577511	0.0916313422542526	-3.92063058053521	8.83175637087774e-05	0.000760949219788288
PICALM	3274.09931114413	-0.262485508513318	0.0669534952576977	-3.92041531966383	8.83964939548081e-05	0.000761237502725022
MAPK11	294.667737449901	-0.495290841091066	0.126369606354527	-3.91938263779613	8.87760776128428e-05	0.000763720614242858
PAN3	1876.88874972198	-0.267748684427133	0.0683131725667055	-3.91942980200027	8.87587079253765e-05	0.000763720614242858
ZNF580	1153.68448885676	-0.259755893754436	0.0662963383113872	-3.91810317689627	8.92485059248779e-05	0.000767390466198449
TUBG1	5831.73015279373	0.2251740942564	0.0574790060387814	3.91750153272437	8.94714771418033e-05	0.000768912730406021
TCF25	3277.60211604506	-0.1945979772899	0.0496760087263107	-3.91734324635529	8.95302259406298e-05	0.000769022838620874
RPS25	21624.6479093497	0.209263559599619	0.0534311054106499	3.91651188930686	8.98393871695613e-05	0.000771282656720834
ASB18	30.0722474252195	1.50745083130901	0.38493585230923	3.91610919654746	8.99895009850734e-05	0.00077217541567971
ATP5G2	8263.29989786936	0.250051153147064	0.0638617076114559	3.91550997459092	9.02133146516847e-05	0.000773699334315499
SREK1	3922.36664579586	-0.269237959312739	0.0688023205085185	-3.91321044585122	9.1077095111735e-05	0.000780707449700745
TINAGL1	37.297128572317	-1.33380097397081	0.340891905754471	-3.91268009435076	9.12774186489945e-05	0.000782024189151902
GCC2	2985.74846113295	-0.29731609990885	0.0759904324324679	-3.91254649291637	9.1327947957872e-05	0.000782056867909327
CCDC28A	1087.29800002443	-0.279574053482199	0.0714823994977006	-3.91108937929808	9.1880760075746e-05	0.000786388448071607
DONSON	1852.02833394852	-0.30505393301155	0.0780122549681976	-3.91033348716696	9.21687803838558e-05	0.000788450461117082
FLVCR1	1234.76908635118	-0.414763991246404	0.106074592669645	-3.91011627579971	9.22517028115462e-05	0.000788756770565932
WDR26	8443.81004542011	-0.320880595800101	0.0820874465521966	-3.90900934646644	9.26753788330556e-05	0.000791974740706577
CCDC136	556.544319307876	-0.319272310315985	0.0817206833817755	-3.9068727414385	9.34983642262577e-05	0.000798562159849602
LRRC17	78.7753505258425	-0.807966055624301	0.206812260470916	-3.90676091342238	9.35416280667265e-05	0.000798562159849602
KMT2E	2178.81569263349	-0.490529017748492	0.125621163969965	-3.90482783510726	9.42924888744746e-05	0.000804156791849142
SIKE1	4286.8147045245	0.279409657906982	0.07155494962835	3.90482642162717	9.4293039985656e-05	0.000804156791849142
PITPNM1	1579.24855541486	-0.457475668612391	0.117163682357264	-3.90458595537669	9.4386841265512e-05	0.000804546898994876
NEIL3	1086.94460443443	0.246347505719457	0.0630953981164402	3.90436566015213	9.44728515490403e-05	0.000804870232968185
KRTAP5-2	19.9611698803638	-1.65202627233336	0.42315520787776	-3.90406697490201	9.4589586010587e-05	0.000805454862361768
KLHL36	1657.53142586932	-0.302748302873925	0.0776158088874253	-3.90060101432473	9.59541781191467e-05	0.000816659326839164
CREBBP	5144.73065807593	-0.285299738328398	0.0731941720272192	-3.89784774424802	9.70514010252499e-05	0.000825578000286437
GAA	5935.46147551576	0.254719607640333	0.0653557844090566	3.89743019601851	9.72188316887113e-05	0.000826582255612349
SMTN	1853.1082592643	-0.272408697265969	0.0699070016830815	-3.89672980828036	9.75002893516179e-05	0.000828554489358089
ALDH9A1	3894.27723824511	0.225188290480587	0.0577998431887501	3.89600175462789	9.77936802464809e-05	0.000830213671764923
LEAP2	68.6319287771085	-0.954565953152796	0.245011846207006	-3.89599918506104	9.77947172044936e-05	0.000830213671764923
ATP5O	5855.92961844186	0.267664188388687	0.0687087532155301	3.89563448414004	9.79419989257335e-05	0.000831042576794579
RNASE10	162.350325064694	-0.534590067299034	0.137326805875562	-3.8928311474997	9.90811169701008e-05	0.000840282157647648
DAP3	4712.66021717025	0.203549150474767	0.0522914181473811	3.89259189531009	9.91789126739269e-05	0.000840685659278082
FIBP	1471.18700759255	0.245022158085211	0.0629535024799257	3.89211320153858	9.93748551184831e-05	0.000841920267985084
HOXB6	940.714152728407	-0.313614933887481	0.0805810986180508	-3.89191682995035	9.94553410359131e-05	0.000842175955630865
RPL23AP87	109.392445300376	-0.654830881519246	0.168274200601998	-3.89145144755763	9.96463309753695e-05	0.000843366646541285
TOMM70	5044.0839038885	0.189026624020232	0.0485788265021709	3.8911319525552	9.97776500532746e-05	0.000844051359040864
SMARCB1	5588.96168678426	0.248675963463922	0.0639245305750087	3.89014923108629	0.000100182593783536	0.000847048890166758
GPATCH1	629.850740900941	-0.370731722541074	0.0953059193062031	-3.88991287466595	0.000100280218830036	0.000847446311677758
PMM1	979.746347278132	-0.303588235999197	0.0780593639606159	-3.88919689574167	0.000100576496283116	0.000849521253418586
PTMA	24329.0190141679	0.282772607087237	0.0727124549360187	3.8889156931375	0.00010069308586993	0.000850077130886785
C6orf52	42.5442544390233	-1.03666011147544	0.26658483827829	-3.88866868112456	0.000100795604915908	0.000850185666115141
MRPL24	1447.43416143412	0.313221401624149	0.0805503335414241	3.88851774850903	0.000100858295974235	0.000850185666115141
TC2N	720.244527670566	0.327684612034007	0.0842674789990643	3.88862483992959	0.000100813810912324	0.000850185666115141
BORCS6	419.322080070867	-0.449892027262248	0.115724283531432	-3.88761989734034	0.000101231986929408	0.000852906237133982
AKAP2	965.152537322918	0.311602856251556	0.0801734781316913	3.88660768514649	0.000101654842728838	0.000856038089599332
ZFP36L2	2463.85338025697	0.245659911340598	0.0632125501940926	3.88625218546483	0.000101803749368985	0.000856861019701443
RNPS1	8813.95468118022	0.182823875220046	0.0470496830044643	3.8857621039168	0.000102009365318278	0.000858160193363467
NFIL3	589.548402528268	0.316116113401286	0.0813964227186912	3.88366101166134	0.000102895338946151	0.000865178738974138
AFF2	137.29420485287	0.808417608342081	0.208169464899337	3.88345912659669	0.000102980849781195	0.000865463055314749
ELF2	1707.25200577217	-0.301215592454014	0.0775664433681077	-3.88332350143389	0.000103038333100857	0.000865511658023809
NAP1L3	262.31845186327	0.500330243428665	0.128854983492094	3.88289400897997	0.000103220568891942	0.000866607594694082
PDHB	3427.87624561809	0.206223574933122	0.0531226610327864	3.88202644453079	0.000103589609048543	0.000869269997534667
USP13	1379.58916728036	0.272926221334698	0.0703147806121861	3.88149147246855	0.000103817793046839	0.000870748333365294
TBCK	435.185715682737	-0.475108298715295	0.122434252761665	-3.88051781261048	0.000104234310341712	0.000873804000716376
CTDSP2	4414.23331014705	-0.29143132688697	0.0751157015497426	-3.87976575967916	0.000104557106432548	0.000876071330724364
SDC4	841.79037775934	0.275459622390128	0.0710119967742486	3.87905755228699	0.00010486194544196	0.000878186007325585
[truncated: 33,249 more rows]
