# Supplementary material for: eVIP2: Expression-based variant impact phenotyping to predict the function of gene variants
Source: PLoS Comput Biol. 2021 Jul 2;17(7):e1009132. doi: 10.1371/journal.pcbi.1009132 (PMC8281988; doi:10.1371/journal.pcbi.1009132)
Supplement: S6 File — Text file containing DESeq2 outputs for GFP replicates vs RNF43 R117fs replicates. (CSV) [file pcbi.1009132.s017.csv]

	baseMean	log2FoldChange	lfcSE	stat	pvalue	padj
PGK1	15582.7145157824	1.49093540051057	0.0572440398188385	26.0452512650919	1.52276316109143e-149	2.70762517673666e-145
RNF43	739883.871278208	10.7480486934107	0.440843839518097	24.3806258133488	2.74542036707232e-131	2.44081597734565e-127
EGR1	1021.90802996804	2.85245413436288	0.123662286281558	23.0664838903943	1.00508650972203e-117	5.95714774312246e-114
HSPA6	320.770279130909	3.35449206968277	0.179192720091777	18.7200242731105	3.39996200062077e-78	1.51136810832595e-74
ZCCHC12	1977.85565724614	2.15620050386216	0.120593201268878	17.8799507864016	1.68986096764216e-71	6.00948357312904e-68
DHRS2	861.835531936924	-2.96691854405615	0.177020005249294	-16.7603573385838	4.75756178167497e-63	1.40990343399938e-59
SLC9A8	891.737712103321	-1.28219624929023	0.0808478677977934	-15.8593700021515	1.21102591101874e-56	3.07617881768918e-53
CCT6P3	561.056570972875	-1.42072628532564	0.0922444998646644	-15.4017452250275	1.59310936571233e-53	3.54088470396636e-50
SMG1P5	873.341015454034	-1.79926433914774	0.117004289095183	-15.3777639526021	2.3078098392586e-53	4.55946297242858e-50
FTCD	174.505787163988	-2.63547158817176	0.184507020325389	-14.2838553434116	2.75905619852995e-46	4.90587782660611e-43
UAP1L1	1408.29036651276	-1.18312500418377	0.0835197898241839	-14.1658043761167	1.49149266421126e-45	2.4109300965764e-42
PMAIP1	8997.96874179601	0.831581082802551	0.0593180725756273	14.0190172521592	1.1925460344399e-44	1.76705508653132e-41
SOX4	4315.14603310072	0.553184649001237	0.0396880055903363	13.9383332765891	3.70491370811749e-44	5.06746697261824e-41
CXCL8	109.389659524637	4.61603579501127	0.335454754265353	13.7605317447964	4.40276623401077e-43	5.59182760049611e-40
KCTD12	3154.20891306469	0.685663599372968	0.0510506009686514	13.4310583296368	3.97687001966536e-41	4.55644759650214e-38
PHLDA3	741.170381274462	-1.45015528287472	0.10798845541509	-13.4287991924743	4.10005970103111e-41	4.55644759650214e-38
BTG2	1349.49772964315	-1.19978986297919	0.0895738175761821	-13.3944259097673	6.5178065382328e-41	6.81724223860691e-38
AP5Z1	1512.84250071685	-0.864459581861791	0.0657691429172524	-13.1438474566928	1.84596768169587e-39	1.82350840823523e-36
TRMT13	1089.90248323249	-0.994292054722093	0.0760644334478958	-13.0717078883284	4.77805881724956e-39	4.47150862260602e-36
DDB2	1495.11678857779	-1.22287448416049	0.0940524447156461	-13.0020488872743	1.19108818128574e-38	1.05893694757209e-35
RFWD3	4277.10390854676	-0.643710838575445	0.0499467348758183	-12.8879463327461	5.26266154562316e-38	4.45597071155835e-35
VASH1	2240.00066224727	0.575368896812008	0.0463275235560065	12.4195910475644	2.04604688519371e-35	1.65367089389225e-32
CFAP43	221.811269004355	-2.0257411800587	0.166789376380466	-12.1455048518063	6.06073329173705e-34	4.68547385479898e-31
VPS11	1405.99512117921	-0.670950369105694	0.0557547443997862	-12.0339600930583	2.35583758290038e-33	1.74538116923132e-30
NECTIN4	186.900320495808	-1.90153079140499	0.159134894582675	-11.9491755494085	6.55724943710681e-33	4.66377808964784e-30
FDXR	915.879663336481	-1.00030009938539	0.0842229539715469	-11.8768109193049	1.56214080028483e-32	1.06832406037941e-29
INPP5B	1440.16447816584	-0.709956062558133	0.0599066164393506	-11.8510459237318	2.12521536343953e-32	1.39957238434512e-29
GADD45B	835.492511993422	1.51670943827402	0.128170760622876	11.8335057926099	2.61967156855402e-32	1.66358500573068e-29
MAFB	451.810507518664	1.04799587164799	0.0893167917967587	11.7334697156691	8.58652662491516e-32	5.26472516957298e-29
GPR50	342.035340671919	1.43216708291417	0.123460489911297	11.6002057333738	4.11088797024811e-31	2.43652329996605e-28
FOS	219.953796062604	2.36015175471035	0.204081102992098	11.5647736125855	6.21550109723842e-31	3.56509112935472e-28
MOK	802.542652985196	-1.07891340921611	0.0941310078943746	-11.4618278647007	2.05139088443252e-30	1.13986816612796e-27
NFKBIA	1030.8070383248	0.971752250458282	0.086251643294184	11.2664781022648	1.92101071739331e-29	1.0350755019991e-26
PYCR1	8059.07814584304	0.570676254143189	0.0509410085639821	11.2026885652729	3.95543944147831e-29	2.068578491439e-26
SPATA18	479.722667345846	-0.994617210590027	0.0889954448004477	-11.1760462888885	5.34171285768186e-29	2.71374275206975e-26
RRM2	5495.79733039683	0.692124825656829	0.0620466187407668	11.1549160889581	6.77567138883651e-29	3.34661702680283e-26
ZSWIM8	3015.2993616136	-0.690610595629089	0.0622682290363247	-11.0908983010616	1.38886003979832e-28	6.67441091017672e-26
SMC1B	71.0448864958952	-2.93697477507972	0.265737404756534	-11.052169256227	2.13980868107298e-28	1.00126153047786e-25
STXBP2	1503.94397795614	-0.6562044185717	0.0595474112306024	-11.0198647600396	3.06519251122174e-28	1.39749200107779e-25
PTBP2	1304.93250334194	-0.978589750867719	0.0895203420601018	-10.9314791291874	8.15088499547826e-28	3.62327215261497e-25
PIDD1	2254.30149417681	-0.715168271522157	0.0655280354020232	-10.9139281703549	9.88888493462911e-28	4.28864056152781e-25
ARC	405.511063708076	1.38071568902581	0.126960046396576	10.8751983652634	1.51326271195032e-27	6.40650578123538e-25
DHX9	10260.8058980225	-0.461425070827509	0.0424464823424992	-10.8707493616146	1.58890403139402e-27	6.570302926097e-25
AEN	4437.08318971507	-1.02490713773136	0.0943154829830234	-10.8667962599083	1.65925325380581e-27	6.70526866043661e-25
GFM2	1729.76832035045	-0.687161577199894	0.0633119514693151	-10.853583900868	1.91755927211978e-27	7.5769158705693e-25
BRAP	1238.13304858243	-0.845573734133709	0.0779367397933746	-10.8494881409652	2.00545252365327e-27	7.75194593979975e-25
RARB	369.855640848025	-1.10797556485287	0.103132947844872	-10.7431775005543	6.38096695871458e-27	2.41404198921072e-24
STX16	6086.41781010292	-0.475958347237062	0.044498116118478	-10.6961460114357	1.06099843305578e-26	3.93033607045099e-24
TP53INP1	834.832845163249	-0.909061345211555	0.0851866941993434	-10.6714006659806	1.38522321828034e-26	5.02666409066177e-24
CA2	4023.48626359232	0.735315524096596	0.0691941510072721	10.6268450930096	2.23547181142238e-26	7.80293860684976e-24
IL32	166.333049320575	2.05599970628061	0.193504007937505	10.6251014032982	2.27764500936222e-26	7.80293860684976e-24
PMS2P3	307.621889328941	-1.21843287025875	0.11467684023743	-10.6249253793187	2.28194593980196e-26	7.80293860684976e-24
NEMP1	4884.52461802124	-0.549024917601493	0.0517322203282449	-10.612823383916	2.59778309833979e-26	8.71531722105279e-24
SCD	23367.9634961495	0.490467768263493	0.0467928566286356	10.4816804016907	1.04863706662175e-25	3.45292882992617e-23
CTPS1	5402.46908291162	0.597635572929232	0.0574102645120625	10.4099080192125	2.23437435368308e-25	7.22352916051617e-23
PRDX4	4230.918458945	0.53926444174766	0.0520569517550496	10.3591244505658	3.8042833078834e-25	1.20792788388348e-22
WDR78	215.855839924135	-1.81677493493326	0.176486997383558	-10.2941007658762	7.4916258167429e-25	2.33699295872817e-22
SEC61A2	630.299818075973	-0.796037249400739	0.0775283375024238	-10.2676940463976	9.85316463573922e-25	3.02067448944964e-22
bP-21264C1.1	170.534047130951	-1.76892372996049	0.172782981838689	-10.2378354114294	1.34205290912477e-24	4.04458352155043e-22
NEFM	5805.46201030396	1.07889582838525	0.106315293210378	10.1480774384013	3.37955355489391e-24	1.00153069599281e-21
GEM	418.198006070558	1.00930604525501	0.0996823704165807	10.1252211503102	4.27012336006866e-24	1.22463005589324e-21
UBR2	2216.07334653793	-0.583782988448255	0.0576504920380734	-10.126244682573	4.22567707374523e-24	1.22463005589324e-21
AC240274.1	1873.28034365638	-0.563959871225937	0.0558024396310585	-10.1063658677756	5.17690837196029e-24	1.46112075812422e-21
CROCCP2	999.563598754747	-0.648890867361378	0.0644638830507722	-10.0659599864673	7.81214263257092e-24	2.13704166384221e-21
KIF24	844.494883099294	-0.792591963014178	0.0787282059837049	-10.0674460075748	7.69503333725222e-24	2.13704166384221e-21
TCN2	65.3917870312045	-2.75532202594723	0.274041226609991	-10.0544069957347	8.78487258439136e-24	2.36672453671307e-21
RIOK3	2445.88622979291	-0.92984993668035	0.0926468418381465	-10.0364990131535	1.05346941198489e-23	2.79578203201543e-21
AC093838.4	1510.24801500853	-0.671386819294003	0.0669854169266682	-10.0228803536298	1.20926403407575e-23	3.11622083911607e-21
CIDECP	389.357788945193	-0.951781554039947	0.0949570496439751	-10.0232848178043	1.20432395128419e-23	3.11622083911607e-21
FAM214B	220.385607852917	-1.30434600544513	0.130597567106029	-9.9875214703361	1.72849554672411e-23	4.39062561661447e-21
HOXB4	336.363481424865	-0.958499437143594	0.0962537960704884	-9.95804296842139	2.32596108892073e-23	5.82505832705627e-21
CREBRF	1453.20524550774	-0.981892847841195	0.0987096321887765	-9.94728504269352	2.59156892990426e-23	6.40009543647605e-21
TSC22D3	12109.8268911489	0.622811384018637	0.0627125067501506	9.93121494090398	3.045222164138e-23	7.41741031514216e-21
MYC	6530.00446086006	0.590288168946523	0.0596998935436328	9.88759165064675	4.71227799976585e-23	1.13228398802482e-20
ALDH1B1	1808.02119605913	0.518470451595929	0.052553974189886	9.86548514338062	5.87497493773778e-23	1.39283905823887e-20
XRCC6P1	149.081820484731	1.79983377215146	0.184312257772959	9.76513333350053	1.58902851474587e-22	3.71769947640741e-20
CEP295	2102.25142036308	-0.749742310128463	0.0768509285363764	-9.75580027993523	1.7422108437073e-22	4.02314948207266e-20
NME2	16020.3796860975	0.344463594164047	0.0355300793681859	9.6949852150481	3.16683544092443e-22	7.21916679167658e-20
HSD17B7P2	197.638102157254	-1.93065045727796	0.199439098417715	-9.68040104771392	3.65280250091421e-22	8.11881015859446e-20
LIF	286.154321829378	-1.51533110576768	0.156533258030529	-9.68056964272817	3.64678346717384e-22	8.11881015859446e-20
TRAFD1	1808.79196595994	-0.69267991183394	0.0715859130540253	-9.67620418993861	3.80584474803285e-22	8.35453400799656e-20
DEAF1	6312.96151397266	0.387880501360037	0.0402259555044984	9.64254289290061	5.28619586848725e-22	1.13245600888641e-19
ZNF654	1030.37414159316	-1.37647542992944	0.142738163593243	-9.64335952823339	5.24429667443474e-22	1.13245600888641e-19
PNP	2773.4877324736	0.495637816875347	0.0515531445744248	9.61411415281988	6.97067610353968e-22	1.47554275948856e-19
GPCPD1	565.761546646161	-1.15786099225594	0.120468601243994	-9.61130933952517	7.1632219082843e-22	1.49846175001416e-19
RANBP10	1218.18358992108	-0.679179390396282	0.0709995723414001	-9.56596452624336	1.11160071786355e-21	2.2982991121316e-19
INSIG1	3943.08284120339	1.15438919337027	0.120763312081922	9.55910510790865	1.18779294772437e-21	2.42760303488356e-19
PLXNB3	83.4143091234858	-2.98545830451714	0.31280015927101	-9.54429918282279	1.37030937239331e-21	2.76880351710516e-19
YPEL2	752.914704370346	-0.773898660746895	0.0815291029799932	-9.49229946681501	2.25993058884615e-21	4.51503660677229e-19
SIRT7	821.724060571362	-0.810907776809267	0.0854820674128357	-9.48629111756255	2.39400795749527e-21	4.72976172135816e-19
PTPRF	11207.8768138529	0.39685258347859	0.0418543906276489	9.48174319414009	2.50070060912929e-21	4.88625906933275e-19
LDHA	11257.9630337197	0.420699215530485	0.0444550020026199	9.46348434548921	2.97849086447438e-21	5.75658109361075e-19
RPN1	10913.0794970507	0.322053842760753	0.03403535987997	9.46233105501212	3.01153382592302e-21	5.75785838265991e-19
HES1	1219.44913267063	0.57924757969352	0.0612663077154238	9.45458607337772	3.24302519423542e-21	6.13449265730851e-19
TRAIP	1040.74883611452	-0.595372566698155	0.0630936041665127	-9.43633787549821	3.86035885022693e-21	7.22537270693528e-19
GNL3	6614.01166851059	0.399356074729112	0.0424285853040385	9.4124296595649	4.84798446758884e-21	8.9793762310622e-19
TOX4	2479.51861293267	-0.64886873459719	0.0691665276780093	-9.38125356845824	6.51929567422314e-21	1.19504738539548e-18
EIF5A	17050.9750433705	0.305096195626417	0.0325346708579663	9.37757129796544	6.75098224818825e-21	1.2248899526024e-18
ILKAP	1138.82856905372	-0.619382933186091	0.0662027820774556	-9.3558444788835	8.29345182846854e-21	1.48955421173736e-18
TRIM23	1161.58391560594	-0.590753664146696	0.0631851344283798	-9.34956725962676	8.80070545038807e-21	1.5648534361335e-18
SAT1	1718.14384087825	0.919594718828462	0.098902885218	9.29795644284297	1.43170864313335e-20	2.52051597856971e-18
KCNJ8	680.799782596162	0.926442812236207	0.0998781686948918	9.27572886389525	1.7640874470081e-20	3.07521949953442e-18
NR1D1	538.768652269442	-1.0817500759391	0.116751741564781	-9.26538706353154	1.94371050016509e-20	3.3554481945083e-18
SSR1	9247.93399872223	0.402151734525231	0.0437088568724237	9.20069210913069	3.5565154980512e-20	6.08061558373542e-18
KIAA0753	1124.27033399691	-0.855434219755746	0.0932181355092582	-9.17669308748174	4.44533047276559e-20	7.52784963202332e-18
KBTBD12	63.2809496430132	-2.35207421014716	0.257673641775743	-9.12811335275884	6.97033749315276e-20	1.16924123552594e-17
TDRD7	710.801042567181	-0.830947166446405	0.0915015258351393	-9.08123836036947	1.07346453465868e-19	1.78385727951084e-17
ZNF326	3047.59093316219	-0.511707718062493	0.0563703060287285	-9.07761114161251	1.10983871982141e-19	1.82722613677264e-17
TBCE	2047.30213684422	-0.631678932266205	0.0696066497018227	-9.07497968904061	1.13698705331757e-19	1.83788789045815e-17
TXN	5269.92584308355	0.445299701774828	0.0490639903774439	9.07589656587623	1.12745407171629e-19	1.83788789045815e-17
CCT6P1	275.347158447175	-1.36883361365304	0.150927408231037	-9.0694833343832	1.19582697335443e-19	1.91558553272208e-17
IGFBP5	1320.24723125868	0.82323845215807	0.0909012422707813	9.0564048586461	1.34820943531237e-19	2.14040285440082e-17
C11orf96	414.31055304052	1.38716652291517	0.153232601049839	9.05268535162435	1.39494800397422e-19	2.19500623528014e-17
SLC12A4	1026.04611639594	-0.740170211146845	0.0818311820850792	-9.04508760947992	1.49545203086364e-19	2.33251162813916e-17
TMEM109	3696.59231838539	0.549590705926566	0.060805819990087	9.03845562836196	1.58900801029203e-19	2.45688273313067e-17
DFFA	10099.6808622151	0.457059315611916	0.0506612798431905	9.02186673977899	1.84911066376413e-19	2.83439971658535e-17
IP6K2	2243.02465717789	-0.428660874239158	0.0475423078876269	-9.01640861130174	1.94356428185281e-19	2.95371935860041e-17
RENBP	310.046269790666	-1.25079117684102	0.138875759786593	-9.00654785805009	2.12644660760759e-19	3.20426670592123e-17
RAN	16670.4498320458	0.283924591137013	0.0316285009170592	8.97685893749947	2.78606740784268e-19	4.16294660326476e-17
FAM227A	440.478590659104	-0.956484009022314	0.106620641542007	-8.97090840187331	2.94078940293538e-19	4.3575146977995e-17
KDM6A	2455.09625821094	-0.872335009623456	0.0973429015335529	-8.96146504655784	3.20392765333671e-19	4.70818492594877e-17
ROS1	50.0251646119864	2.7130549456874	0.304579396361108	8.90754587506901	5.21746167559046e-19	7.60423656177655e-17
ASNS	18097.2405710267	0.401871182742431	0.0451515204955988	8.90050165158013	5.55948385539335e-19	8.03684410022351e-17
POC5	594.57922388675	-0.840394865876877	0.0949113141638352	-8.85452775868421	8.40388499378509e-19	1.2039982958129e-16
TYW5	575.702472683306	-0.707502451229769	0.079910085782626	-8.85373159471183	8.46407890313326e-19	1.2039982958129e-16
IGF2R	8110.36573733715	-0.562592452302529	0.0635538297863151	-8.85221951523794	8.57957428385782e-19	1.21074135191489e-16
CYCS	5835.90640737477	0.472576448530471	0.0534752337524041	8.83729561087193	9.8063419523209e-19	1.37296508861589e-16
MGAM	84.2130537708023	-2.25726862230723	0.255822887871589	-8.82356008521128	1.10877157362072e-18	1.54023963676172e-16
HNRNPAB	9448.32598771317	0.359755478416264	0.0407912318164981	8.81943158850035	1.15042209241873e-18	1.5857097073874e-16
AC011043.1	721.307767724809	-0.710837890627098	0.0808356607027005	-8.79361762429871	1.44819843241099e-18	1.98080125589998e-16
DHCR7	2692.14194577784	0.561804147348891	0.0640314715481789	8.77387531108316	1.72620366591519e-18	2.3430249911174e-16
MBD3	8752.38166907113	0.393797458591581	0.0448951485233089	8.77149250073485	1.76313452328046e-18	2.37502234533711e-16
FJX1	614.218791325023	0.726568159664556	0.082968312433985	8.75717654547525	2.00201957651e-18	2.65656045447196e-16
LARGE2	1749.06470947707	0.496044808360737	0.0566438785261609	8.75725358622184	2.00065217577423e-18	2.65656045447196e-16
PCDH10	1997.12569746721	0.579761298175823	0.0663361336774432	8.73975111354679	2.33624538887945e-18	3.07709475997522e-16
ZNF274	1310.57302827758	-0.622912332804831	0.0715121862955073	-8.71057598813707	3.0233456966626e-18	3.95280219355571e-16
ZNF79	336.38374567691	-0.979606092745011	0.112522035017213	-8.7059045154592	3.15051999757447e-18	4.08900701291034e-16
DNAJB2	870.789687334277	-0.792081725731033	0.0910621793194634	-8.69825136681894	3.37037309458443e-18	4.32505948252907e-16
NRARP	797.218713706352	0.836812927947502	0.0962086986535349	8.69789259868297	3.38104306884619e-18	4.32505948252907e-16
ZNF594	344.896974994154	-1.21982224158218	0.140399063182395	-8.68825057612729	3.68063258129542e-18	4.67466628057242e-16
GOLGA6L5P	374.841147670624	-1.17328193591786	0.135273428700655	-8.67341019731372	4.1936789461703e-18	5.28849683275561e-16
ACRC	110.511269505886	1.55300405855733	0.179263939255951	8.66322621829686	4.58597084829716e-18	5.70231801773229e-16
TSPO	3178.37503563012	0.472074789888999	0.054486915496772	8.66400282682483	4.55482082466203e-18	5.70231801773229e-16
OSTM1	1209.60820669854	-0.523145718904646	0.0605027666346163	-8.64664126954702	5.30373694112609e-18	6.54901017709465e-16
COTL1	3099.86831425302	0.499116812309538	0.0577641561972273	8.64059730406822	5.59198910273533e-18	6.85732125763702e-16
UBE2A	2973.08367300824	-0.499962964203773	0.0579300650476052	-8.63045749720664	6.11070570582014e-18	7.44208617501287e-16
TIMM23B	794.668358004408	-0.616716532129889	0.071535712265245	-8.62110004361438	6.63139402003465e-18	8.02128007280517e-16
APRT	4181.24107791536	0.599405448285243	0.0696133997317803	8.61048951200122	7.2749255699075e-18	8.74023321341387e-16
MTFP1	1589.893783617	0.483175628472271	0.0561215268343765	8.60945265972893	7.34102314162535e-18	8.76045184437855e-16
EMSY	1485.70245868732	-0.546465063195823	0.0634794128041087	-8.60853998259501	7.39969504338861e-18	8.77159850443286e-16
YPEL3	1150.39628464758	-0.84307708303282	0.0980207602537692	-8.60100534672604	7.90208031187328e-18	9.3050920546635e-16
FAM21A	1874.75487715725	-0.590077173161747	0.0686353554446416	-8.59727715168137	8.16296843516237e-18	9.54906195694882e-16
AMDHD2	490.237358387275	-1.07625545475794	0.125271746844564	-8.59136622476691	8.59412289806605e-18	9.98771890526225e-16
GJA1	1925.10179548607	0.577187441418215	0.0672748199988404	8.57954642506905	9.52479726683164e-18	1.09974298832165e-15
CKB	35026.8472681051	0.440797612620379	0.0518273361126262	8.50511806476953	1.81410883442405e-17	2.06773520415987e-15
SLC37A4	2867.96553851873	0.509910145403777	0.0599528580419509	8.50518494125796	1.8130633855059e-17	2.06773520415987e-15
FLCN	2337.69337614679	-0.491594317456732	0.0579323339786251	-8.48566394093689	2.1449049451224e-17	2.42920731396314e-15
FAM84B	3674.99145203818	0.678163712645127	0.0799330026852763	8.48415160025067	2.1729830652551e-17	2.44543113185449e-15
PTMA	25380.2345942975	0.422345074269285	0.0499012290936335	8.46362067509011	2.59201940617766e-17	2.89866019253113e-15
ARVCF	1354.68836237275	-0.638722523627338	0.0755853472291865	-8.45034847416434	2.90434631058056e-17	3.22763635927706e-15
ARL2	2091.33226609031	0.492776911155708	0.0583711185201195	8.44213583102501	3.11590965561433e-17	3.44124158922226e-15
TAGLN2	9841.86197269874	0.387995719101667	0.0460976455337227	8.41682291165673	3.86831746746549e-17	4.24583659808666e-15
YDJC	3917.70541505755	0.574567716927701	0.0683149627166175	8.41056913565347	4.08025975442633e-17	4.45098764990519e-15
BAX	2384.01362270019	-0.45386849480072	0.0539977906262599	-8.40531602380039	4.26710987165604e-17	4.62643174560463e-15
C20orf27	2415.96191202024	0.461095073994045	0.0549350989281751	8.39345123591939	4.72075510590946e-17	5.08725736595006e-15
FUT11	743.293341898426	0.571865582643723	0.068255083132941	8.37835889130624	5.36707775493369e-17	5.74891623858289e-15
GAL	941.320994032999	0.583753614795929	0.0697117253144068	8.37382251211174	5.57787483514373e-17	5.93893367926292e-15
PGAM1	11017.4556960331	0.337484461669486	0.0403418802903526	8.36561060715339	5.98043981506528e-17	6.32965478283784e-15
STMN2	387.977222901812	0.967078354518478	0.11564886656006	8.36219483410365	6.15620663438542e-17	6.47713077905367e-15
ORAOV1	782.124414183811	-0.66804061149994	0.0801411711309781	-8.33579796841417	7.69772618366018e-17	8.05136878068598e-15
DNAH6	251.638471746445	-1.27432279139413	0.153307474919736	-8.31220259847928	9.39418611293333e-17	9.76830545462384e-15
FAM193A	1702.72783541704	-0.628904012647527	0.0759938922108053	-8.27571788141817	1.27683987146049e-16	1.30479826174936e-14
PDXDC2P	371.167224519776	-0.855522187051356	0.103371427845784	-8.27619589745513	1.2717271667436e-16	1.30479826174936e-14
PPM1D	2104.8711374755	-0.713858179702074	0.0862537510159754	-8.27625664152111	1.27107891513114e-16	1.30479826174936e-14
C17orf53	964.648563687142	-0.896974025192497	0.108590052036084	-8.26018597812661	1.45445672726702e-16	1.47781114671628e-14
ZBTB48	1035.51450987174	-0.524173436455084	0.0635640704962508	-8.24637932031117	1.63265856725612e-16	1.64944897638528e-14
ARMCX3	2708.57136322915	-0.487927106001371	0.0592763268852891	-8.23139913756131	1.85039290861562e-16	1.85886080836691e-14
HSPA5	22489.9794260146	0.365817210705364	0.0445702254791509	8.20765896453646	2.25542747965586e-16	2.25302000088544e-14
GALE	874.847669786989	-0.546363994440264	0.0666002500808916	-8.20363277580278	2.33229804739466e-16	2.3167928257388e-14
ARL8B	2664.32921866355	-0.484624332204838	0.059108588909659	-8.19888177241946	2.42633406255286e-16	2.3968136647918e-14
ACTA2	337.119623091873	-1.09940062741263	0.134155379111108	-8.1949798412638	2.50635164545138e-16	2.45918117356575e-14
LAPTM4B	7006.37930410443	0.413586674833578	0.0504714760057051	8.19446363698237	2.51713049653544e-16	2.45918117356575e-14
CA8	906.580592887783	0.77091977686256	0.0941259537917666	8.19029976119077	2.60576358673899e-16	2.52739541237859e-14
HMGB1	15410.8728353031	0.351737262599942	0.0429479157016357	8.18985640754962	2.61538021414802e-16	2.52739541237859e-14
TMSB10	3704.28686517687	0.473229836271249	0.0579101840353497	8.17178954192891	3.03848249284433e-16	2.92039228136568e-14
NDRG1	1762.3375762101	0.55741952282229	0.0682273138649188	8.17003471550863	3.08300727835614e-16	2.94725550626078e-14
HMGB3	4770.83664619059	0.438426001086998	0.0537369132919301	8.1587492512868	3.38511566559105e-16	3.2187562379612e-14
FRMD1	93.618282952817	1.97740209940004	0.242588163232286	8.15127198727587	3.60116149904139e-16	3.4059708837476e-14
ACLY	17808.670625774	0.291280299591642	0.0357585214593703	8.14575904438895	3.76910018953305e-16	3.54594552751784e-14
PTAFR	112.585395087113	-1.40534044066528	0.172610173890824	-8.1417010885706	3.89762534000614e-16	3.64756190371838e-14
ITPR3	4098.82520769734	0.394057390876307	0.0484177107452565	8.13870347876603	3.99533136246496e-16	3.71942340083715e-14
IP6K3	36.2331932794174	-2.85461102739249	0.350920866049868	-8.13462892510595	4.13202032649143e-16	3.82663819923667e-14
TOMM5	1782.94598226027	0.459356140656569	0.0564794532471534	8.13315487751682	4.18259694487954e-16	3.85340706097944e-14
RCOR3	1311.8781943158	-0.629485977309184	0.0774640489062128	-8.12616931592764	4.43070018840455e-16	4.06094227061966e-14
TNFRSF9	485.651649147604	0.792507589407733	0.0977099898825777	8.11081436360932	5.02816231171683e-16	4.58491046485318e-14
CCDC130	1118.25030238023	-0.623796587363981	0.0770175221095338	-8.09941128042035	5.52257840409704e-16	5.01004931649232e-14
MAPK8IP2	1902.49236626228	-0.531088942647416	0.0657654003660039	-8.07550687278949	6.71969224188688e-16	6.06511917527871e-14
DHCR24	4194.32682537105	0.692558087073465	0.0857730442952584	8.07430927471174	6.78596783632327e-16	6.09281463008959e-14
RBM14	3570.18096778729	-0.501686160789642	0.0621381798232235	-8.07371831966894	6.81890844940008e-16	6.09281463008959e-14
CEP89	1244.03056045618	-0.571690573512066	0.070865942898961	-8.06721183865668	7.19216975270621e-16	6.39419851864346e-14
ZNF425	307.169979075059	-0.857692222431846	0.106326348200765	-8.06660095964504	7.22823123592338e-16	6.39428754258475e-14
CYR61	627.988049519893	0.629851314358345	0.0781168996036199	8.06293282957121	7.4485456148666e-16	6.55656384049223e-14
AGAP2	827.625817918414	0.570796576779608	0.0708388899975555	8.05767251292765	7.77608081615012e-16	6.81115729024459e-14
MAGEB2	214.652183638732	-1.12023856797136	0.139697903182674	-8.01900774778631	1.06602783341673e-15	9.29168671861903e-14
PTX3	206.718382499711	1.0359876159445	0.129412938026219	8.00528627002206	1.19189073421169e-15	1.03380532414722e-13
ZNF84	797.010850659551	-0.727184512139507	0.0908946257653597	-8.00030261433389	1.24113803393014e-15	1.07129492142291e-13
CARS	5454.14682851394	-0.30714569478507	0.0384145719563487	-7.99555166550043	1.28994970010917e-15	1.10804809747059e-13
ATXN2	2840.70505508938	-0.692951490446198	0.0867252717936575	-7.99019104944305	1.34729798706099e-15	1.15174545711209e-13
NFYA	1590.90970276221	0.460226654560038	0.0577467587724792	7.96974002252352	1.5900851563309e-15	1.3495166495271e-13
TFRC	5015.50616338125	0.510555843848044	0.0640641295291296	7.96944948133413	1.59382766099033e-15	1.3495166495271e-13
ABCA3	4926.78081049729	0.393077919457653	0.0493329257004075	7.96786150176384	1.6144364767812e-15	1.36048791439083e-13
MBTD1	2207.06380444656	-0.532363079632701	0.0668515080693702	-7.96336679615785	1.67420226523654e-15	1.40419766406467e-13
TEX10	1972.24605851945	-0.658283142452127	0.0826920732230546	-7.96065592256305	1.71129654029319e-15	1.42857106962222e-13
ID2	4278.40838525033	0.493982654128062	0.0620645455728398	7.95917620227022	1.73188461375028e-15	1.43900188397635e-13
RSAD1	2336.83882481293	0.507240826832167	0.0638338855606611	7.94626274708184	1.92222496322231e-15	1.58972474749097e-13
CCDC28A	995.007338804232	-0.537695076629112	0.0676779999151861	-7.94490199626097	1.94344374760077e-15	1.59983209611524e-13
INPP5D	232.333602838675	-1.85991323423114	0.234579531401767	-7.92871067273831	2.21432762329131e-15	1.81442209537986e-13
ZNF467	453.556615831964	-0.796690445079938	0.10059966893008	-7.91941418449062	2.38632196453219e-15	1.94638490143793e-13
SMG1P3	1459.57488567543	-0.924536684643416	0.116832652051022	-7.91334159083939	2.50570608164339e-15	2.03442738984937e-13
HLA-C	8777.66576706895	0.354753988797906	0.0448889194208421	7.90293001869841	2.72422550767636e-15	2.20179335236334e-13
STYXL1	632.774747997809	-0.562191085534512	0.0711514150454734	-7.90133386911857	2.75934446753721e-15	2.22008615281806e-13
ZFAND2A	421.906396375073	-0.702149465919963	0.0888736262411069	-7.90053805180728	2.77702044495312e-15	2.2242432671942e-13
CKMT1B	1167.34424144992	0.684051891799195	0.086592939551211	7.89962663635697	2.79740097831208e-15	2.23051958723619e-13
KLF9	2512.07251426033	0.414316356734593	0.0525106163437725	7.8901446142277	3.01836565662765e-15	2.39596248841501e-13
C12orf4	967.274289888979	-0.543933162162862	0.0689913837484089	-7.88407381632502	3.16876938324779e-15	2.50417281793462e-13
TMX4	2788.00853164123	0.39477340642331	0.050117912987364	7.87689237025577	3.35623776731035e-15	2.64058689117457e-13
CD320	2047.75868873444	0.432875055491474	0.0549698603709866	7.87477087571333	3.41367860011686e-15	2.67394798188008e-13
CTSC	1265.79348264433	0.688794552312421	0.0877208515264969	7.85211885573596	4.09066537189025e-15	3.19018074463073e-13
SMG1P2	500.804140365952	-1.09023983673441	0.1390012124322	-7.8433836486584	4.38565478041282e-15	3.40529815067775e-13
ADAMTS1	6789.7955093248	1.041860710738	0.132847967499635	7.84250395656872	4.41649809183227e-15	3.41433706829868e-13
ZNF8	1704.39387448004	-0.406416673822501	0.0518881914095166	-7.83254653481644	4.78086154123348e-15	3.68002160453128e-13
SDHAP1	481.073804438904	-0.727911777367235	0.0929718709570012	-7.82937645413083	4.90295519179073e-15	3.75773475281168e-13
PPIB	6010.03962309213	0.323402658118252	0.0413275588209669	7.82535110576575	5.06242032803525e-15	3.86330025119291e-13
LRRC40	2315.40308466567	-0.526361017366615	0.067304887069251	-7.82054677285223	5.25943852286798e-15	3.97949261170704e-13
PPIA	23655.6042878452	0.29171191741751	0.0373003442888832	7.82062265051132	5.25626900508973e-15	3.97949261170704e-13
ZNF829	372.801593557365	-0.783427324180964	0.100195437536041	-7.81899199650841	5.32479955165373e-15	4.01187545881165e-13
MRPL12	3748.70663220044	0.419666371993726	0.0537272739039803	7.81104905385189	5.6713934844951e-15	4.25498090919018e-13
TBP	1349.7253829966	-0.47386510989107	0.0606725259801199	-7.81020902354285	5.70932212492592e-15	4.26543935728184e-13
FAM120A	5640.49605789837	0.303527343639114	0.0389899660603463	7.78475526676102	6.98482815843678e-15	5.19653679854244e-13
ZFAND3	2273.05066593536	-0.457542251516938	0.0588138209069435	-7.77950224048308	7.28104563369207e-15	5.39434468386161e-13
NCS1	2860.71893134089	0.433575566874352	0.0557744640274637	7.77372897139553	7.62087070341669e-15	5.62268472935486e-13
RHBDF1	867.769114237085	-0.633725030670822	0.081679045096406	-7.75872232495904	8.57892487951728e-15	6.30338278027672e-13
MFSD3	1085.68700367866	0.645046596225517	0.0831477555267617	7.75783533949878	8.63912143148882e-15	6.32149045980669e-13
PI4KAP1	2099.06089713808	-0.603524834286078	0.0778187258680562	-7.75552192038418	8.79808787269344e-15	6.41142624853943e-13
ZBTB17	1114.76915253069	-0.716882821338059	0.0924777051700819	-7.75195297093058	9.04899064742838e-15	6.56735113069077e-13
TRIP4	560.003375182119	-0.675546410919892	0.0875386407367037	-7.71712246425875	1.18985318874218e-14	8.60031688984745e-13
RHOB	4458.99318615912	0.653048136402015	0.0846996758888151	7.71016098407825	1.25659127980331e-14	9.04593099035738e-13
SACS	2427.54812068023	0.604329750513765	0.0784000165830328	7.70828600366078	1.27518721993871e-14	9.14278385392345e-13
PDXK	5053.05533899639	0.421471270078125	0.0546887337979515	7.70672935371403	1.29083148781162e-14	9.21778099790295e-13
ID3	1775.38820685346	0.478332069675851	0.062196339434268	7.690678808861	1.46356428470872e-14	1.04094546185623e-12
CLK4	661.161869060535	-0.621204542311499	0.0808447779440265	-7.68391673660845	1.54296969425625e-14	1.09304956707451e-12
CBWD7	341.882867873394	-0.841784396492283	0.1099327574572	-7.65726627770633	1.89932570912246e-14	1.33823715403122e-12
SPRY4	39.9825855045188	2.50574462570913	0.327251375252626	7.65694146823612	1.90413362561104e-14	1.33823715403122e-12
CCDC93	2158.81481483627	-0.566886641080874	0.0741946133552803	-7.64053636031962	2.1631869518718e-14	1.51431603115088e-12
MATK	1434.34056799478	0.593478922823005	0.0777118636401358	7.63691533085936	2.22487704640765e-14	1.55139367694802e-12
SHC1	1349.56457036101	-0.537475181066457	0.0704437763386615	-7.6298462263369	2.35033892382658e-14	1.63247564080314e-12
UCK2	5074.33710130798	0.412436439986954	0.054136617252442	7.61843759213362	2.56764574369346e-14	1.77647116609390e-12
MITD1	586.089825358593	-0.672074160064267	0.0883130435676282	-7.61013473111259	2.73810339493481e-14	1.88706265369519e-12
LPXN	178.891869947641	-1.1147417557357	0.146496504927724	-7.60934027938534	2.754985360789e-14	1.89136659074089e-12
NDUFS5	2417.71136838793	0.438199314521139	0.0576889019594085	7.59590319173466	3.05652974420613e-14	2.09031366852805e-12
TRAP1	9483.84176482725	0.386016778947305	0.0508675966151285	7.58865770419553	3.23236394522551e-14	2.20209437969558e-12
CFAP69	250.253160459725	-1.13904671612119	0.150119406075247	-7.58760473346293	3.25873192283344e-14	2.2115844396909e-12
FKBP10	8786.2851787404	0.48794855598907	0.064323937704688	7.58580045626635	3.30440639545818e-14	2.23405513755293e-12
FSD1L	360.866963883807	-1.2566066300553	0.165979629152067	-7.57084852204379	3.70794218563941e-14	2.49738333344145e-12
GGNBP2	2599.89252090248	-0.568675917173383	0.0751240947218239	-7.56982056528104	3.73740099467186e-14	2.50772555042492e-12
ZFP36L2	2621.62534166379	0.435150468858883	0.0575852104250905	7.55663590784212	4.13627681985132e-14	2.76493000502919e-12
KCNN4	37.5416177175984	-2.54683409218025	0.337258290346482	-7.55158335637579	4.29998194183614e-14	2.8635947156475e-12
FBRS	4920.20824487276	-0.463621934175292	0.0614421190145282	-7.54566967434288	4.49969248665912e-14	2.96329748538096e-12
KIAA1468	940.79584071185	-0.807209915509627	0.106974204733061	-7.54583703168352	4.49391725023949e-14	2.96329748538096e-12
SYF2	1455.36406438007	-0.558066526560556	0.0739565483038644	-7.54587037063486	4.49276764679004e-14	2.96329748538096e-12
ANKHD1-EIF4EBP3	1303.76179016971	-0.724733088068827	0.0961451163802738	-7.53790847995188	4.77568815958521e-14	3.13345059651604e-12
ZBTB49	202.434929757362	-1.30121127360058	0.172726764205134	-7.53335060486189	4.94545881868879e-14	3.23291188437888e-12
BTN3A2	676.984295451337	0.694936894706464	0.0923088373218429	7.52838964143277	5.13699076900117e-14	3.34581805361208e-12
SEMA6C	797.352352632127	-0.771408486175137	0.103044356245518	-7.48617890665593	7.09077232514902e-14	4.6014971793239e-12
VDAC1	7220.02804831879	0.403000852565485	0.0539345894523989	7.47202966884845	7.89671970500329e-14	5.10587538453322e-12
EGFL7	1321.22729009329	0.553431612087527	0.0741704668021713	7.46161694739833	8.54670543766012e-14	5.50612207924038e-12
MCM5	6817.20807950185	-0.412349972069489	0.0554086771314312	-7.44197467648219	9.9191240751237e-14	6.36721823753698e-12
TMEM132A	2411.65297170537	0.623574057645505	0.0839164591785709	7.4308909569047	1.07868610883979e-13	6.89932291412962e-12
ZNF148	1969.73148508353	-0.381425534688662	0.0513864383737844	-7.42268868517754	1.14766319042725e-13	7.31419325770142e-12
EDA2R	137.093951260747	-1.26180477983738	0.170126580003719	-7.41685855208398	1.19930909817227e-13	7.61604109807186e-12
LY6E	1753.81288636411	0.450724708687757	0.0607767180562429	7.41607515349307	1.20642059176839e-13	7.63393755951381e-12
CASS4	138.931685624645	-1.6583019904135	0.223809424388683	-7.40943771667798	1.26836025698801e-13	7.99741621613613e-12
HES2	138.32418250391	1.26085509702692	0.17024921442265	7.40593782651354	1.30226838934583e-13	8.15339233484445e-12
IDH2	1982.81215686898	0.549871832367611	0.0742438418173722	7.40629551094899	1.29876255358102e-13	8.15339233484445e-12
SRRM1	7650.39070207762	-0.362009085321641	0.0488973756120502	-7.40344611117387	1.32695024956082e-13	8.25368499813301e-12
VKORC1	2578.34267677854	0.398479468241353	0.053823962960255	7.40338403799067	1.32757095183963e-13	8.25368499813301e-12
PTGS2	132.622848140489	1.56549137945173	0.211555681380891	7.39990232941639	1.36284700157183e-13	8.41416060241277e-12
SLC1A5	12485.861182834	0.361520452836861	0.0488545902802045	7.39992804695256	1.36258308961194e-13	8.41416060241277e-12
ZNF557	532.910025211768	-0.650004478523235	0.0878486571704992	-7.39913960507885	1.37069691329482e-13	8.43334318868346e-12
B4GALNT1	1025.13773688504	0.703164606504003	0.0950480752146002	7.39798891157336	1.38262392939695e-13	8.44825982426361e-12
SWT1	349.697183459152	-0.860420821600004	0.116299589029418	-7.39831351753408	1.37924907853369e-13	8.44825982426361e-12
TMED3	2589.4670981385	0.441507896102466	0.0597400538468199	7.39048373197891	1.46295599231108e-13	8.90850017098743e-12
CALCB	1244.33592762682	0.796573617744011	0.108052676417469	7.37208595061908	1.67978653616999e-13	1.01939537200132e-11
SDHAP2	319.404047795584	-0.784270823127004	0.106418653606149	-7.36967436206771	1.71045320380712e-13	1.0344751162209e-11
RPS27L	658.408963630866	-0.629472823276124	0.0854405065112971	-7.36738169023956	1.74011742859629e-13	1.04884840670748e-11
ELL	1025.26319099994	-0.506584276615528	0.0688497049159678	-7.35782785465562	1.86926883296359e-13	1.11910670434093e-11
PSPC1	2985.64820322608	-0.334629222549243	0.0454777480115396	-7.35808691460126	1.86564565774296e-13	1.11910670434093e-11
ATP6V1H	1534.13461426276	-0.611874144386952	0.0832055155424258	-7.35376904281018	1.92694570042749e-13	1.14900441529614e-11
PANK2	1713.58209161317	-0.573149745705942	0.0779433960554873	-7.35340997071671	1.93213160212331e-13	1.14900441529614e-11
RITA1	2119.48817704802	0.511718968624008	0.0695945488472584	7.35285991647271	1.94010236650662e-13	1.14989867262847e-11
MANF	2059.14509075379	0.462920697692175	0.0629827257109029	7.34996290597248	1.98261868130639e-13	1.17119411203684e-11
DNPH1	2138.11442666422	0.4580537408194	0.0623552603880483	7.345871670952	2.04422438509845e-13	1.20358787388859e-11
NT5C2	1755.69426882225	-0.538984358876223	0.0734450990849523	-7.33860210676265	2.15836217840821e-13	1.26659531004212e-11
ZKSCAN8	3369.27266205525	-0.358881764092771	0.0491551128684912	-7.30100579878471	2.85624436173017e-13	1.67062108539224e-11
COCH	3214.28948554291	0.3658656403611	0.0501515076989763	7.29520720607505	2.98199791502338e-13	1.73845589924691e-11
NPTX2	782.946695302654	0.586349197891761	0.0805405102005998	7.28017734716801	3.33381617731194e-13	1.93720867479685e-11
ANAPC11	3040.72806603485	0.427128046221263	0.0587757892622284	7.26707461665262	3.67355912979137e-13	2.12076476905261e-11
NHP2	4146.41699548372	0.435692843605668	0.059953500286489	7.26717942278099	3.67071116597733e-13	2.12076476905261e-11
EDRF1	1848.64196452391	-0.440328583862805	0.0606073320810146	-7.26526921320694	3.72296053279647e-13	2.14224888825014e-11
PHRF1	2474.81617273893	-0.329773629336424	0.0453931184068709	-7.2648375108441	3.73486955377956e-13	2.14224888825014e-11
PYGL	8925.70108973042	0.461858666536319	0.0636531417903323	7.25586598785085	3.99100079245339e-13	2.28180016368533e-11
ATP6V1E1	3097.01153671291	-0.353034380538659	0.0486722317824295	-7.25330167962637	4.06732761718289e-13	2.31798565260029e-11
OSTN	220.475069312877	1.08311445317561	0.149337697656552	7.25278660493731	4.08283083184963e-13	2.31938706137758e-11
SAPCD2	1653.61054900649	0.652768327540047	0.0900266672054074	7.25083297875142	4.14216217151628e-13	2.34559826661564e-11
PGM1	3321.0348902916	0.300234487201192	0.041477455186074	7.23849826018245	4.53680028717002e-13	2.56091574305302e-11
FAM13B	1777.05675572993	-0.664694201861517	0.0919614010762798	-7.22796949679104	4.90268803957055e-13	2.75869291239253e-11
SMCR8	3208.26738890626	-0.380807495239655	0.0526904441517311	-7.22725916189006	4.92839065509301e-13	2.76440738921794e-11
FAM69B	2972.33261874356	0.382461205624536	0.0529437235669065	7.22391966143464	5.05101047952016e-13	2.82427727472792e-11
COLEC12	1109.33432431823	0.425238430939976	0.0589336010855104	7.21555145294737	5.37158446253072e-13	2.99411107612096e-11
DVL2	3269.0673322487	-0.423978908741021	0.0588792273150489	-7.20082324573332	5.98500913031051e-13	3.3256077295641e-11
NDOR1	1263.2997673222	-0.55252230609266	0.0767431057415271	-7.19963442649259	6.03742087932093e-13	3.3442797711902e-11
MAD2L2	2548.94152422149	0.354421314266248	0.0492486747300881	7.19656551589837	6.17481256168378e-13	3.40976217886023e-11
STK19	821.6519858171	-0.503319496849823	0.0699679955947559	-7.19356746711702	6.31199402951413e-13	3.47472340058176e-11
CEP95	1877.67376183789	-0.689475032750889	0.0960523018027171	-7.17812087592664	7.06760625757598e-13	3.87867613783822e-11
HOXB3	821.950054096678	-0.558329195762713	0.0778775122385947	-7.16932500427274	7.53684401860888e-13	4.12346533830414e-11
SLC44A5	652.036395156007	-0.571860558516538	0.0798006266533256	-7.16611613842141	7.715532673313e-13	4.20827872589505e-11
CSRP2	1132.04599731955	0.451260422703713	0.0630329986040579	7.15911399897548	8.12001419155951e-13	4.41535083608929e-11
CST3	1624.63961927314	0.521998007924335	0.0729873289441554	7.1518990415957	8.55855077787332e-13	4.63962168845626e-11
PODXL2	2454.99238320969	0.457630332614217	0.0641355000590163	7.13536703063224	9.65292349279644e-13	5.21697971505816e-11
PAGR1	2560.84663499146	0.31898367688707	0.0447144105859069	7.13380032761982	9.7634937622955e-13	5.26074795719322e-11
UBFD1	4266.21905325913	-0.318888247126226	0.0447086356513254	-7.13258730624611	9.84995577430076e-13	5.29130101579583e-11
STX1A	425.371686069044	-0.765289928840699	0.107346471516246	-7.12915774530023	1.00984948416115e-12	5.40847399935826e-11
TMEM87B	467.734428486745	-0.666303868091282	0.0934695094128803	-7.12856922301835	1.0141759140832e-12	5.4153339124064e-11
GAS1	568.327846912495	0.603299517775124	0.0846960444360816	7.12311326688251	1.05516036131415e-12	5.61730730075655e-11
SCARA5	91.2760024181491	1.3264014180886	0.186235027155621	7.1221909129921	1.06224776322358e-12	5.63815745608313e-11
ACTR10	1238.09274901981	-0.637802982871269	0.0896020942110954	-7.11817049017467	1.09369036436031e-12	5.78777034782459e-11
RFX3	482.983429651705	-1.01963307802708	0.143473538027661	-7.10676750600863	1.18792293366322e-12	6.26779159746759e-11
SPEF1	36.3713006692858	-2.37010283624081	0.333572110139746	-7.10521882434321	1.20132044955197e-12	6.31972748919630e-11
LRRC37B	634.80185384286	-0.533385407331158	0.0750811833455679	-7.10411561943827	1.21095449859633e-12	6.35161709131015e-11
EAPP	775.219297200908	-0.508523897853104	0.0716368017411391	-7.09864044029582	1.25990117833074e-12	6.58891260349968e-11
TPI1	13926.005379442	0.349333719978262	0.0492862625084593	7.08785170955708	1.36209805504425e-12	7.10248255622926e-11
ID1	245.23331127592	1.03302757244518	0.145978686959067	7.07656435308841	1.47772148368146e-12	7.68285546822807e-11
FN1	2505.28144543697	0.617902656088251	0.0873399341662167	7.07468653356574	1.49786959474609e-12	7.76490357556275e-11
KNTC1	3678.37932760741	-0.352625354759989	0.0498537276166702	-7.07319936979149	1.51401718195145e-12	7.82579636984845e-11
PDIA6	8959.2844857743	0.33080425267303	0.0468003113464355	7.06841991336933	1.56707746719795e-12	8.07658099833238e-11
YBX3	11531.7922069071	0.302936170522043	0.0429065316711883	7.06037423028215	1.66054782518942e-12	8.53358406927544e-11
GTF2H1	1529.97927131736	-0.435198829820609	0.0616799106194061	-7.05576297777066	1.7165620861555e-12	8.77074438331351e-11
PLXNB2	5708.68014772097	-0.532571405392982	0.075477688826219	-7.05601103684008	1.71350222120734e-12	8.77074438331351e-11
UQCR11	2203.55976175587	0.409736409157537	0.0580764097221852	7.05512636055768	1.7244394563902e-12	8.78574727050833e-11
TUFM	11301.2711970041	0.340148299963506	0.0482532686780394	7.04922815142494	1.79912952595583e-12	9.14009202886304e-11
ATP5J2	2245.39750573872	0.345217255172311	0.0490085402108437	7.04402240277149	1.86768096024738e-12	9.46132055674038e-11
ATP1A1	19897.710146298	0.384374351596757	0.054582775519792	7.04204481975053	1.8943886588575e-12	9.56935362021172e-11
UBR5	5051.64907476144	-0.357485708164736	0.0507684552385271	-7.04149272388039	1.90191149409002e-12	9.58013832193048e-11
AKAP8	2150.8394937746	-0.324702947236379	0.0461204834539157	-7.04031967836649	1.91799277391951e-12	9.61362336015713e-11
IL27RA	766.318034015898	0.676138124082622	0.0960393530035676	7.04021948229394	1.91937252846059e-12	9.61362336015713e-11
SDF2L1	857.392991395028	0.636463543611351	0.0904928313128086	7.03330346037326	2.01700022092601e-12	1.00742362158105e-10
BCAT1	6487.02176869789	0.319181936882433	0.0454408612140714	7.02411724502249	2.15423859409192e-12	1.0729556426204e-10
NME4	3858.97464091943	0.395059370414619	0.0562561531964672	7.02250950282588	2.17918177379919e-12	1.08234723798669e-10
DDAH2	411.956487750219	-0.695167444679621	0.0991845313891044	-7.00882924931565	2.40320523614381e-12	1.18698311955203e-10
SLC16A2	1556.82425990019	0.431750853336116	0.0615979846152155	7.00917174536043	2.3973303255418e-12	1.18698311955203e-10
BCKDK	1837.25394339096	0.359114488893753	0.0512417953004453	7.00823393849029	2.41345035423352e-12	1.1887412949758e-10
EZH2	2857.49689597935	-0.435716472849253	0.0622159289099516	-7.0032945016362	2.50012520890684e-12	1.22803111435283e-10
POPDC3	755.315401125736	0.475123923116345	0.06785057264457	7.00250424716746	2.51427260968031e-12	1.23157799649382e-10
SRXN1	1570.76580457958	0.436201417322319	0.0623498635060519	6.99602842402341	2.63320137748683e-12	1.28628993662344e-10
BTBD19	62.0528594754444	-1.61539397895111	0.231045003516113	-6.99168540486724	2.71603382920119e-12	1.3231177401925e-10
ADAMTS7P1	34.6187371931849	-2.60900407114677	0.373217026019862	-6.99058158994044	2.73749039506851e-12	1.32992668619435e-10
CKAP4	3629.50793603047	0.321825480973056	0.0460655998400105	6.98624314218813	2.82344593666462e-12	1.36794801634424e-10
TUBB	39043.3664276148	0.290199620109041	0.0415638624040579	6.9820176307943	2.90970602139444e-12	1.405909857783e-10
MGME1	2827.7896278711	-0.363364421670751	0.0520977787813391	-6.97466245530039	3.06606063809846e-12	1.47744239040728e-10
ICMT	6167.72658203855	0.293523350442587	0.042096004590851	6.97271280957577	3.1088686545899e-12	1.49402144722332e-10
GPM6B	807.872445872174	0.561373135244157	0.0805297759114565	6.97100083652777	3.14694100588878e-12	1.50824145621856e-10
MIGA2	1046.52059872011	-0.607447678685509	0.0871682598946544	-6.96867964806947	3.19929264586325e-12	1.52921028322835e-10
NAPB	549.033180728786	-0.553181308259455	0.0793982787725956	-6.96717002951437	3.23379760323019e-12	1.54155912018863e-10
IMPDH2	13843.8531807767	0.253861445267342	0.0364651275335319	6.96175942436787	3.36049026705987e-12	1.59341006502911e-10
PVR	2360.37269321176	0.417738016831849	0.0600023272432623	6.96203024156461	3.35403479056697e-12	1.59341006502911e-10
MID2	1410.2892963922	0.488533243946588	0.0702078919011018	6.95838075632237	3.44205900377152e-12	1.62352377244641e-10
RIPK2	872.421092175735	0.499205696447883	0.0717417324123719	6.95837247947186	3.44226119010346e-12	1.62352377244641e-10
POMGNT2	1636.13555340196	0.357620801680046	0.0514347428257756	6.9529034662701	3.57843569733436e-12	1.68328479191276e-10
C20orf194	642.801678410049	-0.53245271221128	0.076618871875525	-6.94936768419538	3.669270820638e-12	1.72145922062703e-10
RBM4	4268.7882437999	-0.543058781882882	0.0781526543888236	-6.94869273641131	3.68686556569235e-12	1.72516201640989e-10
LYG1	151.07153377011	-1.36923043445065	0.197090470132782	-6.94721786156471	3.72560142492087e-12	1.73871178311071e-10
LRRC58	4050.66525936846	0.375937879421497	0.0541713879193171	6.93978673726099	3.92692299222731e-12	1.82786957394748e-10
MED15	4940.69805555053	-0.473142647884164	0.0682469791291143	-6.93279986780133	4.12591721534414e-12	1.91548130564058e-10
PRDX6	6618.21140290321	0.298585100771789	0.043078085073056	6.93125286942118	4.17129652161806e-12	1.92648892080236e-10
PROCR	1251.78392695288	0.712956808964326	0.102857268164549	6.93151608716416	4.16354095517051e-12	1.92648892080236e-10
DSP	6770.07833797042	0.355294370126885	0.0513662346978319	6.91688561984244	4.61680545457831e-12	2.12672066807919e-10
SORBS1	267.034333761805	0.734612854929537	0.106392632103931	6.90473428847891	5.02974824066437e-12	2.31095486995486e-10
CLCN6	897.078874327328	-0.791760420851651	0.114715309672981	-6.90195949528202	5.1290061688203e-12	2.3453101934208e-10
NPIPB6	113.301975190303	-1.16600202522282	0.168939109574715	-6.90190701346833	5.13090189101115e-12	2.3453101934208e-10
HCFC2	657.766813186344	-0.786903279273922	0.114173831950255	-6.89215090561883	5.49550294179872e-12	2.50552661046469e-10
FBXO8	610.834039830047	-0.672191341923484	0.0976501514133664	-6.88366922318436	5.83302311245189e-12	2.64789773840199e-10
FZD9	274.039868698554	0.716512685420005	0.104090445974578	6.88355860820306	5.83755645606872e-12	2.64789773840199e-10
OAF	930.488633816907	0.505174997749224	0.0734488292816155	6.87791762905159	6.07337681851984e-12	2.74785529796695e-10
HPS1	2323.69616693081	-0.43993400501004	0.0639933666502184	-6.87468136212738	6.21285707576043e-12	2.80382770721056e-10
NAPA	2351.99390647236	-0.365332007154184	0.0531729687470075	-6.87063400376238	6.39171896128979e-12	2.87724442659984e-10
NBPF11	1081.32562244782	-0.478470433709251	0.069656319212019	-6.86901689784797	6.46458495221506e-12	2.90269659180142e-10
DMPK	2299.93486169718	-0.416280847497325	0.0607210177182572	-6.85563027663418	7.09987850040308e-12	3.17992291223343e-10
AGAP3	3905.58846831513	0.388749636278794	0.056728494073788	6.8528107898147	7.24128381293697e-12	3.22920885515798e-10
IFT43	659.307423475693	-0.500215354331443	0.0729952299527481	-6.85271290542199	7.24624224288868e-12	3.22920885515798e-10
EPHA8	335.52295404479	0.726190342576813	0.106022230722036	6.84941580299992	7.41521765377445e-12	3.29624962754409e-10
SLC27A4	2211.8135637282	0.452397038785026	0.0661221163988077	6.84184148094183	7.81815758236249e-12	3.46669974992487e-10
PHC3	2125.07010440688	-0.778075784157726	0.113822500659692	-6.83586970632484	8.15090010861075e-12	3.60525260774149e-10
FZD8	467.922789363842	0.562417564953756	0.0822885601226992	6.83469930832601	8.21772122109341e-12	3.6257891075003e-10
ENPP1	2888.91842882142	0.371701770860679	0.0544674789331831	6.82428814663255	8.83623660977608e-12	3.8890377019413e-10
LRRC8C	964.753521312677	0.458423736769876	0.0672363374347639	6.8180950102266	9.22556255380831e-12	4.04881140074885e-10
POU4F1	1908.16760064475	0.374179901918008	0.0548828268994476	6.8177957123738	9.24479741692837e-12	4.04881140074885e-10
GTF2IP20	1522.20718378435	-0.598917030587144	0.0878761204493943	-6.81546963525825	9.39563184249367e-12	4.10475994573415e-10
YLPM1	4772.110762908	-0.393735444666728	0.0578593005413364	-6.8050501990675	1.0101400770581e-11	4.40227958582602e-10
HFM1	248.813705181916	-1.33251368241538	0.19586602452407	-6.8031895049344	1.02327897753937e-11	4.44863655247615e-10
UBXN8	306.190637619756	-0.782936151628148	0.115134504934586	-6.80018689508391	1.04483515319732e-11	4.5312716729272e-10
NVL	2492.95698207425	-0.48381025932041	0.0712215610087082	-6.79303082477026	1.09801907311221e-11	4.7503350703183e-10
HSPB1	3630.81402505154	-0.340383586334248	0.0501180374027759	-6.79163837958658	1.10867168350443e-11	4.78477941854179e-10
LRRC70	19.9212556309683	-3.19286053937852	0.470280617554105	-6.7892667063005	1.12704920220034e-11	4.85231522138603e-10
SLC22A17	481.137500098343	1.04158545972038	0.153536774596793	6.78394777053063	1.16935618369806e-11	5.02230007302784e-10
CECR5	3280.7847827591	0.313267108300628	0.0461868537618294	6.78260333375476	1.18029381901608e-11	5.05706130022289e-10
SMG1P1	676.748913112969	-0.974361233654611	0.143674692155485	-6.78171791452427	1.18755179307734e-11	5.07592750786252e-10
HMGN1	11249.838490128	0.319344895129945	0.0470968090296652	6.7806057715884	1.19673023756737e-11	5.10289217126747e-10
MARCKS	5221.22665224157	0.408750068251039	0.0603122847529012	6.7772273911639	1.22504002158998e-11	5.21110924016541e-10
CUTC	831.379015285634	0.459454065764941	0.0678262451121918	6.77398645620077	1.25281405653833e-11	5.31653621463201e-10
CFL1	12553.5458735416	0.31009647042312	0.0457980534252373	6.7709530696394	1.27936773268163e-11	5.41629467971717e-10
FNBP1	1847.92815342561	-0.391423295252956	0.057868342277613	-6.7640315904536	1.34203801542755e-11	5.66811827846016e-10
FBXL20	1879.24555007554	-0.4973935291107	0.0736280079698138	-6.75549349799906	1.42349892053304e-11	5.98374333475129e-10
PARM1	704.348103792234	0.556588951174465	0.0823891353272911	6.75561102763627	1.42234537904794e-11	5.98374333475129e-10
ARHGAP33	538.301185884177	-0.870566025559012	0.128885298888556	-6.75457971596724	1.43249890839828e-11	6.00737337033722e-10
CACNB1	467.938205833744	-0.925662225274421	0.137051802502557	-6.75410471348706	1.43719927478092e-11	6.01290360114813e-10
AP4E1	907.446487994571	-0.517843997989503	0.0766910840863317	-6.75233639162751	1.45483078335203e-11	6.07238172741373e-10
EMB	1673.83069857021	0.428929702931262	0.063554811566066	6.74897293158339	1.48895361529836e-11	6.20025391888058e-10
DCAF5	2786.66880396896	-0.432368770742066	0.064073813543997	-6.74797935111471	1.49918276196969e-11	6.22826371275305e-10
PHLDA2	191.948058463393	0.910005671697899	0.135104781019356	6.7355549139858	1.63305471858024e-11	6.76861210980775e-10
PRMT9	570.870037319455	-0.58619591003206	0.087072593577086	-6.73226656000658	1.67040255088796e-11	6.90730878077649e-10
ASB13	2344.40014924117	0.373063658099882	0.0554501673895457	6.72790860087139	1.7211897410368e-11	7.10080621470425e-10
HDAC5	3185.89290078335	-0.473926722528839	0.0704545741142422	-6.72669913184581	1.73555079783441e-11	7.14347887414206e-10
TAP2	1489.61197266421	0.814410308365865	0.121229348063544	6.71793028152707	1.8432383975594e-11	7.56919675450433e-10
CITED1	434.951029977855	0.67688046591597	0.100778194066597	6.71653696700172	1.86094114618207e-11	7.62428445167361e-10
AP000347.2	784.525552443341	-0.510745486277627	0.0761372978830003	-6.70821660971585	1.97017334373775e-11	8.04384914889673e-10
MOAP1	1723.23738944551	-0.37534569844287	0.0559545004148902	-6.70805200046047	1.97239650690005e-11	8.04384914889673e-10
HCN3	1258.62319538749	-0.529623657210533	0.079094334360436	-6.69610107339695	2.14053700219505e-11	8.70958545446915e-10
ZSWIM5	509.262363505412	-0.608002881207672	0.0908061738716148	-6.69561171101967	2.14771303494824e-11	8.71883230009466e-10
RNF25	964.37224309118	-0.602575122281495	0.0900660600148672	-6.69036840494663	2.22609462741765e-11	9.01644386562944e-10
DNAJC27	380.958825731315	-0.668700096027043	0.0999600782756334	-6.68967159252463	2.23671976578354e-11	9.03888958077207e-10
GAB2	672.491806698043	-0.548098771983408	0.0819556843465681	-6.68774565612372	2.26634576095314e-11	9.13784443889064e-10
LARP4	3487.20141860443	-0.349522507011446	0.0522826550262955	-6.68524784817554	2.30534141289263e-11	9.2740442675665e-10
SLC26A11	1399.7185833003	-0.414510479162298	0.0620446168681719	-6.68084517377263	2.37568114198315e-11	9.53543710735945e-10
NFX1	2214.31543624521	-0.331758354072304	0.0496617533467851	-6.68035926471735	2.38357186913644e-11	9.54556112727815e-10
FAM219A	1509.15096888838	-0.383032740199395	0.0573543410061787	-6.6783565721404	2.41636547067097e-11	9.6334965098656e-10
PIGG	1225.21709029032	-0.38923705796134	0.0582833142044747	-6.67836177942428	2.4162796326176e-11	9.6334965098656e-10
SLC29A1	2778.70547935216	0.365517752390244	0.0547350825133163	6.67794284043181	2.42319506768396e-11	9.63911219205558e-10
BRPF1	2032.8271347172	-0.461751389888435	0.0691520365997712	-6.67733609294687	2.43324502448278e-11	9.65748432596615e-10
BTBD3	2839.76361384657	0.327908512565948	0.0491610096923538	6.67009312090979	2.5564116520644e-11	1.01237317562042e-09
TMEM260	502.445552803517	-0.721267869036613	0.108170080698705	-6.66790543538208	2.59479876498833e-11	1.02301811175737e-09
ZMYM5	614.82451044431	-0.709233589198375	0.106361278517298	-6.66815592182856	2.59037505922553e-11	1.02301811175737e-09
RCN1	7708.08993545863	0.325791061549094	0.0489031339261202	6.66196694144958	2.70186812293856e-11	1.0628742719905e-09
PBX3	961.83004130892	-0.480745327997821	0.072180344322755	-6.66033575356976	2.73202730284812e-11	1.072365948608e-09
OSBPL7	244.205186725763	-0.941670482637137	0.141407658177543	-6.65926085456301	2.75208106434363e-11	1.07785800451749e-09
ALDH2	2167.10746216025	0.368219203909103	0.0553084930348084	6.65755264164157	2.78424698335643e-11	1.08805924419914e-09
YPEL5	1786.84150379364	-0.426254487095083	0.0640332468342665	-6.65676829098378	2.7991394270928e-11	1.09148022265651e-09
HIST1H1E	55.8537269705739	1.89626961956187	0.285660366605277	6.63819640819167	3.17544565071366e-11	1.23550545110152e-09
UBE2J2	2489.03537804102	-0.415163883896467	0.0625727039691271	-6.63490400065348	3.24713798838114e-11	1.26064106051103e-09
PLIN2	1282.16264350079	-0.387360289356257	0.0584236003600282	-6.63020229785903	3.35227121480452e-11	1.29862166602264e-09
ISOC2	1014.63938136015	0.653503400048632	0.0986121848424699	6.6270045744609	3.42567021587445e-11	1.32417048061878e-09
SEMA4F	540.885394242464	0.646869050822595	0.0977169475583415	6.61982457481477	3.59625386259394e-11	1.38709305706687e-09
SH3KBP1	2130.06074901786	0.369073706993268	0.055833932490524	6.61020441388229	3.83789703891459e-11	1.47709193179524e-09
CCDC66	1074.57427380509	-0.590604918198326	0.0893654457403301	-6.6088734108086	3.87255676401685e-11	1.48721235034522e-09
RAD52	702.812657292674	-0.500217375259064	0.0757036479384719	-6.6075729357932	3.90671728148531e-11	1.4970978444416e-09
KATNA1	1854.25613539619	-0.450260307029979	0.0682773144110886	-6.59458139081191	4.26457409899601e-11	1.6298732686255e-09
RP11-288H12.3	104.137753110945	-1.2550992251147	0.190329784671573	-6.59433954218183	4.27153109037445e-11	1.6298732686255e-09
GSTP1	5914.06073878059	0.363894796030167	0.0552092662493486	6.5911905872225	4.36313347044845e-11	1.66126073314869e-09
ATG14	658.418974954962	-0.522415027851609	0.0793185063581492	-6.58629431942065	4.50939505859614e-11	1.71328105848073e-09
COL4A6	1064.65130010759	0.397541585224845	0.0603744328457363	6.58460156869067	4.56106841369419e-11	1.72921870925152e-09
ARID4A	1346.7204352651	-0.77050587016888	0.117099017680258	-6.57995161217125	4.70601395795787e-11	1.78037519545636e-09
ERO1A	4511.91894584887	0.339831675598096	0.0516685911050406	6.57714228954355	4.79575803014683e-11	1.81047502195416e-09
KLHL24	2039.76902053772	-0.690864921084264	0.105072334702746	-6.57513629100132	4.86086227380243e-11	1.83116508666273e-09
KDELR3	789.922966502295	0.56419057888339	0.0858220408421059	6.57395901271306	4.89947237512096e-11	1.84180799792866e-09
TMED8	3355.18244645326	0.331219186224145	0.0504273344243103	6.56824696378298	5.09110546655565e-11	1.90980899368831e-09
AHCY	11057.3629837836	0.390453828255959	0.0594627129670361	6.56636417636061	5.15586319281026e-11	1.92604799821191e-09
RP11-124L9.2	413.122406448587	-0.90149807484965	0.137290413281769	-6.56635851914479	5.15605897952236e-11	1.92604799821191e-09
ZSCAN30	985.313720838151	-0.595393092353602	0.0906816861582776	-6.56574792085793	5.17723356948642e-11	1.92990335637396e-09
STOML1	422.97247309629	-0.772961204780709	0.117785309977801	-6.56245846724339	5.29277853324565e-11	1.96884717781675e-09
PDXP	2414.73092944325	0.390475606223744	0.0595102513845441	6.56148473815988	5.32746288101284e-11	1.97761205610207e-09
UBE4A	2875.85327838488	-0.31208001627682	0.0475682578076254	-6.5606778692406	5.35637202137048e-11	1.98420106066643e-09
ELMOD3	854.663053946427	-0.423030545966551	0.064486828055483	-6.55995276434724	5.38248253643554e-11	1.9897281076998e-09
PEX1	1937.35754286856	-0.376879681109099	0.0574803812665719	-6.55666634083856	5.50239372537378e-11	2.02983532844131e-09
DBI	1091.40235432692	0.50901381685121	0.0776459463685972	6.55557489678654	5.54279210224559e-11	2.04050489378942e-09
ZBED4	3036.95869175463	0.327614347475449	0.0499940876478987	6.55306182968656	5.63691629103595e-11	2.07086794567996e-09
DUSP1	1454.83865278017	0.488210610438681	0.0745873722948516	6.54548612476564	5.93021642667105e-11	2.17412738727089e-09
LPCAT1	3432.78187758009	0.407237632373879	0.0622221875046659	6.5448941720884	5.95375309730106e-11	2.17826509924095e-09
LSM4	4246.7040633483	0.368855412719538	0.0564295096845053	6.53656951445778	6.29458884970041e-11	2.29823581799842e-09
CWC25	895.67852747069	-0.637279330001222	0.0975033196592447	-6.53597572091279	6.31961676539062e-11	2.30264560871743e-09
GPAT4	3417.35370416415	0.339170683529919	0.0519776647458237	6.52531592537872	6.78583491648457e-11	2.46746279447878e-09
PLEKHA1	2444.65531717129	0.332511279545675	0.0509658531495528	6.52419726144804	6.83666851837666e-11	2.48087352908685e-09
SOWAHA	509.145425128732	0.596217260107256	0.0915898248220558	6.50964516271987	7.53285303491577e-11	2.72793604508834e-09
IRAK1	14421.7304828943	0.462680661663374	0.0711463431058139	6.50322478240719	7.86161862035578e-11	2.84120814407614e-09
GRIPAP1	1958.83899569138	-0.323222496264384	0.0497228086129724	-6.50048750826311	8.00601374684141e-11	2.88752394386587e-09
FAM21C	1836.94228968875	-0.389268796335625	0.0599867216417439	-6.48924938189552	8.62650745014568e-11	3.10501880508179e-09
FOSB	228.903782154099	1.28108917834129	0.197437544889917	6.48857935837673	8.66495127661838e-11	3.11255552827376e-09
FAM162A	1028.92394058059	0.421875160378522	0.0651006650517672	6.48035100782845	9.15094790538969e-11	3.28050412713174e-09
MTMR10	654.62186575739	-0.772695114204745	0.119244408789554	-6.47992742006393	9.17667509284813e-11	3.28310784358013e-09
COL5A1	1025.04082053392	0.503049693118705	0.0776603471285018	6.47756173799129	9.32166366808877e-11	3.32828316631097e-09
C10orf76	1271.60382049052	-0.505256287144228	0.0780249792986163	-6.47557092210838	9.44541080491531e-11	3.3657084072585e-09
HPCAL4	245.102825817808	0.957465594371562	0.147962309513137	6.47101006683428	9.73499479473793e-11	3.4619588489047e-09
NADSYN1	907.181485801227	-0.606244545037582	0.0937742095529719	-6.46493900537889	1.01339677127459e-10	3.59664830140387e-09
RASA4	1198.91733619947	-0.638759459890499	0.0988221476727488	-6.46372776683382	1.02154583006144e-10	3.61834788930725e-09
UHRF2	1426.30738458678	-0.534998228427015	0.0827795553745659	-6.46292705978213	1.02696802071653e-10	3.63032174480332e-09
LZTS3	1621.52048594993	-0.41105054688684	0.0637490839237393	-6.44794437169583	1.13377360767155e-10	3.99992629325551e-09
MDM2	4581.28571859228	-0.367971196488999	0.0570759438620328	-6.44704531524664	1.14051695616036e-10	4.01574891039353e-09
SENP3-EIF4A1	206.920779080949	-1.36126437535688	0.211307869706362	-6.44209028867936	1.17839139677682e-10	4.14090462966179e-09
NPIPB5	2562.302814796	-0.533523338630454	0.0828452333777521	-6.4400004306552	1.19473163085986e-10	4.19004400953042e-09
SFXN1	7111.19443377939	0.283433296141952	0.0440347918367842	6.43657626888537	1.22198446729108e-10	4.27718618364226e-09
AP1G1	4538.05917466841	-0.435934659073608	0.0677453051312907	-6.43490583190621	1.23549903372796e-10	4.31599377577934e-09
FAM214A	651.631020786599	-1.17955697326893	0.183329493986851	-6.43408186875555	1.24221895000103e-10	4.33095983332713e-09
ADCY1	2323.08293645783	0.452607318850306	0.0703610849738764	6.43263700408186	1.25408904173865e-10	4.36378811177199e-09
CLK3	2235.37994131992	-0.525938719141515	0.0817653068812829	-6.43229676744366	1.25690029601395e-10	4.36502815691877e-09
RBM5	4358.14049518772	-0.480037489742032	0.0746444471140464	-6.4309872777087	1.26777773095063e-10	4.38567234125159e-09
SLU7	2574.74209780168	-0.545180896734028	0.0847717935305744	-6.43115916306995	1.26634471580886e-10	4.38567234125159e-09
RGMA	1421.54652619064	0.381512950645823	0.0593686291967234	6.42617078763341	1.30858375953689e-10	4.51804423850978e-09
HMGCS1	1848.39414143304	0.379013055661747	0.0589904404812992	6.42499110990533	1.31877224226659e-10	4.54439713948494e-09
DNAJB14	1501.4038673617	-0.536912018764568	0.0835724943769385	-6.42450632552528	1.32298160330862e-10	4.55008431110844e-09
YBX1	24215.6574187172	0.361580570095909	0.0563042317591626	6.42190753339011	1.34577165360777e-10	4.61953007196906e-09
COPZ2	34.2300525525171	-1.97883697020828	0.308413200167587	-6.41618766360525	1.39729187543687e-10	4.77793208406597e-09
LSM2	1154.55142908129	0.363279094176357	0.0566187373885376	6.41623446463329	1.39686260696119e-10	4.77793208406597e-09
TEPSIN	1220.50015997303	-0.574718143638179	0.0895979790047404	-6.41440967778717	1.41369574916996e-10	4.82474551170655e-09
ALS2	1718.83451679868	-0.402807071855653	0.0628177517064716	-6.41231277645606	1.43328393289527e-10	4.86359191046008e-09
CEP162	474.39652874085	-0.823591883899862	0.128437454561829	-6.41239649843256	1.43249678583205e-10	4.86359191046008e-09
EFCAB7	491.951038133189	-0.650681699353852	0.101473219279765	-6.41234903132327	1.43294301577145e-10	4.86359191046008e-09
EPS15L1	2149.17964812546	-0.347733838500429	0.0542379814246704	-6.41126069530052	1.44321161581491e-10	4.87865888608459e-09
RTCA	1649.39502496478	-0.391913851173931	0.0611289664686456	-6.41126251291935	1.44319440652751e-10	4.87865888608459e-09
SUZ12P1	606.811482031109	-0.571948062004201	0.0892274358169289	-6.41000222372956	1.45517513933792e-10	4.90976644261243e-09
NAXE	2903.44038133821	0.320655471305718	0.0500338380414693	6.40877222011133	1.46696166439501e-10	4.94016010503933e-09
KLC4	961.965243879986	-0.535665574963992	0.083640435994909	-6.40438525447902	1.50976448138344e-10	5.07469229555366e-09
EFCAB12	93.3360332223751	-1.4890763984876	0.232672307784779	-6.39988665890138	1.55492332558459e-10	5.21662106645652e-09
LYSMD1	782.618943612667	-0.528728509106282	0.0826402546448163	-6.39795353219482	1.57473190900524e-10	5.27312769755595e-09
ZNF750	24.9510680767843	-2.93031764079295	0.45818320958196	-6.39551511166577	1.60007015565954e-10	5.34790365371846e-09
ALKBH1	704.017736723619	-0.502109261449366	0.0785652463237154	-6.3909843721549	1.64821228790684e-10	5.49847330042618e-09
DOPEY1	1302.14726962525	-0.481032637661561	0.075346732070182	-6.3842534964025	1.72235576877111e-10	5.73505766376763e-09
SESN1	990.272217075772	-0.518724246373355	0.0812631072941522	-6.38326866453313	1.73347386502702e-10	5.76128949421409e-09
TTC25	270.523737294382	-0.668848886861284	0.104890682798184	-6.37662820965893	1.81029209341354e-10	6.00537382704965e-09
SHISA4	88.9806778082648	-1.41208040271754	0.221513411163153	-6.37469485618409	1.83327594370486e-10	6.07029414432331e-09
ITCH	3726.30684746406	-0.481252126971556	0.075557563502111	-6.36934417502902	1.89838178914854e-10	6.2698203334864e-09
SEC24B	2024.745525211	-0.519106953319919	0.0815031266708562	-6.36916612311439	1.90058667102479e-10	6.2698203334864e-09
C3orf52	410.838470857935	0.549984331749965	0.0864650092045469	6.36077341354221	2.00740386282066e-10	6.60993483052113e-09
DNMBP	899.089642113184	-0.445371761617251	0.0701025681105859	-6.35314473664763	2.10957050448843e-10	6.93350704996465e-09
KSR1	1061.22953533651	-0.582181380034535	0.0916861379055109	-6.34972083385729	2.15706010013836e-10	7.06347801851936e-09
TTC30A	178.391049563212	-0.88921720484331	0.140035868803286	-6.34992457605581	2.15420520350764e-10	7.06347801851936e-09
ATF7IP	4184.47332042766	-0.774496844445003	0.122056367902627	-6.34540301136009	2.21843924654055e-10	7.25111548579733e-09
MARCKSL1	5685.48457388539	0.317911219003458	0.0501094727299709	6.34433374936138	2.23390074177908e-10	7.28825487882087e-09
DUSP4	180.473078274384	0.839970398808302	0.132412455185334	6.34359054541071	2.24470940368551e-10	7.31010584376043e-09
CEP85L	1389.39026638924	-0.895700865879297	0.141288853822306	-6.33950125326793	2.30510140025061e-10	7.49305447858429e-09
TUBG1	5904.9967254392	0.298864870049668	0.047222322668714	6.32888966826855	2.46931588177748e-10	8.01220906822725e-09
SPSB2	127.700950415203	-1.04730203533824	0.165547780779571	-6.32628254155058	2.51137795312443e-10	8.13384542522869e-09
G0S2	2626.49733147546	0.535991860316159	0.0847571585547901	6.32385357715448	2.55119484258198e-10	8.24778099926367e-09
GFOD1	1094.98130826141	0.482436951698319	0.0763164384067523	6.3215338892916	2.58979563976786e-10	8.3573786335231e-09
MSX1	1142.19092631334	0.427896370339662	0.0677356329750534	6.31715319612136	2.66425446368083e-10	8.58208489469364e-09
CYB5A	725.86368206681	0.505207120353727	0.0799869280922828	6.31612105131551	2.68209990345233e-10	8.62394545809872e-09
CALM3	10877.6865544981	0.266717482288851	0.0422893024691123	6.30697284457835	2.84545730248646e-10	9.13268525189742e-09
HS6ST1	1588.26258627658	0.330496854128843	0.0524486853102847	6.30133724370086	2.95088540316002e-10	9.45399880244833e-09
EBP	2003.77161113659	0.36421733532407	0.0578427704877121	6.29667860396561	3.04090862374876e-10	9.7248914098699e-09
DDHD2	3577.85574240287	0.314919988268624	0.0500196511264762	6.29592532487559	3.05571461325068e-10	9.75469686502878e-09
MARCH7	3485.85335104061	-0.598968463958374	0.0951926688803629	-6.29217009044205	3.13058172576759e-10	9.97578381108844e-09
NME1	3967.09946566359	0.313534563995596	0.0498361937197972	6.29130237671112	3.14813420048611e-10	1.00137699854818e-08
LRSAM1	1076.4240326675	-0.541335797424315	0.0860603632501119	-6.29018722418199	3.17083312844287e-10	1.00679614030076e-08
EHD3	360.3700124236	0.609326582275555	0.0969546855994498	6.28465327393122	3.28586209060637e-10	1.04146013962695e-08
TRIP6	2303.19271896174	-0.371614919475727	0.0591355152081446	-6.28412415394912	3.29707145133775e-10	1.04315351381204e-08
TRA2A	2827.67530059692	-0.359206961617489	0.0571784690930668	-6.2822066997426	3.33800622662952e-10	1.0542289292309e-08
HDAC10	1019.79555483043	-0.539736633492812	0.0859541184299152	-6.2793574450176	3.39975155523242e-10	1.07182592914163e-08
EN2	1127.23629330213	0.434190873987357	0.0691674943387268	6.27738330177234	3.44318514273516e-10	1.08359778801724e-08
LGALS3BP	3687.42845076036	0.480239756574217	0.0765341582168094	6.27484208049656	3.49989337747863e-10	1.09949830644784e-08
EHD4	1187.09756208941	0.436927227699371	0.0696356850471658	6.27447302921528	3.50820434814249e-10	1.10016545880638e-08
ST7L	972.355802799981	-0.529330626281433	0.0843717669974887	-6.27378855651071	3.52366959257799e-10	1.10306987721178e-08
CDK11B	3785.52786877031	-0.298220795042588	0.0475568203020812	-6.27083125297881	3.59125659297382e-10	1.12225190649679e-08
POMZP3	386.169260075086	-0.595913589973762	0.0950842986723044	-6.26721339163998	3.67566298109241e-10	1.14661339415446e-08
RB1	2013.28003372873	-0.374646677265261	0.0599164380207673	-6.25281958742953	4.03107716943193e-10	1.25528166636899e-08
IGFBP2	1444.7710554534	0.4897640119684	0.0783792403570162	6.24864453568996	4.14029980492468e-10	1.28479355726642e-08
SOS2	1124.69136344552	-0.425831498194223	0.0681474949576466	-6.24867426834803	4.13951185585351e-10	1.28479355726642e-08
CIRBP	7512.9580788063	-0.301712269617065	0.0483146473228597	-6.24473707943869	4.24513581597863e-10	1.31503066104383e-08
LRRFIP1	2729.8946552329	0.343268512220356	0.0549786753635443	6.24366647523802	4.27430919558651e-10	1.31718356684097e-08
PIBF1	1223.47042515953	-0.878705805817677	0.140723853739569	-6.24418520717787	4.26014967791186e-10	1.31718356684097e-08
TEX14	143.425520272098	-0.905792421821568	0.145068919985127	-6.24387650996805	4.26857047643909e-10	1.31718356684097e-08
NEURL1B	346.412026130744	0.762818555420978	0.122182594492021	6.24326696116108	4.2852457984154e-10	1.31826912701772e-08
LTA	27.5502905654443	-2.30841705189723	0.369798792889326	-6.24235961902691	4.3101856329968e-10	1.3236513081229e-08
MXRA7	3291.57798923533	0.363629231673158	0.0583222959726712	6.23482367435514	4.52287242697478e-10	1.38563172078873e-08
XPNPEP3	2951.83317430868	-0.2780184403961	0.0445923964146354	-6.23466022796777	4.52759704053907e-10	1.38563172078873e-08
ABCA1	254.621616969747	-0.819824147777565	0.131537001579965	-6.23265041722251	4.58608829049665e-10	1.40112089163782e-08
PCDH17	180.615199187923	0.984091491965023	0.157909467128838	6.23199805469614	4.60523197188793e-10	1.40215119335855e-08
PEX6	504.165615924459	-0.586327325798838	0.0940802827441736	-6.23220199489833	4.59923894967024e-10	1.40215119335855e-08
EXT1	1315.40289217794	0.369474861039038	0.0593050946428793	6.23006949510703	4.66228310196533e-10	1.41709497155634e-08
SLC25A39	5520.6248100852	0.335993962008157	0.0539716129915065	6.22538300015292	4.80381031343531e-10	1.45762032735825e-08
RPL7L1	14157.8407602045	0.210526116070568	0.0338204109379469	6.22482430674299	4.82095945130311e-10	1.46033185696117e-08
C1orf112	1059.00130551061	-0.508298389074757	0.0817704108518832	-6.21616528251859	5.09451415931534e-10	1.53320485035147e-08
CUL9	1462.3170944373	-0.484595313129161	0.0779528327990842	-6.21651960202855	5.08302910124872e-10	1.53320485035147e-08
FAM188A	1536.04572707158	-0.511637362392587	0.0822988315097862	-6.21682413962035	5.07317789014072e-10	1.53320485035147e-08
NBR1	4504.97698147333	-0.290921936210979	0.0468023921984196	-6.21596295714139	5.10108377260861e-10	1.53320485035147e-08
TBC1D3L	713.953073620299	-0.618345568084762	0.0994787900279215	-6.21585332824421	5.10464693441352e-10	1.53320485035147e-08
ZNF304	314.119238897355	-0.610878735168285	0.0983597768539001	-6.2106559684012	5.27638767428835e-10	1.58211550145904e-08
R3HCC1L	929.028841346511	-0.47763993687317	0.0769256825759497	-6.20910885518097	5.32859037833541e-10	1.5950785440603e-08
H1F0	12606.7330121054	-0.303768623465886	0.0489511668211865	-6.20554407978713	5.4507989954837e-10	1.627581534151e-08
OLIG2	255.475550677595	0.755848906013474	0.121804846174671	6.20540914217459	5.45547828780156e-10	1.627581534151e-08
XRN1	2955.99166849673	-0.56280400001466	0.0907173045877799	-6.20393212267544	5.5069545288688e-10	1.64018690917615e-08
FAM89A	1070.49207440483	0.39028213147973	0.0629425419977252	6.20060962097519	5.62448678905138e-10	1.67239129759402e-08
NUTM2B	101.482021843454	-1.44837181287538	0.233676505247318	-6.19819186076261	5.71154922372571e-10	1.69544335137007e-08
FUZ	2158.17207827092	0.469794066517947	0.0758291210880881	6.19543072340511	5.8125854414615e-10	1.72255969557711e-08
NOLC1	9712.93789803359	0.24762577204898	0.0399764147654201	6.19429664971301	5.85458712577223e-10	1.73212002800925e-08
USP15	2334.90619071727	-0.609410860451551	0.0985434477948768	-6.18418447992676	6.242433285721e-10	1.84379910719942e-08
PPP1R13B	1117.21837912378	-0.468429449989082	0.0757983343833594	-6.17994384441144	6.41244068398238e-10	1.89087243452555e-08
GCC2	2830.12231519761	-0.448547896473296	0.0725907448175284	-6.17913340882246	6.44544137048546e-10	1.89745683789076e-08
C1QL4	406.767036084381	0.637163019340815	0.103157851245664	6.17658289356425	6.5503824855204e-10	1.92516282603369e-08
FAM179B	646.947815642437	-0.74982763921058	0.121426029400811	-6.17518041980523	6.60879575906013e-10	1.93635883377048e-08
TBCC	749.78490904779	-0.475253655265133	0.0769623413864021	-6.17514548938999	6.61025708395862e-10	1.93635883377048e-08
HERC4	1544.71808801317	-0.435484333878738	0.070572204533254	-6.17076279193653	6.79613168422378e-10	1.98426958090612e-08
WBP1L	1139.38883597358	-0.481785176451135	0.0780734431742005	-6.1709226193106	6.78926453671855e-10	1.98426958090612e-08
ID4	2959.94932335339	0.552371507811924	0.0895229597927504	6.17016583333134	6.82184059629577e-10	1.98851061709402e-08
ZNF512B	3386.56993657693	-0.362769884295312	0.0588014367272711	-6.16940511127112	6.85473974777164e-10	1.99483023658146e-08
C5orf51	1970.55144426618	-0.503375227412489	0.0816520655935324	-6.16488050551364	7.05363859800985e-10	2.04601546347819e-08
FTSJ1	1762.04775699713	0.325675061987174	0.0528257861310771	6.16507743356764	7.04486576345423e-10	2.04601546347819e-08
ENO1	40364.7999322785	0.319934846143239	0.051901628586145	6.16425447252044	7.08159823163442e-10	2.05078010027185e-08
CPA4	38.2005985652841	-1.7595581684472	0.28561210534252	-6.1606568332846	7.24438278101258e-10	2.09451008502739e-08
DNTTIP1	1454.10976149825	-0.342694017086799	0.0556528230424129	-6.15771129571688	7.38037396985646e-10	2.13036411620159e-08
ENO2	1327.29474697249	-0.494831806362546	0.080398297601195	-6.15475477872794	7.51937513209305e-10	2.16346293242308e-08
SLC38A7	614.19395155895	-0.64757213242909	0.1052114474981	-6.15495887404061	7.50969805222349e-10	2.16346293242308e-08
DHRS7	1807.43496026147	0.377029537654712	0.0612729924763704	6.15327442674047	7.58993030284279e-10	2.18023506809124e-08
IPO7	12928.1378553039	0.275060870081114	0.0447064586676884	6.15259804239234	7.62238205133681e-10	2.1860254073358e-08
RRP1B	8622.11598141905	0.292637384518068	0.0475742299733108	6.15117437911739	7.69112980312184e-10	2.20218967841078e-08
NEFL	2043.99279252445	0.563166141647757	0.0915633605029034	6.15056217415589	7.72087839283032e-10	2.20715335535235e-08
FAM120B	1683.95939499515	-0.334326189795086	0.0544275385284707	-6.1425924969986	8.11853722326188e-10	2.31710610540641e-08
ANKH	2188.42594972787	0.39349397006525	0.0640725437532765	6.1413820493919	8.18065599348678e-10	2.33109365737481e-08
PDIA4	6604.22635855557	0.365541361522393	0.0595350805721314	6.13993225522743	8.25566807983294e-10	2.34870454604015e-08
ST13	16781.7864196528	-0.326519606576891	0.0532608829368717	-6.13057066597833	8.75644122737245e-10	2.48719299463114e-08
BBOF1	201.728566404504	-1.00304574614581	0.163671728177679	-6.12839955509554	8.8767440232879e-10	2.51734267110179e-08
BASP1	1138.53390162406	0.427710682467562	0.0698260519936939	6.12537398657723	9.04708493231971e-10	2.5615639678595e-08
HAND1	473.008687660929	0.644383841212623	0.10521318338402	6.1245541717018	9.09378713772958e-10	2.57069362632702e-08
WWP2	1437.11039388951	-0.39586665750915	0.0646403739570481	-6.12413934628835	9.117507899509e-10	2.57330806287571e-08
MTHFD2	17691.7179562233	0.365361998251605	0.0596737585639368	6.1226577149509	9.20272497828665e-10	2.59324330965e-08
COL18A1	3556.22165660872	0.4910721962257	0.0802294710230188	6.12084549435464	9.30801263121883e-10	2.61876222461554e-08
NPAS1	1227.20236049486	0.702633963251964	0.114920966594406	6.11406242110539	9.7126285308221e-10	2.72828195744941e-08
CCT5	12269.3554325808	0.24808384007051	0.0405959321194294	6.11105170194567	9.89766915102568e-10	2.77587468729318e-08
RBM42	3436.3807245575	-0.327535481123521	0.0536217468543907	-6.10825831565951	1.00724239438682e-09	2.82043732513261e-08
GM2A	969.253442406228	0.372618822197281	0.0610226245562844	6.10624051172355	1.0200526068477e-09	2.85181688716336e-08
METTL6	949.546517215184	-0.393012196317224	0.0643752223233256	-6.10502274218664	1.02786045093791e-09	2.86913448636215e-08
CDIP1	2256.53967119476	-0.427692032860276	0.070071650662327	-6.1036386158692	1.03680567693999e-09	2.88956767110815e-08
CYP51A1	4293.95441442613	0.274034119670506	0.0448987297222426	6.1033824646213	1.03846941502496e-09	2.88967522199668e-08
KDM5B	4532.05377285108	-0.645406071262104	0.105756533917614	-6.10275363000159	1.04256483104306e-09	2.89653832199634e-08
ATXN1L	2326.65149723113	-0.361016593961187	0.0591612286985965	-6.10224976564341	1.04585771315773e-09	2.90115382178745e-08
TEX9	325.656520989211	-0.683505774006289	0.112033952749098	-6.1008806458611	1.05485655938892e-09	2.9215583306066e-08
PTMS	3211.37930353344	0.377218467208622	0.0618360931864936	6.10029592378929	1.05872274215232e-09	2.92770592196119e-08
TRIM33	3471.58436365198	-0.459310334332893	0.0753284823781856	-6.09743246952635	1.07785629114496e-09	2.97598799888952e-08
GTPBP6	1692.10717583599	0.306150822615655	0.0502414874551264	6.09358596098686	1.1040900304138e-09	3.04369377221516e-08
NUDT11	1092.53010187918	0.358661097819612	0.0589232942251438	6.08691524355683	1.15106865093063e-09	3.16828973408629e-08
ZNF385A	890.261024835634	-0.546930126642018	0.089875792647989	-6.08539975590697	1.16201010439306e-09	3.19346239045022e-08
SLC6A15	3556.57188646719	0.415584265439745	0.0683106478680338	6.08374065259333	1.17410469885921e-09	3.22172155099007e-08
MT-ATP8	1088.07234392423	0.420803971266366	0.0692089734098498	6.08019380340176	1.20037371958832e-09	3.28872805978426e-08
LIN54	1931.19014358389	-0.424849122690007	0.0698802886461734	-6.07967040378376	1.2042983715847e-09	3.29440451463808e-08
ZNF627	395.992657328157	-0.60282174518449	0.0992204430374068	-6.07558005921442	1.23540324545497e-09	3.37430185982101e-08
RPL22L1	3416.4522269254	0.428665724265596	0.0705869150949467	6.07287800704984	1.25637901155537e-09	3.42633055283222e-08
HLA-A	6362.7803516033	0.297616066967104	0.0490164102038315	6.0717638384673	1.26512892760667e-09	3.4449092590772e-08
HSPA7	16.1821742183519	3.58545340912539	0.590567354299168	6.07120150313808	1.26956765232721e-09	3.45170985107493e-08
SYT3	362.424686013709	0.692296949174167	0.114128830535996	6.06592519981899	1.31196183666222e-09	3.56152571262457e-08
ANKS6	3030.21191867054	0.39353639763694	0.0649785261765747	6.05640695154475	1.39195595523766e-09	3.77292207928063e-08
KIF27	211.119778404125	-0.745320551310232	0.123127680422604	-6.05323310527831	1.41967198255222e-09	3.84218988154657e-08
GNB4	1904.86867820562	0.29882740094307	0.0493688868122028	6.05294994962712	1.42217064996574e-09	3.84310278526457e-08
PARP6	2784.71877531001	-0.430796376596981	0.0711768385350977	-6.05247978785336	1.42632899733095e-09	3.84849103210041e-08
BMP7	2233.81266498335	0.40298473702041	0.0666066633395343	6.05021655215116	1.44651259473749e-09	3.89703643136779e-08
GLUL	11463.2080297081	0.360662831090283	0.0596146090333834	6.04990684226943	1.44929615859962e-09	3.89862859244475e-08
BRF2	821.820365979879	-0.39567880074606	0.0654266851007281	-6.0476669441053	1.46958357651232e-09	3.9472304492395e-08
NUP88	2198.88163739972	-0.349748184376599	0.0578369451129146	-6.04714138504011	1.47438366154043e-09	3.95415020902721e-08
CDK7	779.02389490842	-0.501748707103984	0.0829993064422637	-6.04521566036232	1.4921027936694e-09	3.9956445443126e-08
CGA	35.5774657540576	1.96404573932859	0.324919015450587	6.044723903293	1.4966607509795e-09	4.00182328017542e-08
RPAP1	1797.67610718194	-0.368431998768774	0.060958344930841	-6.04399609580559	1.5034315063739e-09	4.0138912334586e-08
FOXD4	94.1505226139818	-1.03253913392577	0.170904188991796	-6.04162566182232	1.52569112458674e-09	4.06721347620342e-08
TJP2	1653.01781763049	0.332417408664419	0.0550303544580596	6.04061907174821	1.5352403945897e-09	4.08654333176638e-08
SEPT11	5664.3691686282	0.357215505602482	0.0591771518612401	6.0363754315194	1.57614317374297e-09	4.18914824698413e-08
TNKS	3412.80907416186	-0.392726744096551	0.0650728454018842	-6.03518628501804	1.58779411663157e-09	4.20753609356571e-08
TXNDC5	9062.16325892667	0.314557021624153	0.0521193676237746	6.03531922902045	1.58648741082869e-09	4.20753609356571e-08
TEAD3	606.862360815777	-0.587119882189133	0.0973460970754902	-6.03126267850093	1.62683500935892e-09	4.30457638413855e-08
DUSP9	1363.1877166372	0.384523389446669	0.0637844141185256	6.02848508935333	1.65503663607283e-09	4.37269040505364e-08
ZNF302	813.996489400993	-0.468724244077233	0.0777560503992544	-6.02813853932231	1.65858850852085e-09	4.37557303709335e-08
MAZ	18999.232785364	0.193123628312613	0.0320473584942624	6.02619489987573	1.67864740822866e-09	4.42193030603168e-08
TMPPE	155.034947442027	-0.873755916275352	0.145014554671864	-6.02529806923498	1.68798246705353e-09	4.43994323175722e-08
C14orf79	341.777898957319	-0.713390536366508	0.118539249364396	-6.01817997154265	1.76389023482974e-09	4.63275218102033e-08
ZZEF1	2144.26196537147	-0.455223269321404	0.0756448451852633	-6.01790205540785	1.76692043867687e-09	4.63386612391053e-08
HPS3	1399.90610005011	-0.366726334838782	0.0609728911732793	-6.01458004995334	1.80353628545864e-09	4.72292764237703e-08
DCP1B	694.734033910994	-0.444533103260986	0.0739124271182887	-6.01432155041479	1.8064163249265e-09	4.72351304022326e-08
SMPDL3B	473.311500374207	0.513110798340594	0.0853541948856441	6.01154751712027	1.83760631545128e-09	4.79801437518931e-08
FAM101B	1959.61264877651	0.326011968199995	0.0542448357227683	6.01000931897296	1.85512663018002e-09	4.83665786088431e-08
NEDD4	1759.98792979658	-0.489168497735428	0.0814054686281971	-6.0090373039876	1.86628183951184e-09	4.85861747999414e-08
UTP4	3025.6939208945	-0.421238106122984	0.070127453786245	-6.00675032929267	1.89278642954041e-09	4.92041454731842e-08
HEBP2	2736.62640382255	0.314120177706906	0.0523089945302928	6.00508919216551	1.91226753051107e-09	4.96379984817771e-08
GDF15	417.065932163267	-0.92536980508053	0.154168534067808	-6.00232603024898	1.94510626467879e-09	5.04168141286495e-08
SCYL2	2894.83636388275	-0.34473471583199	0.0574523709192505	-6.00035664875373	1.9688460118219e-09	5.09578616247528e-08
TMED1	1454.20244760192	0.375566710205155	0.0626393747949761	5.99569697868818	2.02614528516029e-09	5.23646647026674e-08
NUP98	5378.16242179592	-0.320724190111121	0.0535014619292824	-5.99468086563784	2.03885434985436e-09	5.26166461462414e-08
CD99P1	105.945029448302	-1.29213163401031	0.215596281735428	-5.99329275815603	2.056341732574e-09	5.29910323868091e-08
CNOT10	2749.19457793118	-0.428671721492925	0.0715654758744675	-5.98992344080622	2.09939841054886e-09	5.40222910824447e-08
PARVB	1480.5500403365	0.372282192084166	0.0621593825387593	5.98915524703018	2.10933745913634e-09	5.41996089030393e-08
PANX1	547.411006842417	0.450925849286185	0.0753043901418903	5.98804197785202	2.12382255872423e-09	5.44930575998205e-08
ARRDC4	2469.49695511946	0.399937005320803	0.0668595467549485	5.98174867661966	2.20754706111399e-09	5.65596459562937e-08
ZSCAN12	1009.779454436	-0.39289955384263	0.0657016750719487	-5.98005383291024	2.23063890013776e-09	5.70690507674093e-08
ENKD1	676.453201437182	-0.554634472929542	0.0927607316476706	-5.97919467729285	2.24243438978196e-09	5.72883992596451e-08
NAT8L	2638.93773373864	0.352366993963085	0.0589499454021219	5.97739305031488	2.26736684943349e-09	5.78422524387043e-08
DCDC1	81.9685327384827	-1.62799540428078	0.272471558780951	-5.97491867248273	2.30204996147331e-09	5.86429088323166e-08
AC010642.1	179.576223713848	-0.956520079995036	0.160165258818948	-5.97208212972262	2.34244546836582e-09	5.95693713346628e-08
RRN3P1	312.417461717291	-0.622455835840965	0.10423085515505	-5.97189608504144	2.34511894349384e-09	5.95693713346628e-08
SQLE	2938.71102831132	0.458392818362065	0.076778897777598	5.97029693874834	2.36822168567524e-09	5.99848287649451e-08
SRRD	1182.4093008162	0.468942798690149	0.0785436739058804	5.97047190906918	2.36568314207912e-09	5.99848287649451e-08
MOGS	2407.70898618101	0.402943505231613	0.0675138218832202	5.96831128785142	2.39721691016019e-09	6.06328789182907e-08
BHLHE40	2109.64886112052	0.41050749524823	0.0688190691849383	5.96502539354417	2.44595999613211e-09	6.17778617773083e-08
B4GAT1	2871.44444683494	0.296356821264618	0.0497175856764956	5.96080475815871	2.50998717828578e-09	6.33050808753185e-08
UCK1	2154.70323357026	-0.339664269768786	0.0569943488294827	-5.95961313261079	2.52835774175786e-09	6.36780864110432e-08
CCND2	7631.01691833344	0.339330712653444	0.0569472478821831	5.95868501591997	2.54275660221655e-09	6.39501487185467e-08
CCND1	1196.36050068291	0.707693015279519	0.118816070541798	5.956206193762	2.58160581286047e-09	6.48354985289152e-08
MPI	3541.7362099927	0.348915472489263	0.0586422833594255	5.9498957492961	2.68313332357894e-09	6.72902589937336e-08
ESRRA	1813.65081797408	0.340791510336532	0.0573059401824409	5.94687931567964	2.73302756597075e-09	6.84450185218674e-08
NMB	343.889465768705	0.627482870245763	0.1055653069368	5.94402544219784	2.78106407533288e-09	6.95500707784725e-08
SLC16A1	10444.9536543292	0.37109262760312	0.0624358631035086	5.94358128737499	2.78861366693715e-09	6.96409264210806e-08
CFDP1	2167.50781273762	-0.439632026087115	0.074001770519198	-5.94083118556012	2.83580525947205e-09	7.07201308817287e-08
TNFRSF21	533.251752157665	0.492108890788963	0.0829239123036903	5.934463016973	2.94808772826763e-09	7.34172939724464e-08
TMEM161A	2572.50204143059	0.451682861977651	0.076116714132792	5.93408250899601	2.95493212238757e-09	7.34239586985843e-08
USP54	1651.95618785243	-0.464534712909069	0.0782837147717318	-5.93398913507886	2.95661405028887e-09	7.34239586985843e-08
CD9	1396.21314065396	0.364267622504247	0.061391940873663	5.93347624004696	2.96586937457654e-09	7.355107859044e-08
PACS1	2034.16174508809	-0.386424358500861	0.0651459021562365	-5.93167560369518	2.99858623979164e-09	7.4258860626372e-08
RIC8A	2698.26091363063	-0.365940463809561	0.0617247482614087	-5.92858576368391	3.05554812855409e-09	7.55642576826429e-08
TNXB	572.011785078373	-1.09006540380584	0.183911521550257	-5.92711861996076	3.08296282420665e-09	7.61363360794701e-08
RIMKLB	1274.56769761042	-0.508191567456268	0.0857744325253157	-5.92474415154281	3.12783979185198e-09	7.71374748112622e-08
FOXC1	3105.01158999853	0.290544591797199	0.0490487101708779	5.92359290968075	3.14982634876994e-09	7.75354719453408e-08
RPGRIP1L	717.022343048467	-0.607172535560239	0.102503312636701	-5.92344305702802	3.15269929792933e-09	7.75354719453408e-08
TRIM26	1708.37737121582	-0.411727844785437	0.0695553014490372	-5.91943153444756	3.2305628813948e-09	7.93406610415483e-08
DEGS1	5843.42756934976	0.270916711694632	0.0457731763690742	5.91867843101383	3.24538790661235e-09	7.95948170585852e-08
C1orf131	1120.20957110845	-0.398514628525819	0.0673420310144993	-5.91776966809949	3.26336532912293e-09	7.97916897728266e-08
CAPRIN1	9120.87852190457	-0.281693026640166	0.0476026386532133	-5.91759269254607	3.26687757463685e-09	7.97916897728266e-08
TMEM177	796.868540352969	0.43448929499135	0.0734208881220639	5.9177886035511	3.26298975515146e-09	7.97916897728266e-08
IFI6	247.152547059957	0.804294290347027	0.135964101785669	5.91549004320936	3.30888926863979e-09	8.07069411326256e-08
TRIM4	1919.1338805235	-0.289314121903948	0.0489360015384374	-5.91209156466742	3.37790661300727e-09	8.2277476008058e-08
SLC38A2	14369.119934048	0.309769366099374	0.0524435923293642	5.90671524089947	3.48996229126338e-09	8.48905875526048e-08
PCDH9	1206.78510203925	0.37829799813351	0.064076903998757	5.90381205279282	3.55196800207292e-09	8.62807965093697e-08
TUT1	1096.5342057715	-0.439302073348757	0.0744135433496529	-5.90352311654577	3.55819740140818e-09	8.63141991738594e-08
WDSUB1	634.096747274653	-0.507579842379527	0.0862965202060914	-5.88181123835975	4.05800990509126e-09	9.83044606572584e-08
FADS1	4959.14094898163	0.350841463553722	0.0596852359618363	5.87819513318262	4.14763824587531e-09	1.00338987278788e-07
NAMPT	3036.95478695352	0.342232071230802	0.058228940951706	5.87735352278934	4.16877306469356e-09	1.00713252531679e-07
FOXG1	1451.296795105	0.345936868282496	0.0588787564702218	5.87541057286859	4.21796620398625e-09	1.01763442432944e-07
LTN1	1928.72125739936	-0.560561628908009	0.0954924482639899	-5.87021946864667	4.35218622308824e-09	1.04859381074163e-07
GLA	2952.65916367755	0.378811661428706	0.0645368553483918	5.8696950662339	4.3659739629404e-09	1.05049232794375e-07
P3H1	2355.40302499411	0.373674782907898	0.0636661710607132	5.86928311664219	4.37683486459378e-09	1.05168244226138e-07
ADORA2B	429.120401260923	0.650873268660892	0.11090381750552	5.86880851624873	4.38938012948019e-09	1.0532735233777e-07
HSD17B7	625.08365247838	-0.595384591821881	0.101492611963249	-5.86628504582651	4.45667377726899e-09	1.06731285325981e-07
KANK3	358.774658069769	-0.769878670100026	0.131240534963671	-5.86616528432424	4.45989230061324e-09	1.06731285325981e-07
CISD3	748.891149246204	0.447598463105793	0.0763476517054003	5.86263562935666	4.55577212537352e-09	1.08879279786649e-07
ACTN2	517.112241038413	-0.747890252462014	0.127736355574177	-5.85495217160559	4.77147311617877e-09	1.138812932601e-07
CALCOCO1	2061.46454883726	-0.421138687903726	0.0720312556583185	-5.8466103923192	5.01690674658644e-09	1.1941849914465e-07
LSM7	1994.07176613251	0.299839871692983	0.0512838002766567	5.84667809474845	5.01486620181247e-09	1.1941849914465e-07
ZNF608	517.522032919914	-0.534311143963762	0.0914116379102135	-5.84511071214558	5.06231467219815e-09	1.20338258270528e-07
LMAN2L	1011.46461042867	-0.394062833433824	0.0674301996154919	-5.8440110763559	5.09586374263842e-09	1.20974036325572e-07
RPS2	139036.754553906	0.303071167599655	0.0518768852647535	5.84212344386007	5.15395907355263e-09	1.22190061715786e-07
CHKB	925.16762868579	-0.441254264974673	0.0755796684782463	-5.83826674367693	5.27466624953600e-09	1.24885273745672e-07
WDR34	3198.67159440697	0.27912205115729	0.0478516781209573	5.83306713824618	5.44176586617342e-09	1.28670264450039e-07
ACOT7	1754.59586517506	0.351765778081594	0.0603469487949144	5.82905656551169	5.57416081593164e-09	1.3162570181684e-07
FAM157A	1739.63192576038	-0.409882852675683	0.0703355799316541	-5.82753214054638	5.62530186129568e-09	1.32657151718433e-07
CPEB4	1226.91782966148	-0.590722383365805	0.101408342608557	-5.82518526750836	5.70492764778163e-09	1.34356713251927e-07
GLTSCR1	1010.27152020429	-0.400367547800279	0.0687478981864445	-5.82370600937472	5.75567881868438e-09	1.35372652215644e-07
TLE1	2486.34730860304	0.291504588864443	0.0500748828035525	5.82137336213122	5.8366020971468e-09	1.37094612799692e-07
WDR73	1929.13577042526	-0.359988616202765	0.0618751613477023	-5.81798266641827	5.95620764891757e-09	1.39719430350136e-07
SERINC2	1066.90587436089	0.435902947356	0.074981512191463	5.81347234292815	6.11900854852672e-09	1.43349263506395e-07
KDM4C	650.958518700572	-0.601528252865056	0.103484213220501	-5.81275379253583	6.1453413134974e-09	1.43776728809602e-07
CRAMP1	2468.85759994959	-0.447795870397392	0.0770428100262388	-5.81229929496191	6.16205419304057e-09	1.43798326437455e-07
UVRAG	1182.11536931701	-0.427524209923376	0.0735552242865426	-5.81228884923127	6.16243882488839e-09	1.43798326437455e-07
ANKRD1	101.081647652897	1.04742065013952	0.18023149104829	5.81152962807641	6.19045742571855e-09	1.44073983621337e-07
EMID1	504.32558081501	0.488266406356635	0.0840149225872956	5.81166287273909	6.18553116242502e-09	1.44073983621337e-07
RCC1	7765.30246484467	0.196557833351428	0.0338423175965215	5.80804883680989	6.32050823307427e-09	1.46908440382083e-07
PGS1	1559.77439493201	-0.432509409867044	0.0744719681692634	-5.80768066830214	6.33441831134752e-09	1.47039545684165e-07
PTCH2	183.955888236369	-1.04129163517287	0.179312275569613	-5.80714082103441	6.35486858136307e-09	1.47321927307975e-07
KMT5A	3806.19008071453	-0.292719894925864	0.0504147424721992	-5.80623604469034	6.38928703359479e-09	1.47926969719204e-07
SLC39A10	4083.98847874108	0.448529226612651	0.0772947965305071	5.80283857058377	6.52015589654456e-09	1.50760587771728e-07
ALCAM	3680.05021498988	0.338931117393126	0.0584172998210057	5.80189632919756	6.55690992701763e-09	1.51413526509481e-07
SNAI2	840.604682190818	0.513391857511161	0.0885279471080152	5.79920662663462	6.66293930614110e-09	1.53662417383262e-07
CSNK2A2	4756.06782691389	-0.298830189626987	0.0515671091854701	-5.7949765722215	6.83307190809634e-09	1.57381932121582e-07
MIF	19034.4772578612	0.508983535404431	0.087848565469726	5.79387418204154	6.87809943994662e-09	1.58214082977608e-07
APMAP	3068.22029313611	0.268281374223937	0.0463342037250642	5.79013671662199	7.03291547655857e-09	1.61482530212299e-07
CICP27	257.082640289171	-0.633346991563074	0.109386224000835	-5.79000689847598	7.03835334989772e-09	1.61482530212299e-07
HPSE	213.111903994952	0.780532322357725	0.134814716739711	5.78966704254338	7.05260874002122e-09	1.61601077327729e-07
JAZF1	518.348676294721	-0.542153022483433	0.0936784562740736	-5.78738211587586	7.14918250155149e-09	1.63603106898439e-07
MRPL42	4867.25382958754	0.400425445153772	0.06922445262574	5.78445086909767	7.27495807256519e-09	1.66267390087766e-07
CDKN1A	2779.25684385903	-0.414979807374741	0.0717779922505154	-5.78143514973785	7.4066032493048e-09	1.69058809211667e-07
TMED9	5687.05841295054	0.263258434441033	0.0455578419738708	5.77855365914877	7.53455148383675e-09	1.71758794787309e-07
LDHB	29154.3365444854	0.253214418558908	0.0438362038350973	5.77637651999812	7.63264694982133e-09	1.73772209237866e-07
GHDC	908.041227385661	0.347590184721343	0.0602281121541211	5.77122829006951	7.86957725838294e-09	1.7893728034694e-07
STX18	1076.3070339163	-0.537048172614271	0.0930838813601258	-5.76950772536571	7.95034337662783e-09	1.8054285514664e-07
PFKP	4161.14899569833	0.322248539460139	0.0558618349564032	5.76867085930197	7.98991801841209e-09	1.81210117710951e-07
ZNF75A	417.7650878586	-0.590573398719251	0.102395457011329	-5.76757422601188	8.04206686734072e-09	1.82160498048644e-07
FUT1	1117.47369455048	0.617543182056908	0.107099719816689	5.76605786750786	8.11472066453002e-09	1.8333907005846e-07
MRPL14	1703.37941710012	0.349457128024616	0.0606046376909156	5.76617799130905	8.10894193343785e-09	1.8333907005846e-07
ERCC4	1510.50959901271	-0.398964097747442	0.0692015460059738	-5.76524833293466	8.15376905784879e-09	1.83987522357372e-07
EGR3	133.777059619508	1.67187349858346	0.290291244255926	5.75929702209516	8.44649602096785e-09	1.90351262039074e-07
ZCCHC8	1629.27577079217	-0.351532560159365	0.0610526571272947	-5.75785848970373	8.51877199707426e-09	1.91737069468326e-07
RP11-419C5.2	284.79388548798	-0.709901120927015	0.123326720173105	-5.7562636866575	8.59960230156846e-09	1.9331166690795e-07
CLTC	14893.9505952562	-0.304991372499852	0.0530354760505119	-5.75070490947179	8.88721166584336e-09	1.99524634634294e-07
HAPLN3	808.972367327983	0.388630840431044	0.0676043603141079	5.74860613465406	8.99821550762133e-09	2.01760187461134e-07
ZNF767P	572.908049661786	-0.833888316355981	0.145064558644975	-5.74839453650983	9.00948140397842e-09	2.01760187461134e-07
ZNF256	202.411193601693	-0.673099769359081	0.117117336102086	-5.74722574608743	9.07195756027366e-09	2.02903745131102e-07
DZIP3	2630.47870022909	-0.274703548491415	0.0478037572923055	-5.74648446170635	9.11179999238427e-09	2.03538838774604e-07
TRIT1	1111.14400468958	-0.506348693914117	0.0881218017264292	-5.7460093188523	9.13742729646291e-09	2.03855200449695e-07
FBXW9	534.020367295909	-0.563582033482121	0.0981642794772372	-5.74121295937191	9.40007874879488e-09	2.09452130616944e-07
MGEA5	6778.68344740997	-0.373919164050483	0.0651377200822174	-5.74043984926889	9.44309584287102e-09	2.1014729309398e-07
NIPAL1	374.50239971357	0.595262418835098	0.103710956166614	5.73962906945719	9.48841449969283e-09	2.10891872773798e-07
TMSB15A	273.721203346767	0.645358370532092	0.112467050297133	5.73819948889105	9.56883665829476e-09	2.12413838478326e-07
CNKSR1	83.0208284864473	-1.4916635226867	0.260224038160299	-5.73222801871912	9.91198973145271e-09	2.19756969345338e-07
HSD17B12	3453.68125129787	0.275139730370911	0.0480451055390596	5.72669634677415	1.02405225447255e-08	2.26758071441799e-07
EIF4EBP1	8759.84995127129	0.407702623472649	0.0712010073178511	5.72607943104804	1.02778113446102e-08	2.27300700893673e-07
RNF185	2480.49680204335	-0.29866533923903	0.0522003002642045	-5.72152531168167	1.05571925891992e-08	2.33189368234224e-07
PIP5K1C	1463.9760905145	0.323618565297591	0.0566135273866068	5.71627630773896	1.08883639607044e-08	2.40205954820454e-07
TMEM106C	4927.36292386247	0.292813099843154	0.0512308053761873	5.71556698539151	1.09338838705159e-08	2.40911262827314e-07
ZIC5	1580.22023608857	0.362030395950142	0.0633850617974004	5.71160436992727	1.11916026061899e-08	2.45980081508854e-07
ZNF408	632.713112190177	-0.59780732807329	0.10466453686	-5.71165120496278	1.11885223746731e-08	2.45980081508854e-07
SMIM13	1621.04059729341	0.435154381170769	0.0762049305009429	5.71031793232047	1.12765315441352e-08	2.47540749859591e-07
EIF4ENIF1	1521.63150965244	-0.446312900127789	0.0782164238748611	-5.70612766497542	1.15575325836608e-08	2.53396407977895e-07
TCOF1	11026.624764779	0.238771631340781	0.0418756896743398	5.70191519704315	1.18468765690783e-08	2.59420335313771e-07
KIAA1644	530.525981658941	0.450508615842963	0.0791003082890749	5.69540910253552	1.23076443567197e-08	2.69178627683681e-07
NRBP1	2428.90936287358	-0.403220144134927	0.0708026204992043	-5.69498898899453	1.23379883432801e-08	2.69510774854868e-07
EIF4A1	23771.1145874492	0.247890968965658	0.0435355095914896	5.69399488582342	1.24100802856643e-08	2.70752929520733e-07
NCL	29960.518519604	0.223540888487065	0.0392669377171283	5.69285260025652	1.24934237648407e-08	2.72237215640481e-07
RBFA	657.184318840612	0.418230744829775	0.0734842909431143	5.69143063724376	1.25979331989757e-08	2.74178519230094e-07
LRP5L	304.563309796494	-0.6019787146545	0.105867312834991	-5.68616222074859	1.29925985494051e-08	2.82422243040307e-07
RAB31	1380.30618400584	0.434371193523644	0.0763963797059137	5.68575625174579	1.30235039211361e-08	2.82748380002102e-07
JUN	14779.2226529287	0.337882546535921	0.059466050100897	5.68194029976146	1.33175151730541e-08	2.88778947917166e-07
VPS45	1396.35024255099	-0.479582643731005	0.0844335369055094	-5.68000182519551	1.34693304702592e-08	2.91715182815687e-07
LRPAP1	4037.06807619989	0.258330722622701	0.045482830743708	5.67974152880619	1.3489843680911e-08	2.91804027360436e-07
TXNL4A	2472.16096990897	0.391262807548348	0.0688916431275093	5.67939433269392	1.3517252455639e-08	2.92041635375111e-07
C14orf119	1718.46128546651	0.282959609879608	0.049832920405809	5.6781663120555	1.36146311174771e-08	2.93788538713422e-07
GNG4	2072.60076109343	0.372315699303615	0.0656026290399316	5.67531674800702	1.38432265718736e-08	2.98359286878164e-07
FLT4	2831.22328621458	0.31137961401698	0.0548995864907984	5.67180253842477	1.41302792225561e-08	3.04177354547542e-07
CGB7	61.4901489423818	-1.91714788801957	0.338034210912337	-5.6714611306509	1.41584727690513e-08	3.04415724675333e-07
C19orf54	1812.15187244002	-0.510198036129264	0.0899891664483957	-5.66954952762939	1.43173459138483e-08	3.07459816055721e-07
MYO1D	2328.0013616755	0.468873592641273	0.082713383830947	5.66865446587913	1.4392328374675e-08	3.08697214511576e-07
MNT	1076.59049823753	-0.361098776618052	0.0637085550884112	-5.66797938074312	1.44491348451045e-08	3.09542249013016e-07
SKIL	1325.1147688941	-0.649285701481322	0.114570950397266	-5.66710583468123	1.45229645717397e-08	3.10749498255239e-07
VAMP7	3299.68628769256	-0.394146371440596	0.0695605570382133	-5.66623368504755	1.45970417956267e-08	3.11723337101365e-07
ZNF10	182.763497647953	-0.816819684542379	0.144157606077871	-5.66615738680586	1.46035397224811e-08	3.11723337101365e-07
OSBP2	579.388716231037	-0.583857184092928	0.103057221269421	-5.6653689756156	1.46708493692948e-08	3.12784619466944e-07
CWF19L1	1525.20657921075	-0.351095914619816	0.0620150732330007	-5.66146093709657	1.50089675107827e-08	3.19610121328415e-07
CH507-9B2.5	1581.45596769252	0.382329123865608	0.0675845988459928	5.65704510190012	1.54001304949644e-08	3.27547512357611e-07
HSP90B1	22915.0189127959	0.227654453062154	0.0402480547589259	5.65628461861668	1.54684875934067e-08	3.28608336796135e-07
HEATR5B	1626.16509445498	-0.314242104616965	0.0555672883196052	-5.65516357050834	1.55697922773734e-08	3.30365723727895e-07
ZUFSP	1134.80479505053	-0.550237219831503	0.0973566755152299	-5.65176673216853	1.58807013069438e-08	3.36561084551571e-07
ATXN2L	13479.3955266608	-0.267064937422841	0.0472734941401372	-5.64935895432556	1.6104725936223e-08	3.40902537942834e-07
IFT88	293.690915886216	-0.673134049816312	0.119210375159457	-5.64660625315474	1.6364604164233e-08	3.45722786306769e-07
TOP3A	2642.09968788436	-0.340308904651663	0.0602686193847137	-5.64653559557029	1.63713281632248e-08	3.45722786306769e-07
KLHL22	1340.5639146107	-0.40244649662448	0.0712764800681157	-5.64627344447818	1.63962987428492e-08	3.45839368857179e-07
EXOSC2	2718.27570038715	0.273190436800756	0.0484129935778293	5.64291560201853	1.67194317287411e-08	3.52004686754185e-07
SLC30A1	831.443588151814	-0.593598230162792	0.105195213664663	-5.64282546214544	1.67281907827055e-08	3.52004686754185e-07
ODF2	2004.61500929712	-0.330486502673206	0.0586183315860673	-5.63793771898752	1.7209872514392e-08	3.6171246238582e-07
RBM4B	726.921677467705	-0.474266352606528	0.0841268334176347	-5.63751580012654	1.72520780314699e-08	3.62171427954624e-07
NEK11	134.122275574275	-1.13136765879059	0.200714249757878	-5.63670820659404	1.73331439838747e-08	3.63444142897731e-07
GET4	1891.5970048876	-0.474507993823033	0.0842348459122295	-5.63315559830736	1.76941678061872e-08	3.7057714695149e-07
TMOD2	1089.53952270477	0.423611503469974	0.0752040005893704	5.63283203220772	1.77274097716475e-08	3.70836556646664e-07
TYW1B	179.822387571267	-1.10155343672711	0.195590147158551	-5.63194748166	1.78185949786744e-08	3.72306036798836e-07
CYB5R3	4941.35549118074	0.282563542636615	0.0501839104462591	5.63056047493961	1.79624943505045e-08	3.74872197237465e-07
ZBTB43	1379.97470145892	-0.377846331162706	0.0671229281035588	-5.62916937383536	1.81079517156735e-08	3.77464817651103e-07
L2HGDH	1391.90545021838	0.296830572012896	0.0527487252782874	5.62725583313912	1.83099069182106e-08	3.80781818611349e-07
SLC38A1	18774.7962507095	0.319939021014395	0.0568544430510056	5.62733541734582	1.83014641786252e-08	3.80781818611349e-07
ATP7A	1026.18215600029	-0.414473693283029	0.0736789486812042	-5.62540183731969	1.85076629297729e-08	3.84444806722304e-07
MRPS34	2504.09691246234	0.322834335459732	0.0573942794842609	5.62485213440586	1.85666944040036e-08	3.85220995563112e-07
IER5	2055.2714326773	0.348264560879618	0.0619269568540854	5.62379581641984	1.8680643871366e-08	3.87133483306246e-07
CSNK1G2	4296.32889487813	0.287740276129478	0.0511744004423966	5.62273858886469	1.87953712693311e-08	3.89057621117551e-07
PPL	117.606326184082	-1.06842152233047	0.190110061308474	-5.62001566343632	1.90940147136191e-08	3.9477985537542e-07
C19orf68	887.363851161768	-0.415927386819439	0.0740632937183607	-5.61583702179219	1.95612975648133e-08	4.03971465737451e-07
FAM189B	4426.90170312968	0.263973914697612	0.0470150239387889	5.61467149397377	1.96936025920992e-08	4.06231957877165e-07
MPST	4788.32149548047	0.332839900680092	0.0592830487566658	5.6144194278245	1.97223299662126e-08	4.06353127612081e-07
GORAB	442.498539639953	-0.723607077354727	0.128896247865078	-5.61387231467094	1.97848232003596e-08	4.07121436305726e-07
HIST1H2AC	124.295776474318	-1.07330654671411	0.191194398479802	-5.61369242638925	1.98054126542069e-08	4.07121436305726e-07
AKAP12	6737.15525535913	0.21743811679524	0.0387359026222026	5.61334839453591	1.98448474238921e-08	4.07461006979474e-07
RAE1	1846.44193456052	-0.408758816582119	0.0728327655696334	-5.61229294789467	1.99663046303478e-08	4.09481963820316e-07
SDC2	1721.13263377735	0.394915636258003	0.0704010225032743	5.60951563224292	2.0289367088457e-08	4.1562815230398e-07
VPS33B	814.805045406991	-0.576646394025926	0.102862648741213	-5.6059843012276	2.07074732259046e-08	4.23704926846732e-07
SLITRK5	1855.30202983593	0.31647417308095	0.056461531971026	5.60512905040113	2.08099854550115e-08	4.25313047558115e-07
FASN	20687.4207241763	0.322515238751616	0.0575858137183606	5.60060226515104	2.1360834427171e-08	4.35569950630192e-07
OSBPL2	1741.72954920578	-0.337359166947804	0.0602358195822018	-5.60064043766221	2.13561307005163e-08	4.35569950630192e-07
RUNDC3A	194.256284361083	-1.2353130678402	0.220577947105931	-5.60034710653529	2.13923016452692e-08	4.35711930761205e-07
SNX5	5882.13605415749	0.246515902656675	0.0440293079857492	5.59890477353093	2.15710240384484e-08	4.38849403235298e-07
RASSF1	1496.88707611247	-0.508382599710501	0.0908545952116231	-5.59556287193125	2.19907136218093e-08	4.46876433039304e-07
CYTH2	2037.75004093092	-0.322422310952331	0.0576275003166559	-5.59493833986657	2.20700191389516e-08	4.47976039166322e-07
ACVR1C	197.518187378009	0.811532195580872	0.145106454279435	5.59266780799486	2.2360686255987e-08	4.53358451901602e-07
CMTR2	545.009586689819	-0.515163456454564	0.0921408853308997	-5.59104087837327	2.2571242939165e-08	4.57106230867077e-07
NFAT5	3264.68045462924	-0.387220355998381	0.0692628288464635	-5.59059400904258	2.26294127112269e-08	4.57762898086833e-07
PLPP1	354.070783780262	0.602157021256664	0.107725197082821	5.58975093629871	2.27395534740809e-08	4.59328643039947e-07
RRM2B	1651.99730562421	-0.834072167928878	0.149218406278008	-5.5896064616514	2.27584800921317e-08	4.59328643039947e-07
SLCO4A1	405.007568484005	0.678413383392534	0.121377584720365	5.58928063163799	2.28012209607355e-08	4.59669512361495e-07
NR2F1	1508.18818535672	0.4425322147887	0.0791841417677982	5.58864698043193	2.28845635882763e-08	4.60827208565279e-07
ACTB	39240.7666538025	0.290654190922326	0.0520106830305177	5.5883555836362	2.29229894963001e-08	4.61078819268904e-07
MIS18BP1	2004.97032213556	-0.574628994287311	0.102839583990279	-5.58762464793351	2.30196522939287e-08	4.62499929308867e-07
USP30	1108.27469052526	-0.623278439231352	0.111556735911127	-5.58709820739012	2.30895165450665e-08	4.63380015449016e-07
PTCHD4	33.4506352603869	-1.85410087894508	0.331883291774032	-5.58660506539591	2.3155148392756e-08	4.64173273474176e-07
RC3H1	1883.05176508876	-0.438134391550793	0.0784646717743583	-5.58384278737239	2.35261389611349e-08	4.71079140617049e-07
ANKRD31	50.5514165067479	-1.43971841636214	0.257963748829103	-5.58108812923143	2.39018487746513e-08	4.7722985717499e-07
HOXA3	785.940098533643	-0.579693597075982	0.103864871634857	-5.58122864787171	2.3882543180581e-08	4.7722985717499e-07
RGS16	688.193666806231	0.502660095925362	0.0900662977198094	5.58100098095634	2.3913829522688e-08	4.7722985717499e-07
DYRK1B	1107.29364077027	-0.499713553915113	0.0895923902677752	-5.57763390865632	2.43812086455973e-08	4.86011514492562e-07
FAS	245.381780463655	-0.65360211694073	0.117235030725098	-5.57514347800485	2.47325936427345e-08	4.92463883047549e-07
CSPG5	891.796834556264	0.386495265715044	0.0693783771884671	5.57083174005534	2.53526084635434e-08	5.03681263788006e-07
MRPL3	3082.37413850317	0.27052891056648	0.0485602279351694	5.57099754407353	2.53284899258738e-08	5.03681263788006e-07
VPS4B	1188.5170385086	-0.401912535872906	0.0721494394407743	-5.57055659736382	2.53926810463829e-08	5.03914354559971e-07
APEH	3015.24056547448	0.361723523516968	0.0649618140837751	5.56824849519269	2.57312691727303e-08	5.10064322363788e-07
HERC2P9	1191.62743373646	-0.386607972018721	0.0694347217221794	-5.56793434797086	2.57776905478816e-08	5.10415496249312e-07
GSTM3	1256.9532101139	0.442693334060264	0.0795328718564376	5.56616809788229	2.60402053392806e-08	5.1446765681972e-07
MVB12A	1618.77776247318	0.468502100689421	0.0841689115843069	5.5662131287055	2.6033480369368e-08	5.1446765681972e-07
CEP164	1634.50779136327	-0.408272781141905	0.0734045184424856	-5.56195708118156	2.66765908219757e-08	5.26455562048334e-07
DPP8	2102.15979054541	-0.369827495585223	0.0665116822292281	-5.56033892377939	2.69251254769372e-08	5.30771237367429e-07
CCDC157	425.699993915538	-0.635088001612213	0.114267199929458	-5.55792040064235	2.73007828746543e-08	5.37580531887296e-07
HIP1	3043.1463273271	0.358490009816651	0.0645424258848449	5.55433120001192	2.78676659551675e-08	5.48136026934551e-07
EMC10	2659.168163574	0.296853261466266	0.0534604237727613	5.55276671071799	2.81183225787209e-08	5.52152134982223e-07
NAA35	998.144267303183	-0.484082091232623	0.0871800640929254	-5.55266959561579	2.81339538998872e-08	5.52152134982223e-07
H2AFZ	18133.3319699553	0.27310479900293	0.0491893128410086	5.5521165722658	2.82231275265797e-08	5.53291544156685e-07
PPP1R12B	1397.53612020542	-0.560768145943106	0.10102327717135	-5.55088056579239	2.84234230309354e-08	5.56604498802932e-07
ACSF2	1412.43828250214	-0.389631003344617	0.0702006536259564	-5.55024751508229	2.85265426484246e-08	5.58009301244926e-07
RABL3	834.357087505712	-0.516030265577224	0.0930111986921255	-5.54804445952068	2.88882426717507e-08	5.64463563677362e-07
COA1	2058.36171766593	0.300067076239302	0.0541016333289064	5.5463589133265	2.91679781387191e-08	5.69303863100509e-07
GPR176	822.020877626749	0.375976586383957	0.067876921529262	5.53909308072954	3.04042023434607e-08	5.92781931873986e-07
C19orf44	789.609453959085	-0.407954281572451	0.0736698562624758	-5.53760116103613	3.06642582143905e-08	5.97197344260764e-07
TSPYL4	1045.29741131117	-0.392129740837397	0.0708178950162114	-5.53715612060527	3.07422499976336e-08	5.98061211387225e-07
DGCR2	4923.2097220639	0.273772658286466	0.0494613121562636	5.53508684568524	3.11074179903259e-08	6.04503824356268e-07
BRAF	1736.4032245659	-0.365895087975468	0.0661320584365896	-5.53279448160993	3.15168680611592e-08	6.11791955235232e-07
CCDC3	398.4979989312	0.515627064815855	0.0932039753786713	5.53224326238182	3.1616100964764e-08	6.13048954475975e-07
MDH2	10035.4601616988	0.299031455936718	0.0540678182148729	5.53067362082795	3.19003380112386e-08	6.17214265699493e-07
TAF5L	2803.76953096193	0.253677160695463	0.0458664339945865	5.53078010654596	3.18809770201728e-08	6.17214265699493e-07
POLR3E	3573.28779227331	0.266147833152433	0.048130933669209	5.52966279402755	3.20846931782876e-08	6.20106445003404e-07
CAMKK2	2256.87880710685	0.451340850700303	0.0816617366798297	5.52695630843451	3.25834063997313e-08	6.2906139977592e-07
AZIN2	258.436931713731	-0.716900880133722	0.129716753715026	-5.52666374698735	3.26377637307526e-08	6.29427415289059e-07
LINC00888	558.593199319097	-0.471695094047505	0.0853521812155202	-5.52645623497826	3.26763723598996e-08	6.29489249113083e-07
PTGES2	1792.98997674699	0.332919408606405	0.0602446329061169	5.5261256073253	3.27379788050362e-08	6.29993507718992e-07
LGMN	2009.40962946906	0.313496273116705	0.0567526319355097	5.5239072167251	3.31542593168107e-08	6.37314470175362e-07
UBXN11	847.692617328278	-0.498120516874444	0.0901816786741131	-5.52352234065733	3.32270019973518e-08	6.38023026473988e-07
PDRG1	1078.45048953836	-0.38360168641382	0.0694567307119685	-5.52288716272273	3.33473911588905e-08	6.3964397216422e-07
IFT80	1654.3235742384	-0.391447922918901	0.0709278131088377	-5.51896224853613	3.41007435431483e-08	6.53389354461982e-07
IQCC	601.863024899964	-0.421303169675767	0.0763796461021439	-5.51590889950382	3.4698197544757e-08	6.64121260003578e-07
NR2F6	1875.73800163069	0.326163174467129	0.0591447166291185	5.51466289901116	3.49449105965845e-08	6.68124145503084e-07
KLHDC10	2806.14981717699	-0.393303483773922	0.0713349017631067	-5.51347901312079	3.51809005190533e-08	6.71562390427242e-07
THEM6	1207.80682113556	0.434733225827499	0.0788505520752886	5.51338214363299	3.52002782677121e-08	6.71562390427242e-07
DRP2	138.25672434905	-0.8803707190542	0.159720783560289	-5.51193588855574	3.54908207609908e-08	6.76379725563963e-07
HARS2	978.231763787678	-0.385596817126788	0.069971665387436	-5.51075660400139	3.57294510408585e-08	6.80198467834587e-07
RAP2B	1482.75567751364	0.362231562728193	0.0657349122360756	5.5104897900723	3.57836567806594e-08	6.80501819483321e-07
TYSND1	1100.52860397958	0.41110398212022	0.0746146690197339	5.50969383797028	3.5945836174445e-08	6.82855676301075e-07
ZNF146	4579.83060759633	0.266723090442043	0.0484136341758171	5.50925570828709	3.60354113523351e-08	6.8382673346411e-07
PGRMC1	7722.07119246956	0.301428993748411	0.0547226402566644	5.50830501479142	3.62305248616721e-08	6.86492416980391e-07
PRPS1	5245.35590128349	0.240830456284267	0.043723694638671	5.50800791823449	3.62917086756407e-08	6.86492416980391e-07
RANBP1	7769.83923107395	0.235837490781077	0.0428158741115743	5.50817881626112	3.62565018486275e-08	6.86492416980391e-07
C19orf25	1122.97099160757	-0.352358188055382	0.0639881686575795	-5.50661466717323	3.65799730219821e-08	6.91209883425998e-07
TLK2	3827.30035940241	-0.378038969444075	0.068665931511606	-5.50548082756553	3.6816202787099e-08	6.94935139869858e-07
FANCE	1101.85375747541	-0.39459307827589	0.0717617736413079	-5.49865280989589	3.82703808312992e-08	7.21617859556024e-07
APLP2	13946.5171248989	0.263323482794485	0.0478984781379994	5.49753338792578	3.85140410241136e-08	7.24675305237845e-07
CDKN1B	1668.83115756868	-0.382581243693775	0.0695903974941166	-5.49761543934449	3.84961302380469e-08	7.24675305237845e-07
CRLF1	354.805629696721	0.810996397379286	0.14758017202464	5.49529375290255	3.90060576150187e-08	7.33157199209987e-07
GART	8033.00656648678	0.210575677500505	0.0383241770423415	5.49459098020177	3.91616994615677e-08	7.35305362329604e-07
RP11-213G2.3	180.701999977028	-0.822473098894014	0.149714759909648	-5.49360062688791	3.93820540051469e-08	7.38662766102866e-07
SERBP1	37241.4000490687	0.291929872429011	0.0531418904682664	5.49340397672409	3.94259517002024e-08	7.38706899031927e-07
ZKSCAN5	1061.35482725191	-0.480540451130776	0.0874877254569659	-5.49266138330625	3.95921471562547e-08	7.41039966931964e-07
SIGMAR1	6252.02687645519	0.343574351964976	0.0625577411051889	5.49211569815582	3.97147065534913e-08	7.42552257862911e-07
MRPL17	1326.81535354367	0.338849625656736	0.0617023580104591	5.49168032766751	3.98127533528722e-08	7.43484639434062e-07
OVGP1	622.303158389205	-0.646778499598485	0.117778764384896	-5.49146956139599	3.98603028576985e-08	7.43484639434062e-07
TRAPPC8	2811.1692195941	-0.565258173328697	0.102936328939938	-5.49133798679102	3.98900143985206e-08	7.43484639434062e-07
NBPF12	892.603498480913	-0.435332594822499	0.0792869906146665	-5.49059298943768	4.00586515795715e-08	7.45845951556399e-07
RPN2	10306.1365962207	0.226147867994785	0.0411998486357154	5.48904608835726	4.04110180458317e-08	7.50834181685406e-07
SLCO5A1	541.244409644116	0.817836292633743	0.148992533058063	5.48910925834806	4.0396569963179e-08	7.50834181685406e-07
GPR19	58.1341103257049	-1.20266565010085	0.219118034547804	-5.48866574393478	4.0498115439847e-08	7.51667004839164e-07
VGF	62.9677152214774	1.21791307015618	0.221965900948319	5.48693770057838	4.08961281724143e-08	7.58262831109174e-07
PILRA	120.551616571506	-0.894242354958401	0.163028146870811	-5.48520223116459	4.12996676145151e-08	7.64947281097598e-07
UAP1	2112.65305215424	0.287166491520566	0.0523702554109838	5.48338917324313	4.17253713600949e-08	7.72027916913473e-07
GALK1	1777.2352919143	0.439927168311946	0.0802380556571233	5.48277453521384	4.18706509187577e-08	7.73910648634543e-07
ACTG1	82906.5530792044	0.258385293942408	0.0471498955033098	5.4800820062108	4.25128743176784e-08	7.84965127977819e-07
FAM69A	674.659895185925	0.509052297069896	0.0930516517942902	5.47064224281866	4.48407648776451e-08	8.27088838474489e-07
POLR1B	2108.8280806201	0.33684894919452	0.0616028595581633	5.46807326170433	4.54953847311456e-08	8.38293715963212e-07
GADD45GIP1	1461.8390657046	0.332014732343782	0.0607229748358655	5.46769543556157	4.55924393501173e-08	8.39212385180576e-07
MESDC1	1419.93375557801	0.61670647916034	0.112845508885664	5.46505115932608	4.62773317722683e-08	8.50938196734957e-07
RNPC3	745.466962695614	-0.52777534144915	0.096623685324841	-5.46217358274849	4.70339833208475e-08	8.63957910566105e-07
SLC35F1	1474.28621079885	0.318702054831171	0.0583630263039577	5.46068418678897	4.74303124730941e-08	8.70338891727644e-07
ALG6	846.335439941051	0.386564290599175	0.0708089490989738	5.45925755879883	4.78129735086062e-08	8.76456166965492e-07
RPL32P3	447.982507385718	-0.705744835089797	0.129279241695839	-5.45907313372269	4.78626593194803e-08	8.76463383480617e-07
AMMECR1	1100.74321940833	0.343585941680798	0.0629450441594304	5.45850664288273	4.80155903408301e-08	8.78359271450926e-07
THAP7	1642.84397006167	0.353731065662316	0.0648248717576747	5.45671832540782	4.85014824133234e-08	8.86335928870816e-07
FADS3	823.108553397836	0.595803031523778	0.109216026847733	5.45527106891038	4.88981932406848e-08	8.92668145803507e-07
CNN3	4373.18060009765	0.255622867995301	0.0468670619549351	5.45421149380123	4.91906282914856e-08	8.97085704257339e-07
RAB5A	1962.75894721598	-0.414267669976637	0.0759563977292656	-5.45401944222299	4.92438143047329e-08	8.97135514500468e-07
CELF6	21.3561957969396	-2.47059300426567	0.453168610566071	-5.45181847696723	4.98573348246799e-08	9.07383081389594e-07
WDR47	1113.37745539222	-0.47857596289102	0.0877900407893993	-5.45136963814702	4.99833553017868e-08	9.08746462802731e-07
GNAL	1246.9280933716	0.572277024622348	0.104984338241824	5.45107045685374	5.00675278662974e-08	9.09346999990433e-07
ATN1	5366.87996496973	-0.262745924417823	0.0482222264309178	-5.44864772667076	5.07542258110066e-08	9.20878458311744e-07
ATP5G3	5195.66908343772	0.202854050808618	0.0372427411520144	5.44680774115483	5.12818411523897e-08	9.2950297403735e-07
SCAPER	1197.40871859854	-0.534130664396897	0.0980668643037373	-5.44659674997421	5.13426814839543e-08	9.29658064629522e-07
ETV4	58.0919501907349	1.3579395356758	0.249359553964046	5.44570887334677	5.15994725349419e-08	9.33357295161548e-07
BUD31	1842.91575894506	-0.437592047702316	0.0804238117556716	-5.44107569822387	5.29598026873647e-08	9.56990093073203e-07
ALPK3	302.343131436104	-1.12736369262792	0.207308146443175	-5.43810608492871	5.38499101464198e-08	9.72086550572072e-07
ARID3B	2380.48329390251	-0.428667731758992	0.0788858857432727	-5.43402318069996	5.50974185015968e-08	9.93597564276767e-07
SRPRB	2717.14514738996	0.479290933634738	0.088230520499687	5.43225780512581	5.56454505882052e-08	1.00246378612855e-06
HEY1	5471.08995276974	0.372907450641133	0.0686556209778209	5.43156474779539	5.58620397817035e-08	1.00534709449238e-06
SUPT20H	1731.48157675937	-0.415949923131384	0.0765943634534261	-5.43055525729783	5.61789806003171e-08	1.01002877053007e-06
G3BP1	7400.95927888759	0.256348491634369	0.0472146730862114	5.42942426322197	5.65361387083439e-08	1.01542331552835e-06
P4HB	20413.7459156485	0.289715568922702	0.053371736177644	5.42825828184425	5.6906648707518e-08	1.0210465395241e-06
CBWD5	997.111928558587	-0.390529674858028	0.0719620843149555	-5.42688109406062	5.73473044566972e-08	1.02791574651667e-06
FAM53B	2130.95079310349	0.277780995818879	0.0512061301683388	5.42476056881629	5.80322763323843e-08	1.03914592695481e-06
NRGN	790.870534940797	0.397858964666478	0.073346530759369	5.42437332137426	5.81582181437637e-08	1.04035339719745e-06
PPIL4	2306.52356162929	-0.303650660002978	0.0559870678786448	-5.42358568698684	5.84151927099858e-08	1.04390004178518e-06
PIK3C3	882.636764519285	-0.527174958239613	0.0972523680061878	-5.4206902006342	5.93693681543898e-08	1.0598862802743e-06
SENP6	3305.12487933963	-0.278537554223524	0.0513924544330722	-5.41981419833256	5.96610086540132e-08	1.06402446828185e-06
SAXO2	162.511953929533	-0.986274350376376	0.181996108492624	-5.41920571019434	5.98644042821772e-08	1.06658213681502e-06
CTCF	2653.82546017875	0.278239918185476	0.051369660474738	5.41642509633299	6.08024450993817e-08	1.0822104867989e-06
SYNJ1	1186.54038556068	-0.574777087154952	0.106157216037019	-5.41439488159254	6.14963176130753e-08	1.09346602347809e-06
NAGA	1085.10875057545	0.412956163311306	0.0762867903610282	5.41320668174642	6.19059647408907e-08	1.09965030874903e-06
PRDX1	7240.71043934457	0.436106446589944	0.0805831116378616	5.41188392612332	6.23651117166523e-08	1.10670065013353e-06
FARP1	2533.37917854875	0.388829996439985	0.0718635483574801	5.41067071313787	6.27891345491705e-08	1.11311425864287e-06
POLK	1164.89296279845	-0.434302328237911	0.0803067827061269	-5.40804043697266	6.37180406040826e-08	1.12845665336772e-06
HOXA4	287.176613387908	-0.667065839062702	0.123353649037155	-5.4077511631762	6.38210092407806e-08	1.12915558737345e-06
RACGAP1	4122.64381331759	-0.424053485860637	0.0784281772565177	-5.40690222180824	6.41241263401622e-08	1.13339074597855e-06
PTRH2	705.48817184345	0.37156908714665	0.0687303668516022	5.4061851284588	6.43812529428952e-08	1.13680542063319e-06
PEX11B	795.107502469011	-0.464151620294679	0.0858598403812537	-5.4059222359796	6.44757677209035e-08	1.1373448669101e-06
TPST2	814.209701811317	0.431691785747439	0.0798585531582825	5.40570507071184	6.45539440808755e-08	1.1375953218058e-06
KDELR2	8104.0161334755	0.232694740585793	0.043056555388336	5.40439750665307	6.50265929133486e-08	1.14478994910124e-06
CTIF	2255.25685023469	0.45885800478544	0.0849183218071236	5.40352181979822	6.53450025250256e-08	1.14925765568495e-06
TRIM46	328.419362695621	-0.551490595505371	0.102145404122362	-5.39907399891167	6.69857422040518e-08	1.17695008115637e-06
SF3B6	3919.31498260783	0.299366274285165	0.0554696134540684	5.39694177845777	6.77863723778453e-08	1.18984154713768e-06
TESC	240.9372337669	0.766539360919488	0.142157143125456	5.39219728299551	6.96012906675719e-08	1.22049363842219e-06
CCNL1	2202.8590482643	-0.443980349059612	0.0824084375240507	-5.38755936162529	7.14208902490458e-08	1.25116733942688e-06
HEXIM2	281.813098357062	-0.574522501629406	0.106741224486034	-5.38238627480403	7.35048167847918e-08	1.28640664099447e-06
MSMO1	1131.79731515834	0.511744516321219	0.0951081730068712	5.38065762533623	7.42142236113761e-08	1.29754484762427e-06
PSAT1	14021.4757970561	0.33092135942305	0.0615050974347463	5.38038915838057	7.43249908599682e-08	1.29820497296768e-06
TCHP	1003.9720096087	-0.433115519816333	0.0805378694657135	-5.37778715391419	7.54068862421847e-08	1.31580946444778e-06
PARP16	749.670250596887	-0.447665464891321	0.0832524240068587	-5.37720637244676	7.56504450522127e-08	1.31876525830725e-06
TTC13	1298.59514097264	0.407757402355042	0.0759121472643555	5.37143813011998	7.81111686258767e-08	1.36032780542283e-06
PICALM	3209.74078465667	-0.350365858498591	0.0652560149058378	-5.36909676455354	7.91319553936952e-08	1.37675665250029e-06
TSTA3	1403.14721170718	-0.37821889006095	0.0704488784720505	-5.36869994617448	7.93062354118282e-08	1.37844005069181e-06
USP39	4005.72792881465	-0.39878798930285	0.0742860067807786	-5.36827871875913	7.94916424141996e-08	1.38031337281922e-06
SETD2	4856.17844814083	-0.267290682221672	0.0498076488640722	-5.36645853232548	8.02976509024863e-08	1.3929488104362e-06
PEA15	3650.65516731777	-0.342049459599057	0.0637770809064407	-5.36320343825134	8.17588346551022e-08	1.41691407310173e-06
CXorf40B	1831.80254039315	0.293878431684886	0.0548099206665269	5.36177443993933	8.24084021524274e-08	1.42678071925249e-06
PDCD11	4081.9596897823	0.238696870114035	0.0445725637074633	5.3552421099365	8.54419313920164e-08	1.47642661038041e-06
ULK4	117.701688369759	-1.06136752248022	0.198191559438518	-5.35526096816179	8.54330201925198e-08	1.47642661038041e-06
RASGRP2	269.199086120396	0.558000416581515	0.104270054982339	5.35149249394785	8.72317568490746e-08	1.50443052234083e-06
UBR1	1366.33344695389	-0.372010123115679	0.0695149109000876	-5.35151549932017	8.72206656772508e-08	1.50443052234083e-06
TTF1	849.371370588466	-0.524460193624559	0.0980161914870431	-5.35075058179431	8.75901748219132e-08	1.50914815746942e-06
PSMD6	3357.04413937466	-0.270123938462282	0.0505075543280656	-5.34818884137064	8.88387468736574e-08	1.5291788559153e-06
MYDGF	3357.84215009105	0.349694686521897	0.0653957213836191	5.34736339202601	8.92447225266941e-08	1.53468124878834e-06
SLC7A5	17665.8933631651	0.374610859652448	0.070086247743179	5.34499808043877	9.04180118190686e-08	1.55335523493223e-06
DZANK1	192.758522612221	-0.701859276232917	0.131353090598838	-5.34330233900965	9.1268344039614e-08	1.56645021753704e-06
MNAT1	888.025191405704	-0.346853095130524	0.0649167479455635	-5.34304483985212	9.13981426017183e-08	1.56716525901751e-06
RPS6KA2	1989.63828228718	0.356987167324548	0.0668191670767065	5.34258631082211	9.16297176295805e-08	1.56962235951018e-06
USP46	1716.49574345589	0.380412615688668	0.0712222591865143	5.34120400045803	9.23312808560265e-08	1.58011790654572e-06
TRAF3IP1	1248.64928961614	-0.357353236546632	0.0669323985555069	-5.33901734076181	9.34517066954682e-08	1.59775461226165e-06
ATP5G1	1957.87251841079	0.315616625527746	0.0591249470830451	5.33812952228846	9.39103644351786e-08	1.60405397696629e-06
BRD8	3587.26950081352	-0.334159636349722	0.0626124198406711	-5.33695450838752	9.45207425717079e-08	1.61293025303986e-06
FNIP1	1624.98690843524	-0.345149832557768	0.0646819613187246	-5.33610647421496	9.4963650591947e-08	1.61893448818352e-06
CEBPA	659.59412261245	0.434224626712713	0.0814196690583777	5.33316619601309	9.65149003253746e-08	1.64380406387499e-06
RHOC	1735.08157769371	-0.399161995579285	0.074878181256771	-5.33081852256114	9.7771084963571e-08	1.66360541793039e-06
DNASE1L1	1286.26148809757	0.499681222762625	0.0937541683609617	5.32969607109957	9.83772604928594e-08	1.67141436322784e-06
RPP30	1396.57415353238	-0.268750409665049	0.0504258028843768	-5.32962083481896	9.8418021387973e-08	1.67141436322784e-06
SRSF10	6540.21586335727	-0.287211070428446	0.0538978216447679	-5.32880665050639	9.88601704958146e-08	1.6773212705974e-06
ZNF589	1243.6951661864	0.359335949566067	0.0674849485987395	5.32468286673303	1.01129319500542e-07	1.71418534798775e-06
ORAI3	283.854368294263	-0.713148344690684	0.13397375929684	-5.32304496368272	1.02044508721518e-07	1.7280508662641e-06
YTHDC1	3313.7704098326	-0.467937788816084	0.0879249672115839	-5.32201266211487	1.02625426980647e-07	1.73623474514071e-06
MEF2A	2775.72572901399	-0.310268024656758	0.0583244707776153	-5.31968864046405	1.03944987419248e-07	1.75688766283426e-06
RUFY2	867.514539050776	-0.383500475342387	0.0721479104349063	-5.31547584719576	1.06378960239481e-07	1.79631936563933e-06
MMP15	749.733154662994	0.491574825635173	0.0925181007145821	5.31328271806702	1.07667797463399e-07	1.81635778623975e-06
RHEBL1	212.333039638988	0.694119823193497	0.130656989903237	5.31253493370353	1.08110693204933e-07	1.82210069751366e-06
ABRACL	877.110648987901	0.376596109324389	0.0709075561915613	5.31108572275415	1.08974053089447e-07	1.83491253596919e-06
WDR7	678.161567649458	-0.792980890157223	0.149314674168106	-5.31080347310301	1.09142976429272e-07	1.83601822506045e-06
SPCS3	5270.97610163186	0.373500573330954	0.0703435270236307	5.30966514097996	1.09826831421928e-07	1.8457758880088e-06
GPI	10868.3431325717	0.260347254150078	0.0490384557971391	5.30904266698518	1.10202535594044e-07	1.8503411571272e-06
TIAM2	653.848679163294	-0.650520783754472	0.122573392424226	-5.30719408909743	1.1132562058089e-07	1.86743477315925e-06
GPNMB	101.821342803576	-1.1781350917844	0.222026226958053	-5.30628794591454	1.11880176336677e-07	1.87496834631711e-06
CITED2	1351.56308158761	0.401681574068028	0.0757511547633579	5.302646214739	1.14135983526064e-07	1.91097167898018e-06
GPC1	1018.16505411209	0.445530476705455	0.0840289829823921	5.30210483207697	1.14475069197372e-07	1.91477723750395e-06
PLAU	124.029575327685	0.883462186327936	0.166629993095205	5.30193976436862	1.14578650284247e-07	1.91477723750395e-06
RABL6	7443.204163799	0.342594859283028	0.064619841725901	5.30169759214543	1.14730779119493e-07	1.91551923335559e-06
HLA-DRB1	153.797939420855	0.772690836369402	0.145791183665366	5.29998328392035	1.15813283774193e-07	1.93177861049618e-06
BTBD6	1680.3671829778	0.332570175123433	0.0627744687129831	5.29785726493373	1.17169498430699e-07	1.95256874563848e-06
TENM1	4849.02774664984	0.48430936378526	0.091458281913559	5.29541287734884	1.1874779953382e-07	1.97701743774424e-06
GUCY1A3	325.316142835167	0.568432988691524	0.107417994622584	5.29178552149225	1.21127897731813e-07	2.01475692195451e-06
TMEM55B	1444.94732236565	-0.607645231983262	0.114837951607241	-5.29132767938492	1.21431572775422e-07	2.01792036964465e-06
KLRG2	351.554258310466	0.587755288220742	0.1111463093602	5.28812240014159	1.23578278553982e-07	2.05167635011051e-06
AP3B2	198.734826145024	-0.796824263937282	0.150723009654199	-5.28667962353873	1.2455650535475e-07	2.06406264838099e-06
COQ5	1141.67623290084	-0.349787607950375	0.0661633087744659	-5.28673088497906	1.24521621231496e-07	2.06406264838099e-06
NPPC	159.160849014066	0.802100983401858	0.15174786723403	5.28574798461472	1.25192148496228e-07	2.07266442496408e-06
PARGP1	280.028381854555	-0.594254297627847	0.112457207328157	-5.28427045048147	1.2620668819648e-07	2.08751732355498e-06
NGLY1	1271.58535411102	-0.356398972616984	0.067478309572872	-5.28168199341297	1.2800324116007e-07	2.11409740218191e-06
UBP1	3748.88993346359	-0.348135594472592	0.0659146350810345	-5.28161301423574	1.2805145391991e-07	2.11409740218191e-06
NISCH	3948.84751672392	-0.381939624868995	0.0723239715892753	-5.28095479930242	1.28512395524224e-07	2.11973924379985e-06
FAM57A	1069.13947045662	0.354659650684941	0.0671661300376183	5.28033475333928	1.28948075781108e-07	2.12495434241323e-06
MRPS31P5	397.668560135495	-0.726222752494581	0.137551956857645	-5.27962501650314	1.29448532052386e-07	2.13122624854026e-06
PRDX5	4080.70313170843	0.258640415449043	0.0489909777196324	5.27934790216274	1.29644443127213e-07	2.13247719079091e-06
PRPS2	2316.30118859549	0.412075256963318	0.0780913909356279	5.27683336186186	1.31435303080403e-07	2.1599363438749e-06
HMGCL	846.706197919045	-0.37254593534824	0.0706093542554503	-5.27615553599944	1.3192213225915e-07	2.1659348418282e-06
ZNF74	1798.54890878269	0.301046285564258	0.0570757378329627	5.27450536768	1.33114622614275e-07	2.18349732906313e-06
ATP6V0D1	2007.41246126047	-0.408301033937091	0.0774179826109896	-5.27398183428164	1.33495126944209e-07	2.18772060110136e-06
TMEM171	104.466400511904	0.876012264221287	0.166180946342836	5.27143624765529	1.35360306362513e-07	2.21624457406247e-06
C1QL1	447.509268781882	0.621385502128535	0.117965017170563	5.26754047117282	1.38263685738267e-07	2.26169880047114e-06
PCSK4	195.579387173683	-0.781798861240876	0.14847860303639	-5.26539747312457	1.39886371103368e-07	2.2861393056884e-06
LIN28B	2926.90278517037	0.340406325885599	0.0646700813041598	5.26373740407997	1.41156027499731e-07	2.30477073000249e-06
BMP6	364.020146387584	0.616099733438591	0.11707225540874	5.2625597011655	1.42063511143383e-07	2.3174599005876e-06
PFKFB3	3038.41033993403	0.299370171092482	0.0569023158348073	5.26112455530952	1.4317699831865e-07	2.33348323290918e-06
ZSCAN20	331.209969322085	-0.532708933214799	0.101294371920415	-5.25901807884586	1.44826652427108e-07	2.35820760696557e-06
ZNF839	808.687313404922	-0.393766110970195	0.0748855223380538	-5.25824082781485	1.45439975227142e-07	2.3660276299303e-06
UBAP2	2698.11538492357	-0.444694497812192	0.0845752613649547	-5.25797367498837	1.45651362999271e-07	2.36730062659053e-06
CDK11A	1302.96154143318	-0.422949937951472	0.0804754374471657	-5.25564012285301	1.47510490868843e-07	2.39532788871133e-06
ATP11C	3052.33835740089	0.290295577280604	0.0552422043361549	5.25496005760602	1.48056600062487e-07	2.40200219499186e-06
GABARAPL1	1063.08313117502	-0.474031985045211	0.0902280683491056	-5.25370867091061	1.4906660824115e-07	2.41618355618585e-06
BMS1P4	175.989024233384	-0.705443178918695	0.134323947053996	-5.25180501608636	1.50615859293622e-07	2.43907157932595e-06
RPS2P5	28119.7530708742	0.351401132921934	0.0669290673417675	5.25035155693318	1.51809199530863e-07	2.45615957857895e-06
MYSM1	3454.28932091465	-0.366707305073182	0.0698494082194214	-5.24997010599183	1.52123895575904e-07	2.45901362475923e-06
PTPN1	2315.06534044629	-0.223964782493011	0.0426639405043993	-5.24951000411968	1.52504317910705e-07	2.46292395710286e-06
NFKB2	2061.64980452368	0.349952949328667	0.0666832578765098	5.24798818283206	1.53769158473906e-07	2.481097465358e-06
PTPN21	779.304478072862	-0.483401488707544	0.0921459597613185	-5.24604106310984	1.55402280252442e-07	2.50517492762346e-06
TMEM79	241.868908806545	-0.684037727530863	0.130470193453954	-5.242865894671	1.58101451755984e-07	2.54637854499379e-06
SYTL5	256.852035190428	0.625179618688592	0.119297622559448	5.24050358486445	1.60138976637389e-07	2.57686076342933e-06
NOXRED1	43.112698794931	-1.78764092143437	0.341181256410249	-5.23956368600988	1.60956693544113e-07	2.58767718617348e-06
EI24	5047.34446945924	0.27965803603682	0.0533988945977831	5.23715028453848	1.63074902333369e-07	2.61936299764195e-06
KRCC1	651.649352624435	-0.527898711677832	0.100804487972885	-5.2368572302042	1.63333939915413e-07	2.62115594371476e-06
SCAF4	3979.65240412444	-0.284404026406346	0.0543203234859542	-5.23568359234617	1.64375338931465e-07	2.63548954151521e-06
ZNF569	433.02372918416	-0.49345569462468	0.0942557318043068	-5.23528580361764	1.64729761677869e-07	2.63879269585063e-06
CKAP2L	1459.76231412359	-0.42271067929346	0.0807602649748908	-5.23414180754466	1.65753165131572e-07	2.65041099748605e-06
PDCD2	3430.20450375171	0.290309895920912	0.0554636155161723	5.2342403793756	1.65664742624231e-07	2.65041099748605e-06
G2E3	1624.73833852957	-0.682196322062941	0.130344868290002	-5.23377967243891	1.66078405400486e-07	2.65322563021208e-06
HERC5	1043.19520614137	-0.506066453901505	0.0967126343315489	-5.23268192826405	1.67068084578814e-07	2.66664058518482e-06
TAX1BP3	610.060684926147	0.377802916667261	0.0722180632265081	5.23141856466438	1.68214137454085e-07	2.68252518212654e-06
ZNF2	312.02402511482	-0.533126876446494	0.101937551381782	-5.22993606595277	1.6956867217182e-07	2.70170301065155e-06
ANO9	26.6816525243527	2.0239568850491	0.387228467512607	5.22677709634869	1.72490238205715e-07	2.74579133888614e-06
TP53INP2	853.847991464534	-0.44516373713626	0.0851986078493702	-5.22501186783829	1.74143939859836e-07	2.76963631006059e-06
LMLN	742.389146299199	-0.452607986987661	0.0866452151180159	-5.22369280716982	1.75389658154225e-07	2.78695577447746e-06
PDHB	3469.17136305633	0.267413924728511	0.0511953281886469	5.22340483379913	1.75662763108476e-07	2.78880320609984e-06
MRPL1	521.503487956664	-0.568554779125776	0.108893109891827	-5.22121904398333	1.77749143463212e-07	2.81940902758195e-06
KCNC4	665.124900602216	0.65994396583767	0.126416019115098	5.22041407771915	1.78523519430793e-07	2.82916818092597e-06
CSTF3	2665.26995477221	-0.25522851282993	0.0489175164265649	-5.21752802420131	1.81326795898038e-07	2.86982935470893e-06
SSR4	4823.9339273078	0.310369886847218	0.0594869961785423	5.21744089944774	1.8141208001197e-07	2.86982935470893e-06
RNASEH2A	3836.31871483112	0.269487928974743	0.0516530826834034	5.21726710149155	1.81582322072271e-07	2.86996912779294e-06
PMS2CL	575.022432008817	-0.448897925500866	0.0861133974216149	-5.21286976175196	1.85941444207906e-07	2.93509124862593e-06
UBE2H	2903.25583281014	-0.550556102799323	0.105616625784351	-5.21277875249918	1.86032722411643e-07	2.93509124862593e-06
POFUT2	1494.37363338474	-0.400126618755019	0.0767930774528153	-5.21045167125738	1.88381449099257e-07	2.96951289577473e-06
COQ10A	767.708108794278	0.358068152853778	0.0687316987925101	5.20965084734378	1.89196331599509e-07	2.97971653868102e-06
JUNB	835.76497786425	0.622447235662405	0.119531655390053	5.20738404928176	1.9152143865909e-07	3.01366610690025e-06
KRT8	1883.43897443416	-0.402271640502815	0.0772574985463582	-5.20689445130602	1.92027245306658e-07	3.01895353563014e-06
KLHDC4	1514.04955810888	-0.3217200430732	0.0617954087754078	-5.20621271788126	1.92733699458276e-07	3.02471130632622e-06
TIAM1	2548.51291597667	0.283244614200274	0.0544036276222415	5.20635528511112	1.92585755084209e-07	3.02471130632622e-06
LYPLA1	3697.2221990396	0.265030065427763	0.0509314021919628	5.2036671684171	1.95393823808943e-07	3.06375448072912e-06
TFDP1	5738.05027604264	0.28668669732353	0.0551083252839249	5.2022393321968	1.96901425830263e-07	3.08467335038583e-06
CALR	14162.6958927894	0.281887582800297	0.0542303068204855	5.19797138034657	2.01475137987509e-07	3.15354703217949e-06
PRDX2	6737.18287808146	0.2460260610859	0.0473513722749271	5.1957535603709	2.03892216266421e-07	3.188572996863e-06
TNC	317.837103660612	1.02392490160042	0.19709584600333	5.19506079079478	2.0465295448871e-07	3.19765745497693e-06
GTF2IP13	1065.37080876102	-0.655253322139122	0.126141147371923	-5.1946041065183	2.05155944160856e-07	3.20270223276926e-06
MAU2	3816.5247842295	-0.347522589968773	0.0669206555657424	-5.19305417782959	2.06871951278573e-07	3.22665804007396e-06
GLS	2698.19216803814	0.432114637489501	0.0832547540609749	5.19026982138491	2.09989562883457e-07	3.27241403823904e-06
GAPDH	49165.5439197666	0.308483904353928	0.0594393946756279	5.18988973621591	2.10418646007649e-07	3.27622937360946e-06
GLO1	12083.6983309164	0.284428924813042	0.0548117728406333	5.18919403756609	2.11206225117445e-07	3.28561495084278e-06
GLB1	2400.52713803447	0.261292137720114	0.0503576622714996	5.18872652013465	2.117370868986e-07	3.28811977479826e-06
TUBA1A	2158.88731538935	0.332089073181078	0.0640016636467976	5.18875688941087	2.11702563738242e-07	3.28811977479826e-06
HBQ1	150.214941344541	0.760243435273776	0.146566890104722	5.18700666112641	2.13701090087376e-07	3.31572345797874e-06
FLNA	10892.4748911705	0.419045220815854	0.080803956192461	5.18594930943432	2.14917265277658e-07	3.33168604525025e-06
CYP4F2	21.1857655140261	-2.76539662365609	0.533430333136665	-5.18417579929335	2.16972204895785e-07	3.36061217356443e-06
PRPF39	2140.59437864809	-0.32169808290957	0.0620564754155596	-5.18395672257128	2.1722735952635e-07	3.36163592666495e-06
CTC1	1165.47909751686	0.436729067808737	0.0842859041794153	5.18151963914504	2.20085410991508e-07	3.40290321116522e-06
TGFB1	1436.79822057642	0.479083133969589	0.0924687936382349	5.18102502606342	2.20669880013346e-07	3.4089757919351e-06
IPO5	17459.8598270927	0.224173172360126	0.0432836631834325	5.17916358904511	2.22882955558108e-07	3.44017520206487e-06
MTCH1	6753.23186320902	-0.285632718977097	0.0551740651632327	-5.17693808009345	2.25557034342251e-07	3.47842985918436e-06
TRPC4AP	4112.77850043151	-0.213753270075617	0.0412992743264427	-5.17571491416635	2.2703991313778e-07	3.49826403423125e-06
TRIM11	3299.34326383175	-0.298428392475681	0.0576633624747522	-5.17535536722035	2.27477590535232e-07	3.50197319247355e-06
ZFP30	526.059671240764	-0.496423467255662	0.0959891054948208	-5.1716646873269	2.32017656406861e-07	3.56877677211971e-06
MRPL30	1679.90919749256	0.3436113342099	0.0664637170143498	5.16990848007663	2.34208665209052e-07	3.59936411070195e-06
CHST2	377.313498743189	0.554945857795037	0.107350463373061	5.16947799159941	2.34748776863185e-07	3.60454922401061e-06
ZER1	2056.95337302253	-0.388281303628082	0.075140275743378	-5.16741920077796	2.37348518660315e-07	3.64132356367477e-06
KCNJ14	204.707430763681	-0.652401920656581	0.126258054694406	-5.16721029985491	2.37613857718974e-07	3.64225172767334e-06
DHX16	2879.54096821553	-0.281234115101444	0.0544338562553763	-5.1665293339137	2.38480789371478e-07	3.65239183102003e-06
XPC	2835.52352177266	-0.332504003451814	0.0643606980715369	-5.16625849959296	2.38826434809357e-07	3.65453772577037e-06
SERP1	4684.2306167704	0.509652745410109	0.0986582074572707	5.16584234140725	2.3935848953895e-07	3.65952992475672e-06
ZNF622	943.987088010218	-0.508396215401538	0.0984470106954017	-5.16416102236495	2.41519724225082e-07	3.68940052959294e-06
MDC1	5810.62325657378	-0.262177876943247	0.0507897659638102	-5.16202175710083	2.44296888005429e-07	3.72862057135154e-06
DUSP13	18.0377344120248	-2.31923655916905	0.44948201016473	-5.15979840509984	2.47215896553335e-07	3.76993641219113e-06
OTUB2	501.504755683935	0.456364970079387	0.0885425408873075	5.15418877192857	2.54731239497858e-07	3.88121351286325e-06
SIK3	1733.27287648316	-0.484109574721093	0.093936478123372	-5.15358446891403	2.55553881979856e-07	3.89041402010602e-06
NDUFAF4	853.293501247178	0.398184760376837	0.0772726222782293	5.15298625356759	2.56370764572786e-07	3.89951117610667e-06
C1QBP	7667.39197483803	0.26103711326273	0.0506662122752698	5.15209449335811	2.57593176499033e-07	3.91475578746095e-06
JMJD8	3632.59298591568	0.275690390077802	0.0535445033137402	5.1488084306696	2.62146446499249e-07	3.98055163552788e-06
HIVEP1	946.995959889214	0.437666133924216	0.0850127922403381	5.14823854611078	2.6294396601632e-07	3.98925482912644e-06
SNX4	1666.25476576635	-0.329834505790167	0.0641114154627512	-5.14470790278841	2.67937376881059e-07	4.06154688689012e-06
TRIB1	836.751701561843	0.474791500489356	0.0923047096756624	5.14374079240013	2.69321069164342e-07	4.07904423408106e-06
TRMT1L	1527.41017606173	-0.49123912742332	0.0955272507514922	-5.1423978347419	2.71253955748646e-07	4.10482262737589e-06
ASB7	1376.61989721055	-0.373486247112235	0.0726336625440435	-5.14205444184727	2.71750339717833e-07	4.10883740690713e-06
HLA-DPB1	151.174701227575	0.747907899744925	0.145501943176344	5.14019183124231	2.74458117748463e-07	4.14625300907852e-06
MFSD2A	263.539348339449	0.770706787720474	0.149976286592349	5.13885765031197	2.7641368709715e-07	4.17225107833143e-06
RP11-1023L17.1	425.522323097927	-0.673077601617601	0.13098650853706	-5.13852616681639	2.76901640579066e-07	4.17607130715553e-06
MACROD1	1774.56469546843	0.46332086459242	0.090170147975267	5.13829548909586	2.77241695769889e-07	4.17765643430881e-06
CHKB-CPT1B	312.971048084505	-0.727870007953941	0.141695918071721	-5.13684528008436	2.79388787825208e-07	4.20644541602034e-06
POP7	1990.44650602223	0.320775490027531	0.0624959217572461	5.13274276157609	2.85550059710862e-07	4.29557158351848e-06
PRIM2	1071.95485515745	-0.35704215046286	0.0695754643197438	-5.13172501188095	2.87098738190962e-07	4.31521780538757e-06
TRIB2	750.11120885362	0.46708504317325	0.0910626991442555	5.12926859803842	2.90870074274699e-07	4.36821012726219e-06
TAF7	3384.25243857535	-0.284553798041267	0.0554898088511157	-5.12803709244614	2.92778766445819e-07	4.39316392082118e-06
ING4	556.052958418865	-0.542410384255281	0.105776863366275	-5.12787359157235	2.93033081679055e-07	4.3932725340095e-06
SPATA17	153.742985927137	-0.964952337891414	0.188323275905221	-5.12391436084117	2.99256945657784e-07	4.48280349683324e-06
PKM	20234.8038097413	0.29879917016454	0.0583241307412765	5.12307969903574	3.00585219678634e-07	4.4989105985739e-06
CASC1	40.7965806128294	-2.35111774141805	0.459043386716465	-5.12177674148751	3.02670122555646e-07	4.52630567633469e-06
FSD1	1719.21389194671	0.398678986307779	0.0778521067623995	5.12097877485225	3.03953860781937e-07	4.54168369627195e-06
CHST12	1322.919618259	0.386619126577226	0.0755318612912991	5.11862305479506	3.07774396942139e-07	4.59490894376841e-06
RARS2	940.299127116631	-0.319622020045121	0.0624475640742743	-5.1182464005316	3.08389543175421e-07	4.60023025771994e-06
PRIMPOL	446.882868524937	-0.576834358205388	0.112786964649298	-5.11437079629732	3.14788466251959e-07	4.69174662064215e-06
PPP1CC	10493.6761715181	0.219140513766502	0.0428521940431128	5.11386916492604	3.15626009926289e-07	4.70028985133948e-06
CNOT4	1705.11959008997	-0.627775115973185	0.122785233374562	-5.11279002140368	3.17435089789202e-07	4.71932552804498e-06
SNAPC1	941.738515920213	-0.345160084507195	0.0675082251001662	-5.11285971442827	3.17317954406787e-07	4.71932552804498e-06
DONSON	1825.85399990736	-0.335812599366283	0.0656983112233765	-5.11143426844731	3.19722071290586e-07	4.74935517929649e-06
HOXD13	1841.03308317154	0.333544190036692	0.0652622035216552	5.11083248860906	3.20742286668787e-07	4.7605330544722e-06
ABHD8	581.793755575656	-0.385163908441591	0.075380317916277	-5.10960843743565	3.228271643228e-07	4.78748107491551e-06
SORD	1594.12092565104	0.346565811290044	0.0678361469745674	5.10886638977264	3.2409742800791e-07	4.80231363950721e-06
COPS5	1595.10586507319	-0.364941524382123	0.0714526350106099	-5.10746068815983	3.2651699948187e-07	4.83413719216247e-06
NDUFA11	3330.1151615428	0.266458542504596	0.0521889428385306	5.10565127423644	3.29657143376741e-07	4.87656711013464e-06
ATP1B3	4178.62310128095	0.418536542288945	0.081989673735822	5.10474701530715	3.3123734329872e-07	4.89586966017834e-06
EIF2AK1	7642.11553575296	0.218411565308977	0.0427985156721064	5.10325093940876	3.33867818128681e-07	4.9306508921479e-06
DCTPP1	2430.43005953361	0.367478547258158	0.0721470195173293	5.0934681670376	3.51572103412266e-07	5.18780379317303e-06
POLR3C	1527.3982423871	-0.429459642889576	0.0843195879560443	-5.0932369725698	3.52001275626015e-07	5.18982975282435e-06
DPY19L1	1904.42127568746	0.659807386442415	0.129561783465158	5.09260808855609	3.53171249276858e-07	5.20276552062288e-06
RNASET2	1072.4980794946	0.344238477167689	0.0676257853022116	5.09034350772162	3.574154406363e-07	5.2609304221474e-06
UBE2S	6576.17426981295	0.3834411124258	0.0753307078809532	5.09010366704321	3.57867813175985e-07	5.2632320811267e-06
SNRPG	2385.19718435693	0.274463269539065	0.0539420954475766	5.08810915226312	3.61651209523266e-07	5.31447946820925e-06
CHST11	693.920304749961	0.440664922148469	0.0866313335872868	5.08666903649209	3.6440693561909e-07	5.35055303240548e-06
ZC2HC1C	88.0310736197959	-1.15131116621311	0.226491986934248	-5.08323133986786	3.71067298021788e-07	5.44385117667113e-06
DMKN	2501.89980772715	0.338788925705112	0.0666700484359936	5.08157611480311	3.74315966477599e-07	5.48698450118565e-06
GPR180	2872.99352686548	0.306917013544597	0.0604542765856972	5.07684535947635	3.83752949668771e-07	5.62068467715026e-06
ARHGAP30	41.5746599785728	-1.47119770680854	0.28983256987301	-5.07602616039029	3.85410252938763e-07	5.64031251646431e-06
LARS	12604.7174430381	0.276132563006084	0.0544098860691673	5.07504394798873	3.87406451112404e-07	5.66486357502439e-06
WDR13	2813.27356123612	0.289565781873204	0.0570622169598528	5.07456242152199	3.88388721839099e-07	5.67456028185786e-06
GEMIN6	658.619538386171	0.364883279608051	0.0719108157649298	5.07410847348503	3.89316935585451e-07	5.68345191432258e-06
TMEM234	353.155721679384	-0.534310660128426	0.105390056873865	-5.0698393755296	3.98151579391714e-07	5.80765646691063e-06
MGST1	723.580382980935	0.41432755437164	0.0817438539045381	5.06860803083127	4.0073551356799e-07	5.84055587438724e-06
TUBB2B	5410.02056044146	0.18685166653632	0.0368964867138179	5.06421296926202	4.10090999690732e-07	5.9720131576584e-06
HSPH1	5570.65276236458	-0.413535844847838	0.0817025938300842	-5.06147755489701	4.16019722073753e-07	6.05339335367709e-06
GPRC5C	698.661969458729	-0.495731177276278	0.0979739929618316	-5.05982416649491	4.19643275670234e-07	6.10112598911892e-06
PDPK1	2957.30969196628	-0.328995374820432	0.0650286590574508	-5.05923664410448	4.20938203127099e-07	6.11495276944686e-06
GRHL3	50.0284179812232	-1.52426925502177	0.301324404048281	-5.05856556768477	4.22422004378217e-07	6.13149849783598e-06
EVI5L	1216.37813802805	-0.488980369087293	0.0966745460565431	-5.05800532853082	4.23664599662741e-07	6.1445189613403e-06
RPUSD3	2586.48686405271	0.296237058112142	0.0585890959178284	5.05618073587646	4.27735989420349e-07	6.19653928233461e-06
STK26	3271.15148213475	0.24119929357153	0.0477047449428334	5.05608601116239	4.27948385282431e-07	6.19653928233461e-06
PLS1	1630.86586937731	0.404519533284132	0.0800186132347679	5.05531796829952	4.29674285480164e-07	6.21646742890382e-06
SHMT2	13160.8905310066	0.276358329411348	0.0546712369394638	5.05491269051318	4.3058770621459e-07	6.22000770371975e-06
SRI	1942.81560048889	0.279239908773609	0.0552414418403546	5.05489899377717	4.30618608811597e-07	6.22000770371975e-06
ACOX1	2310.65716596219	-0.449278118898304	0.0888977797147793	-5.0538733401416	4.32938779188877e-07	6.24443135638422e-06
TMEM232	38.0943879881038	-1.50537793153828	0.297868076095228	-5.05384112078198	4.33011858861804e-07	6.24443135638422e-06
IGFN1	47.9541842846701	1.50822425135617	0.298525932895929	5.05223863376039	4.36661659843756e-07	6.2919618911522e-06
GAS8	1270.28977404188	-0.426203816577941	0.0843652065166497	-5.05189087036525	4.37457630681288e-07	6.29323149768931e-06
RP11-231C14.4	1545.9669557751	-0.413892771365966	0.0819278380149054	-5.05191863223176	4.37394037149176e-07	6.29323149768931e-06
SH3BGRL2	1182.74831584214	0.373554587217697	0.0739838893107777	5.04913421959393	4.43816845641973e-07	6.37955321936938e-06
P2RY1	691.130467796592	0.42369622340506	0.0839377684666169	5.04774228747299	4.47061632222374e-07	6.42100394389824e-06
GABRQ	145.082145618236	0.77090473640135	0.152754386722692	5.04669458560846	4.49519053199296e-07	6.45108820414583e-06
MLST8	3478.54808727838	0.30194524483224	0.0598785144400493	5.04263086110043	4.59174526646828e-07	6.58044024952856e-06
RP11-500M8.7	283.928275387842	0.806983905026942	0.160033614572846	5.04259000323717	4.59272614007364e-07	6.58044024952856e-06
RINT1	1192.01967154944	-0.344474728980249	0.0683288390316099	-5.04142517072315	4.62077541373763e-07	6.61529852106835e-06
DNAJB11	1906.34500791838	0.242489797119292	0.0481076742975162	5.0405637075624	4.64162574007408e-07	6.6398026777359e-06
IFT22	852.020411592567	-0.368041802580148	0.0730232950522111	-5.04006019335337	4.65385448021332e-07	6.65050391578924e-06
SCARB1	1819.61248307753	0.330660495073534	0.0656079198607334	5.0399478565306	4.6565870171293e-07	6.65050391578924e-06
ADPRHL1	218.903258799346	-0.701637481334736	0.139266994308174	-5.03807441827985	4.70238621711068e-07	6.71052402298917e-06
LRFN3	667.570977982602	0.406745141298303	0.0807440796880782	5.03746086238889	4.71747979524968e-07	6.72666465431712e-06
GCN1	8490.02399919726	0.348653221513959	0.0692234390094423	5.03663537239751	4.73786073181428e-07	6.75031263400558e-06
FBXW8	973.982330720988	-0.397200627995654	0.0788831331329525	-5.03530491526239	4.77088791793247e-07	6.79192618644974e-06
PRPF6	4029.257119136	-0.32484601939036	0.0645324749109423	-5.03383792173882	4.80756187483254e-07	6.83319406046343e-06
ZNF521	342.212573071862	0.678865194240919	0.134856869620926	5.03396820754601	4.80429383763729e-07	6.83319406046343e-06
C9orf16	786.847234444459	0.418056400343093	0.0830639245937493	5.03294784574328	4.82994561273947e-07	6.85745816869697e-06
FAM91A1	2105.40257768427	-0.309156944782741	0.0614277763112308	-5.03285261729746	4.83234637274468e-07	6.85745816869697e-06
TXNL4B	400.03025648027	-0.545476436510847	0.108409300682035	-5.03163873467583	4.86305002214858e-07	6.89552571322359e-06
FIG4	561.309067872514	-0.413471229472337	0.0821930644730695	-5.03048806031329	4.89232854847554e-07	6.9315134597963e-06
CH17-472G23.4	336.474517415759	-0.710711293491245	0.141293533017679	-5.03003413045323	4.90392534127384e-07	6.94241214117757e-06
ZMAT2	1623.79888695506	-0.386599144947578	0.0768641435931692	-5.02964226068518	4.91395796944047e-07	6.95108087944479e-06
GPX4	8744.63740822853	0.294373031204699	0.0585403916307789	5.02854564180821	4.94213886337322e-07	6.98538721221298e-06
BICDL1	161.041912642995	-0.927321504275829	0.184502700717207	-5.02605924287885	5.00661280124856e-07	7.07089612541704e-06
CCDC85B	738.252096999596	0.502110350671939	0.0999367337037168	5.02428218397201	5.0531893346e-07	7.11971153395583e-06
PITX1	1385.03998240503	0.397743595927175	0.079161513388131	5.02445669497282	5.04859698081645e-07	7.11971153395583e-06
TIMP3	1354.52234329428	0.306205060945643	0.0609441360562934	5.02435641491094	5.05123541414588e-07	7.11971153395583e-06
TMEM51	254.883723364721	0.571704743616638	0.113803294746841	5.02362207428542	5.07059695343663e-07	7.13858150665532e-06
MON2	2000.1556308013	-0.36817456507935	0.0732978297290328	-5.02299408373231	5.08721123254317e-07	7.15630561122232e-06
NKX1-2	408.163642538241	0.68194686792348	0.135778295080225	5.02250280518364	5.10024520963924e-07	7.16896917569924e-06
CSNK1E	22082.0242812924	0.261688562425855	0.0521174916664059	5.02112734244528	5.13690876065222e-07	7.21480052710561e-06
WDR60	1051.00342779191	-0.391978263814202	0.0780760768168444	-5.02046567649304	5.1546361611073e-07	7.23398465514198e-06
LAMA1	825.112814358851	0.599989171838487	0.119540448045532	5.01913102759959	5.19057385101118e-07	7.27867457766796e-06
RELB	435.340897260562	0.48975676840377	0.0976390446080687	5.01599304222706	5.27602380090843e-07	7.39266975602465e-06
CPOX	1967.61913612983	0.338653000378817	0.0675521067776715	5.01321152711634	5.35289950066776e-07	7.49448078908452e-06
CALM1	5111.18867418689	0.270711418460849	0.0540050774348822	5.01270308865432	5.36706802606883e-07	7.50840570979778e-06
TGFBR3	1223.71657517107	0.327173976133902	0.0652734251621575	5.01236108448592	5.37661890421509e-07	7.51585383143463e-06
TINAGL1	33.4733580945936	-1.74035019121949	0.347336766261703	-5.0105556343788	5.4273104961298e-07	7.58075474718649e-06
MYO1H	36.7479834945243	-1.49308726137793	0.298086339705577	-5.00890870360805	5.47395300048076e-07	7.63990253544336e-06
TFIP11	1571.42483145485	-0.362713062598466	0.072439215818334	-5.00713679049333	5.52456665285457e-07	7.70449565916918e-06
HSD17B14	301.006354641554	-0.552942110272705	0.110496503777056	-5.00415932967755	5.61063380201508e-07	7.81839182081741e-06
BRI3BP	3117.26900057277	0.336056306048003	0.0671760027060273	5.00262433772128	5.65550817516416e-07	7.87475261257588e-06
WHSC1L1	4995.21616080372	-0.444300423252962	0.0888169183167376	-5.00243007383463	5.66121194488084e-07	7.8765265721382e-06
DNAH10	122.232992425945	-1.02967241882124	0.205949175219752	-4.99964332327411	5.74364646485495e-07	7.98497089848209e-06
TTL	4979.20984040878	0.278014726092791	0.0556087187037398	4.99948088309565	5.74848711110903e-07	7.98545697833044e-06
CEL	44.0715496872598	-1.26188577943446	0.252452989019443	-4.99849807417917	5.77785837548516e-07	8.01999217599544e-06
DCTN1	8125.75137220032	0.185571643668991	0.0371301668810261	4.99786721302941	5.79678785250944e-07	8.03999101446727e-06
CHD2	4378.8748907443	-0.374396548941949	0.0749212343630723	-4.99720208996562	5.81681012436328e-07	8.06147317391298e-06
AC004381.6	522.413925212401	-0.535379151458956	0.107148004089164	-4.99663205124601	5.83402310050574e-07	8.0727443385286e-06
DEPDC1B	1002.61866244231	0.339460703206931	0.067937744937892	4.99664367013156	5.83367176515526e-07	8.0727443385286e-06
PSMD12	3897.04183571981	-0.309287790995735	0.0619322478753572	-4.99397004962903	5.91505747214087e-07	8.17850986875091e-06
FGF22	28.7437589725659	-1.72057689035904	0.34459197597124	-4.99308460537874	5.94225107380649e-07	8.20972543460397e-06
TMEM160	280.556118599674	0.823487307777798	0.164997109589223	4.99091959748842	6.00925093083853e-07	8.29584555910248e-06
SCAF8	4050.68658387277	-0.226427821675335	0.0453730679887079	-4.99035731354306	6.02677052989906e-07	8.31357694275681e-06
KRT75	21.126321669326	2.0234381535199	0.405521476923079	4.98971884022732	6.04672372534836e-07	8.33463523724179e-06
B3GALT6	1043.56955481651	0.568478278214737	0.113933996743335	4.98954038710129	6.05231201445836e-07	8.33587605957275e-06
MAN1A1	2600.08010327236	0.312923119674866	0.0627263819960234	4.98870028395236	6.07868693400362e-07	8.35925231040358e-06
RBM23	4041.12106135123	-0.24277256977191	0.0486643602302683	-4.98871388883296	6.07825892950854e-07	8.35925231040358e-06
NEK6	1093.63922417076	0.417718531837882	0.083738105004536	4.98839246261012	6.08837864720699e-07	8.36610979335297e-06
NPTX1	2827.21423413488	0.506942063171056	0.101639020048783	4.98767169269971	6.11113029317683e-07	8.39088862880133e-06
HMBS	1838.20831357512	0.321439803486027	0.0644507182765985	4.98737348599479	6.12056735991433e-07	8.39736174588246e-06
NKX2-1	229.958589536756	0.57249147981409	0.114882062721083	4.98329735951917	6.25097735776782e-07	8.56967065524053e-06
RP11-1415C14.3	166.303436691853	-0.757353956793168	0.152060426965986	-4.98061179956161	6.33835723308497e-07	8.68276810180923e-06
CXorf23	371.063157813429	-0.723156358403743	0.145218974010261	-4.97976496069063	6.36615406408436e-07	8.71413282628822e-06
CENPB	2717.18618546708	0.296017521990621	0.0594506350542777	4.97921547381891	6.38425335549753e-07	8.73218530108473e-06
PCCB	2041.27459481156	0.284431766282324	0.0571476023407831	4.9771426032224	6.45297812599069e-07	8.8194007731161e-06
PDE9A	996.334737776417	0.292262057255942	0.0587331570406025	4.97609990646169	6.48781708296899e-07	8.86020549556618e-06
DHX29	2003.47502912951	-0.460489851172907	0.0925799060790345	-4.97397189817618	6.55948220098171e-07	8.95120130588302e-06
EIF5	8479.65973065711	-0.374474039534855	0.0753027028746153	-4.97291631295602	6.59531370793527e-07	8.99319578533719e-06
USP8	2190.34547908611	-0.461252410207138	0.0927786636872032	-4.97153539268703	6.64247348535683e-07	9.05056099947354e-06
SCAP	6770.29259863231	0.206678029657454	0.0415868986099716	4.96978703787969	6.70264783012893e-07	9.12555750899866e-06
IQUB	48.0582648377814	-1.3638192890256	0.27461739226665	-4.96625242039057	6.8259097717994e-07	9.27916679299428e-06
TUBA1B	43051.0641158806	0.259427614763399	0.0522368546308504	4.96637128320096	6.82172943297048e-07	9.27916679299428e-06
TIMM13	3036.45260490411	0.290726812165513	0.0585453259597503	4.96584154925342	6.84037890287041e-07	9.29173241191282e-06
PHB	5906.4272574835	0.283525231709897	0.0571089314938157	4.96463905546192	6.88289563320278e-07	9.34234864534188e-06
HN1L	5424.39612663409	0.287232120778209	0.0578579256994651	4.96443861935522	6.89000719335899e-07	9.34486787987156e-06
CRTAP	9130.20796701719	0.251720874999617	0.0507180899874819	4.96313790723873	6.93632937352789e-07	9.40052382551063e-06
TTC41P	52.6680417048022	-1.58396957433192	0.319171671771384	-4.96275112869819	6.95016147805119e-07	9.41209605797625e-06
KIAA0930	1806.38562954263	0.422762497552564	0.0852514657067951	4.95900561999214	7.08549177314009e-07	9.5880615843382e-06
FBL	11244.9896573826	0.21220231798919	0.0428101860837566	4.95681839770617	7.165689536898e-07	9.68921107647021e-06
RBM45	257.065981885095	-0.614642075578158	0.124005147772423	-4.95658516294955	7.17429285787397e-07	9.69347274360615e-06
CMPK1	2910.36225492126	0.336120523263794	0.0678278369950202	4.95549523845897	7.21462894975068e-07	9.7405707938889e-06
SPSB3	1189.9118731046	-0.33690996191952	0.0680239999208982	-4.95281021861837	7.31493087192729e-07	9.86849664899386e-06
LRRC37A11P	32.7606100187959	-1.53330298227362	0.309627994400876	-4.95208123942582	7.34239375481887e-07	9.89803664552193e-06
ZNF473	1136.83606456174	-0.494028288376093	0.0997656916009927	-4.95188556755494	7.3497822077795e-07	9.90049071488844e-06
SLC25A37	1149.04162596689	0.351983010756549	0.0710827192037935	4.95173812565354	7.35535425743718e-07	9.90049614318627e-06
ZNF410	1460.8060505443	-0.292010931353712	0.0589897635367305	-4.95019667559591	7.413852171369e-07	9.97168725106749e-06
SLC7A2	2194.66932885499	0.266988044260068	0.0539828413090092	4.9457945855753	7.58338936116598e-07	1.01920065178301e-05
PRKAB1	1559.55062510761	-0.647879847101853	0.13100111305619	-4.94560566690725	7.59074811630364e-07	1.01941912580057e-05
MRPL34	1424.4469134561	0.266491015894986	0.0539087021666208	4.94337658271417	7.6780964304619e-07	1.03037156701919e-05
BMP2	144.698230996293	0.791410732167376	0.160116518818505	4.94271757846831	7.70410489905933e-07	1.03308212074038e-05
MPP2	2186.97455495291	-0.263100861768909	0.0532335439492203	-4.94238861909854	7.71711944700875e-07	1.0340474821949e-05
SDE2	5306.60610663137	-0.286929405773539	0.0580624156787239	-4.94174075293736	7.74281278875303e-07	1.03670899244592e-05
LDHC	220.88303768642	-0.656568434377136	0.132883230103898	-4.940942765041	7.77457298708084e-07	1.03939610739312e-05
WDR35	1341.3130950228	-0.30051758143798	0.0608217766087164	-4.94095368787555	7.77413740854262e-07	1.03939610739312e-05
ANKRD28	2356.67216426268	-0.29852722159329	0.0604215760396697	-4.94073874202309	7.78271329660542e-07	1.03970266812127e-05
PERP	3926.78587425922	0.252915883305198	0.0511929828788362	4.94044044871931	7.79462967243785e-07	1.04051283938151e-05
MEF2D	1556.71257060107	-0.50229939270169	0.101698146516858	-4.93912042554707	7.84757394529979e-07	1.04679454104558e-05
NFXL1	1414.23639405611	-0.304733417541741	0.0617255415799437	-4.93690957975746	7.93702468953337e-07	1.05793280363263e-05
ZCCHC6	1266.55868370922	-0.494530685397413	0.100181430442499	-4.93635081085468	7.95978746294769e-07	1.06017214141328e-05
PCGF6	2299.32634624419	-0.33017647074649	0.066893198144902	-4.93587509497261	7.97921641810631e-07	1.06196442462836e-05
IFT52	1295.28521118817	-0.314875239273407	0.063810321560609	-4.93455026667322	8.033565448296e-07	1.06839810947009e-05
LZTFL1	1189.7626506233	-0.306201163475863	0.0620573537942484	-4.9341640394638	8.04947683072515e-07	1.06971410707865e-05
TTLL3	1434.4923622196	-0.526219295443564	0.106699204304735	-4.93180149629489	8.14746912872804e-07	1.0819279206715e-05
MVP	817.247754192848	-0.538967519485284	0.109338226093185	-4.92936037782379	8.249927053249e-07	1.0947160666703e-05
FAM27E3	331.764825589454	-0.693024617302324	0.140671871343067	-4.92653300681694	8.37014785419539e-07	1.10984041010774e-05
ARL5B	5409.15014916426	0.309910301231007	0.0629158485811208	4.92579069058288	8.40198996387529e-07	1.11323236622702e-05
PDIA3	7800.33224048948	0.396250361782521	0.0804527819073291	4.92525370022567	8.42509718075277e-07	1.11546279203995e-05
BCAS3	1850.05062074443	-0.324356942451598	0.0658719952532504	-4.92404915327949	8.47715283313999e-07	1.12151975093796e-05
CYC1	5696.18013034381	0.24463498528816	0.0497269680927936	4.91956366275249	8.67373538779683e-07	1.14667426714064e-05
IL12A	97.9949678335029	0.961418430898251	0.195499918926916	4.91774337388683	8.75475785504327e-07	1.15652562719557e-05
SUPT6H	6322.22864804359	-0.235765231378721	0.0479657736819589	-4.91528048608123	8.86554380293716e-07	1.17029127216055e-05
DBNDD1	1667.90635514043	0.294343555497288	0.0599042036666125	4.91357095965104	8.94323433639606e-07	1.17967099210281e-05
ENTPD6	1905.17222276244	0.33845868525487	0.0688996018194518	4.91234602693039	8.99930490701586e-07	1.18618710564603e-05
NETO2	2540.88565714474	0.352191167044356	0.0717125578212286	4.91115053966322	9.05435391999125e-07	1.19255901519529e-05
COLQ	90.4853719561137	-1.00058859589098	0.203770473817056	-4.91037085573694	9.09043082480082e-07	1.19642450403985e-05
C1GALT1	1047.82308372803	0.295241890319485	0.0601436572430265	4.90894474751479	9.15677696613924e-07	1.20426517185593e-05
GDPD3	81.1869298681307	-0.918696039438681	0.18716378010241	-4.90851402411299	9.17690680492961e-07	1.20602054618221e-05
SHOC2	2179.52750174362	-0.423218485551498	0.0862254817938988	-4.90827626296249	9.1880368056677e-07	1.20659145082406e-05
FANK1	25.1406720156073	-1.90078119695175	0.38731208659307	-4.90762168997016	9.21874565781695e-07	1.20973074938482e-05
ZNF211	340.581297406792	-0.590834214059385	0.120397424960438	-4.90736586977281	9.23077412765237e-07	1.2104158905884e-05
CLASRP	2136.18724472161	-0.418314886661287	0.0852570732877062	-4.90651239281524	9.27101335984687e-07	1.21479652580278e-05
BCHE	946.822901268901	0.485087435784828	0.0988928141974353	4.90518385710383	9.33398663604073e-07	1.22214739598999e-05
METTL26	1293.18023507406	0.456253662908879	0.0930625226300592	4.90265737500553	9.45488129559281e-07	1.23706581542999e-05
ITPRIPL1	1073.90548960016	0.381219942289749	0.0777657520586109	4.90215721185888	9.47899270053279e-07	1.23930859711892e-05
REV3L	2581.5166050256	-0.405603083482873	0.0827783469164798	-4.89986933288377	9.59004141205432e-07	1.25290614509727e-05
ACBD5	1448.56041859	-0.366276632619955	0.0747773256035563	-4.89823124407828	9.67031897810011e-07	1.26246653266959e-05
CDK2AP1	2184.95230331944	0.286460791859529	0.0584963771730025	4.8970689417624	9.72767169228103e-07	1.26809186481268e-05
TUBB6	2244.01935025304	0.349437792936528	0.0713563336592098	4.8970816606891	9.7270423204547e-07	1.26809186481268e-05
TNFAIP3	408.173514111831	0.947840882964824	0.193564438643988	4.89677179137298	9.74238677404146e-07	1.26907970131305e-05
SLC35A3	1705.19569916677	-0.530497715978655	0.108366292045176	-4.8954126413913	9.80996636723733e-07	1.27694737903255e-05
EPG5	857.5360177373	-0.505985583597284	0.103448526790811	-4.89118211050473	1.00232172431836e-06	1.30375146891769e-05
SLC1A3	1760.85644852607	0.542830087928258	0.110988183418216	4.89088181471365	1.00385228655373e-06	1.30478782947455e-05
NPIPB9	106.22493376807	-0.835234504741553	0.170875040410684	-4.88798424119834	1.0187368284705e-06	1.32316724229612e-05
ZSCAN22	514.33074670689	-0.379590709875608	0.077670441134176	-4.88719652331913	1.0228198392408e-06	1.32750069792268e-05
MRPS2	3161.85771933889	0.258567612209279	0.0529332259075666	4.88478848163905	1.03539944863217e-06	1.342847381191e-05
HHIP	746.140317240384	0.703781941559254	0.144202784238344	4.88050175505636	1.05816272210799e-06	1.37136963278442e-05
POLG2	861.932750092722	-0.373683057300013	0.0765891992263493	-4.87905685233294	1.06594337429408e-06	1.38044713316264e-05
PSMC3IP	1405.46143430815	-0.274149541804127	0.0561994467286588	-4.87815374994297	1.07083441837752e-06	1.38577196456847e-05
RAB3IL1	452.064479103939	-0.568979967653926	0.116642990801255	-4.87796106517363	1.07188075743516e-06	1.38611721803306e-05
CD55	2173.39014311303	0.243382558525689	0.0499014317852303	4.8772660386415	1.07566315250279e-06	1.38999756647181e-05
ZMAT1	69.1924002257495	-1.12753657317768	0.23120523919141	-4.87677778030026	1.07832797500874e-06	1.39242917382936e-05
FAM212B	508.831384224303	-0.638442666896401	0.130953471840749	-4.87533975176162	1.08621342846943e-06	1.4015936844423e-05
NR2C1	1181.42549054822	-0.349855717583111	0.071781958571812	-4.87386697916732	1.09434690963894e-06	1.41106471358158e-05
CD151	3495.86708553546	0.274557031267388	0.0563413817178358	4.8730972314879	1.09862117971183e-06	1.41373999090337e-05
RNF115	1750.14820786549	-0.343242070998586	0.0704366046405845	-4.87306383875317	1.0988069666658e-06	1.41373999090337e-05
STRA13	1219.1268677503	0.346430364253743	0.0710903495735339	4.87309974324159	1.09860720630564e-06	1.41373999090337e-05
SKAP2	1408.20619092425	-0.401461265782711	0.082465494674142	-4.86823328192068	1.12600363141317e-06	1.44768406147198e-05
C11orf57	2451.13773587688	-0.260301322175858	0.0534891725521013	-4.86643015317372	1.13632056521501e-06	1.45985765921128e-05
WDR31	451.053205324045	-0.740451038164778	0.152159184946827	-4.8662920902444	1.13711425567045e-06	1.45985765921128e-05
UBE2B	973.949105622499	-0.327197073792645	0.067300169465567	-4.86175705634812	1.16348364007281e-06	1.49263366552198e-05
DBP	492.809816990443	-0.48344034345225	0.0994521578559513	-4.86103422866375	1.16774058386065e-06	1.49701480328956e-05
MOCS3	655.898828721825	-0.380015339396537	0.0781820144268945	-4.86064911709172	1.17001473366817e-06	1.49884956623585e-05
SLC5A3	1788.84224202345	0.452871296487077	0.0932286177085685	4.85764250954301	1.18791635144416e-06	1.52068687149234e-05
CARNMT1	1394.10089720611	0.313133278044382	0.0644834971775357	4.85602195523399	1.19767428124241e-06	1.5309738601561e-05
RPL12	29542.4599887852	0.209954516910505	0.0432348866511862	4.85613663346437	1.19698123524516e-06	1.5309738601561e-05
PDK4	188.110549460316	-0.590368299261627	0.121590707857104	-4.85537348754842	1.20160049803559e-06	1.53488925686572e-05
CTSB	3171.2034738142	0.313916955233345	0.0646938852127599	4.85234352830968	1.2201103993383e-06	1.55741443005272e-05
HMGA1	13007.5566257899	0.242125309524267	0.0499040410675373	4.85181769541645	1.22335050040523e-06	1.55931148729071e-05
SDC4	846.851438516625	0.322273501404852	0.0664227505769832	4.85185420063779	1.22312529374424e-06	1.55931148729071e-05
CCDC90B	829.700364496309	-0.461191461433646	0.0950701329692608	-4.85106570307169	1.22799854828582e-06	1.56381850359286e-05
TFE3	2000.11423817813	-0.309661073519316	0.0638349920292705	-4.85096126239549	1.22864543586932e-06	1.56381850359286e-05
NPIPA5	154.689356822432	-0.741048707609589	0.152807416531534	-4.84955982131052	1.23735749733018e-06	1.57378066237681e-05
CAPN15	3785.80111916996	0.286016678930848	0.0589918906095469	4.84840672125468	1.24457028190032e-06	1.58182302948317e-05
ABHD16A	699.182566640309	-0.427871509889879	0.0882541928778229	-4.84817203509203	1.24604321861685e-06	1.58256389073044e-05
PHF19	1373.10034562492	0.327164672344781	0.0674936766827548	4.84733812743046	1.25129056549873e-06	1.58809404319293e-05
SLC4A1AP	1964.44818760714	-0.285798333362996	0.058963632967112	-4.84702720950734	1.25325244525065e-06	1.58944948138387e-05
IL15RA	170.73345462327	0.644825048217264	0.133096026929912	4.84481064605201	1.26732486286552e-06	1.60615134615907e-05
MASP1	86.5652709021538	1.23560173593587	0.255101262529639	4.84357358204886	1.27524463830343e-06	1.61503738701377e-05
LNP1	290.479798932856	-0.546264670423125	0.11279087600454	-4.84316364739587	1.27787955634727e-06	1.61722251896163e-05
ZNF511	1186.09098510322	0.304459106798948	0.0628736767875028	4.84239386584537	1.28284160262595e-06	1.62234754881167e-05
UNCX	327.650986425687	0.495651112530489	0.102391479564695	4.84074568155174	1.29352827147201e-06	1.63469980064277e-05
FAM155B	729.214356801571	0.320569526630341	0.0662600803501251	4.83804916831398	1.311197097131e-06	1.65467676253274e-05
SSTR2	375.212473573654	0.575882959241418	0.119030168980847	4.83812603285545	1.31069024562843e-06	1.65467676253274e-05
CHPT1	1920.8569330778	0.273124112632443	0.0564571805193541	4.83772143985854	1.31336028349801e-06	1.65582974679593e-05
SCYL3	662.658125925113	-0.384192515908968	0.079417529089596	-4.83762867358334	1.31397321451496e-06	1.65582974679593e-05
BAG5	1961.41561372254	-0.329569906070086	0.0681589239809538	-4.83531556575307	1.32934578703581e-06	1.67401539938269e-05
DHRS3	504.821319216333	-0.466395059584436	0.096493741249799	-4.83342290954448	1.34205263204246e-06	1.6888207962029e-05
ALDH6A1	1059.72190895211	-0.286558176346685	0.0593113929409661	-4.83141875679606	1.35563535743773e-06	1.70470666835928e-05
FZD1	576.915182061278	0.39522447948579	0.0818645435851684	4.82778578096653	1.38059485828196e-06	1.73486623145664e-05
PLOD1	2785.22557984903	0.289537782278625	0.0599784953100005	4.82735988594147	1.38354964732836e-06	1.73735143214305e-05
E2F5	945.949929443909	0.396569107540879	0.082171019529346	4.82614320489538	1.39202432006676e-06	1.74592252196962e-05
SLC7A5P1	127.738838272682	-0.839912344165397	0.174035487418974	-4.82609815171425	1.39233909012593e-06	1.74592252196962e-05
DPF2	3409.38744049778	-0.371145495281248	0.0769171974763245	-4.82526024684517	1.39820571379253e-06	1.75204339654298e-05
MAGED4	1355.73137633813	0.357458554082999	0.0740894892152673	4.8246864416139	1.40223693905914e-06	1.75585739531061e-05
KIAA0586	1351.54228806728	-0.391549814344107	0.0811945987640752	-4.82236282097806	1.41867592767857e-06	1.77519188388829e-05
NPY1R	221.934492028634	0.606146687296841	0.125734396000586	4.8208501935621	1.4294767775213e-06	1.78744912666008e-05
DARS2	4480.16633352964	0.317308825619095	0.0658412447743499	4.81930174173607	1.44061531421036e-06	1.79910968034553e-05
HLA-B	5324.98971799026	0.2395044869103	0.0496972274767281	4.81927260474347	1.44082570429786e-06	1.79910968034553e-05
NCOA1	1303.31904744818	-0.382647809813296	0.0794058110928581	-4.81888925441267	1.44359652298769e-06	1.80130454563116e-05
NUP214	2760.48478895325	-0.455490417455237	0.0945491353330175	-4.8174995556641	1.4536841469939e-06	1.81261976281196e-05
GRPEL1	1761.86922908152	0.248311086338872	0.0515568213813374	4.81626057786325	1.46273483268767e-06	1.82262705396072e-05
TBCK	418.87774404355	-0.581252043907249	0.120694101204847	-4.81591095260508	1.46529861819552e-06	1.82454304832875e-05
CLDN15	862.299235613898	-0.401237486410138	0.0833174554153161	-4.81576740924302	1.46635246553595e-06	1.82457755001362e-05
BORA	919.285652681833	-0.438379041620357	0.0910618792432013	-4.81407857232516	1.47880619602553e-06	1.83878692108602e-05
CHSY3	180.448957365358	0.670856955869307	0.139370105937836	4.81349247283008	1.48315190222482e-06	1.84290174517537e-05
KNOP1	2050.11836269647	0.299399496000641	0.0622470541029087	4.80985807787249	1.51037496655984e-06	1.8754174078492e-05
EPOR	638.080596619938	-0.419022582830306	0.0871442902330193	-4.80837679336032	1.52160762647342e-06	1.88804642053901e-05
TMED5	5919.19139305405	0.305204934029802	0.0635250102486095	4.80448460905967	1.55150634528403e-06	1.92380295156872e-05
RAD51C	1780.02323021613	-0.458785035561475	0.0955000646229771	-4.80402853519213	1.55504652785277e-06	1.92684894158537e-05
TRABD	4273.32736092314	0.313663361870288	0.0652939284836502	4.80386720717577	1.55630066278366e-06	1.92706003377132e-05
KIF18A	1337.50837440638	-0.55714006476902	0.115996962359905	-4.80305736835053	1.56261090966519e-06	1.93352711097821e-05
AGPAT4	1613.00900499842	0.402414093334685	0.0838109815036711	4.80144828416141	1.57522192509176e-06	1.94642258860713e-05
F12	883.634224419762	0.447791000087427	0.0932609083103363	4.80148658425405	1.5749206189709e-06	1.94642258860713e-05
LIG4	439.226052478755	-0.395219095788719	0.0823199487905218	-4.80101241066642	1.57865484000281e-06	1.94930984097847e-05
ISL2	1058.43168460423	0.301878502963909	0.0628837781309227	4.80057833572601	1.58208073648719e-06	1.95218442577923e-05
MRPS24	2386.2708062875	0.274088699253432	0.0571009145500811	4.80007547012297	1.58605849277974e-06	1.9557355104103e-05
PCM1	3976.93681153754	-0.409186363041395	0.0852971241972563	-4.79718826270297	1.60908354167177e-06	1.98275221444669e-05
NCOA2	1508.0759787245	-0.330722265760368	0.0690057158995728	-4.79267929401216	1.64568585048655e-06	2.02645014594885e-05
EHMT2	3216.13190250892	-0.242292682681593	0.0505581323714413	-4.79235824815508	1.64832229149551e-06	2.02829194914061e-05
CTDP1	861.98091688687	-0.3008023074241	0.0627713248113957	-4.79203375630351	1.65099115622194e-06	2.03017107529615e-05
GLIS2	908.830853694006	-0.310923283977891	0.0648915908971668	-4.79142643413703	1.65599739561658e-06	2.03491981281675e-05
CHPF	2582.4001778844	0.332566035733707	0.0694372995770815	4.78944368169919	1.67244327213114e-06	2.0537095180776e-05
C17orf80	1643.4775094279	-0.410370822004321	0.0857125212971424	-4.7877581454135	1.6865472408943e-06	2.06959948173509e-05
ABAT	249.658131964799	-0.59277399790739	0.123883659462624	-4.78492482768666	1.7105133925528e-06	2.0975612850332e-05
H2AFV	4994.90127615633	0.249042651347573	0.0520528217007342	4.78442173182055	1.71480300204295e-06	2.10137230732775e-05
TCEB2	2826.39946319091	0.272892277498701	0.0570435938720017	4.78392504706199	1.71904808846215e-06	2.10512355791635e-05
B4GALT2	2524.85980556555	0.322205279503431	0.067355207043909	4.7836729132669	1.72120689927939e-06	2.10631657784493e-05
ZGPAT	687.026024804924	-0.396047236325863	0.0828016069254906	-4.78308635582698	1.72623918589305e-06	2.11102193702643e-05
MPP5	1449.24849134062	0.272585811176179	0.0570150701726247	4.78094318486096	1.74474670801532e-06	2.1321883996715e-05
SLC2A4RG	941.840395117575	-0.754976172887288	0.1581324840594	-4.77432690302704	1.80309290983314e-06	2.20197768061423e-05
RANBP6	1001.29675112777	-0.346335570935819	0.0725652053081462	-4.7727498250038	1.81727473162853e-06	2.21777364468681e-05
PHF1	1246.468397139	-0.563627233962382	0.118098540276491	-4.77251651580811	1.81938183644437e-06	2.21882225197649e-05
HSPA1A	212.614872996873	1.03333567011191	0.216618658651334	4.77029853543295	1.83953085983047e-06	2.2418573145062e-05
LRRC41	3549.11341540239	-0.274530321691003	0.0575695064351585	-4.76867596563836	1.85440655165963e-06	2.25843855445615e-05
IQCK	196.947545351089	-0.606623707319978	0.127287926339526	-4.76575999597856	1.88143110062225e-06	2.28978277892979e-05
CDC42SE1	2420.85906780282	-0.224636819633562	0.0471415897869043	-4.76515154980973	1.88711756308025e-06	2.29513251635635e-05
SLC25A25	1366.52033504784	-0.343847910783158	0.0722174029450437	-4.76128878581829	1.92360552853493e-06	2.33791045132465e-05
ATP5D	3058.46717581524	0.228684959397409	0.0480514430287345	4.7591694438949	1.94391197251246e-06	2.36097669284454e-05
FABP5	829.835818983243	0.404170352332825	0.0849533234941684	4.75755786482644	1.95949097012006e-06	2.37827364776141e-05
KANSL2	1236.09080751385	-0.372395394768291	0.0783467788773754	-4.75316790433907	2.00253909637432e-06	2.42886409772386e-05
SERF2	4162.06355548876	0.20936389760532	0.0440581746465181	4.75198755475146	2.0142677347576e-06	2.44142430754771e-05
ETS2	1037.0785191609	0.309473062160014	0.0651852139524344	4.74759601749311	2.05848674812794e-06	2.4899287665621e-05
PHF23	1470.58446662066	-0.358701365023309	0.0755519962832263	-4.74774172317861	2.05700477732039e-06	2.4899287665621e-05
RPS24	30268.2008789295	0.212388634106536	0.0447357771260343	4.74762366390044	2.0582054780351e-06	2.4899287665621e-05
CISD1	963.46197784724	0.376888462163308	0.0794327673405094	4.74474797721293	2.08766090570946e-06	2.52350092212235e-05
BOP1	3817.17217293668	0.283224801193255	0.0596960584384209	4.74444726506381	2.09076435512046e-06	2.52553539391283e-05
SUCLG2	1455.40440056432	0.31309031111371	0.0660033030814084	4.74355519340517	2.09999692348126e-06	2.53324594955362e-05
ZNF785	200.302921090275	-0.818999931389662	0.172651350169082	-4.74366363534136	2.09887250760668e-06	2.53324594955362e-05
DTYMK	2893.82354444301	0.27961775789296	0.058959284614604	4.74255682918683	2.11037600941911e-06	2.54404039481228e-05
EFHC1	863.867783639858	-0.450389645049652	0.0949821153847735	-4.74183632597693	2.11789701666638e-06	2.55137715808569e-05
MRPS6	828.711602004651	0.344996333294647	0.0727853387703822	4.73991519614982	2.13807686464385e-06	2.57394344822155e-05
BAZ2A	8230.50514433644	-0.287399923658607	0.0606497883247668	-4.73867974805849	2.1511516296482e-06	2.58793147001182e-05
ZMYM4	3879.55537291482	-0.426126319670676	0.089954430220431	-4.7371354432068	2.16760303687286e-06	2.6059600810437e-05
CPEB3	413.477912320814	-0.543888052164847	0.114854743223397	-4.73544267220173	2.18577484845609e-06	2.62603125543227e-05
FAXDC2	268.525493947044	-0.624427693097804	0.131887975253614	-4.73453089181983	2.19562329673031e-06	2.63608223086844e-05
NAA10	4061.31832556994	0.232663328933871	0.049147410017097	4.73398962128287	2.20148988541864e-06	2.63956113638765e-05
ZNF431	1121.14369951649	-0.510486584091833	0.107833221288314	-4.73403815626489	2.20096322273502e-06	2.63956113638765e-05
FAM234B	1986.96988222037	0.312943990734136	0.0661316321437399	4.73213771669718	2.22167592047604e-06	2.66196897183184e-05
TMEM147	2257.70634113758	0.278352888731576	0.0588317184432225	4.73134044180963	2.23042096026115e-06	2.67064748110461e-05
ZNF606	194.902749312129	-0.676152179298114	0.142958484436486	-4.729710041089	2.24840730543548e-06	2.69037216002344e-05
SUPV3L1	2162.94923255159	-0.259880806774741	0.0549594801918108	-4.72858924188778	2.2608524949161e-06	2.70162756801769e-05
ZFYVE1	717.611167076895	-0.581547949947723	0.122984499081257	-4.7286280327368	2.26042066415574e-06	2.70162756801769e-05
CYB5D1	971.650418213456	-0.410513362361891	0.0868934522552956	-4.72433021944841	2.30875003751952e-06	2.75701037052617e-05
GCSH	899.018051676016	0.333806160539825	0.070694852465251	4.72178877102689	2.33779408641524e-06	2.78981990943284e-05
MYBBP1A	4633.11070181515	0.28835308097904	0.0610774029483635	4.72110906914005	2.34562108163485e-06	2.79728292773637e-05
TEN1	393.663894516364	0.470914120590384	0.0997519899167516	4.72084938840205	2.34861802980004e-06	2.79897970428114e-05
ARFGAP2	1525.75046792039	-0.356405627262622	0.0755065698941915	-4.72019359059825	2.35620289815612e-06	2.80435572172848e-05
ATP1A3	1661.28133274233	0.255045778985209	0.0540329860241125	4.72018664434709	2.35628336328797e-06	2.80435572172848e-05
SRD5A3	845.77177365921	0.398201776972461	0.0843734537623303	4.71951495661357	2.36407664533974e-06	2.81174895189203e-05
KLHDC8B	476.745566497554	-0.511909824318525	0.108476854703196	-4.71906957220656	2.3692578734181e-06	2.81414657630242e-05
SLC27A2	319.128386630953	0.471066417150541	0.0998206286111517	4.71912893862416	2.36856662516658e-06	2.81414657630242e-05
ABTB1	431.605394118257	-0.694396033105278	0.147154825305102	-4.71881252731983	2.3722530775761e-06	2.81582322913089e-05
LRRC27	222.640194746931	-0.668847887571105	0.141768598155001	-4.71788461108875	2.38309585886303e-06	2.82680636867536e-05
LLNLF-173C4.2	296.710598798614	-0.699529680681893	0.148287331287956	-4.71739341861572	2.38885472875342e-06	2.8317483954643e-05
E2F7	1553.11566132127	-0.27316724239952	0.0579112750904711	-4.71699581770161	2.39352608902223e-06	2.83539556221881e-05
SLCO4C1	218.633971597534	0.67118777986642	0.142335064460047	4.71554765800399	2.41061457813004e-06	2.85373753753197e-05
C10orf107	42.1338399787799	-1.27288685207713	0.270076181976064	-4.71306593111545	2.4401720042535e-06	2.88680628127954e-05
TIGD1	517.862575329096	-0.539856748232654	0.11456150650216	-4.71237472966082	2.44846597814799e-06	2.89469239078786e-05
HMGN4	2048.40609623978	0.265029557391384	0.0562732164488902	4.70969271202216	2.48090543738724e-06	2.93109498884933e-05
FNDC10	998.034643848012	0.3727118801518	0.0791527258445194	4.70876872748415	2.49217643711904e-06	2.94245612406466e-05
SEPT3	1555.01863881524	0.368780690685265	0.0783439207307958	4.70720238718283	2.51139543465714e-06	2.96317997502579e-05
SNAP91	252.235938473932	-0.539895233927817	0.114705338920408	-4.70680126146909	2.5163400830543e-06	2.96704529289048e-05
GPR3	92.6962381282905	1.03910151394605	0.22085400785278	4.7049248689148	2.53959460935223e-06	2.99248056652697e-05
MT-ND3	5765.25992645269	0.416042011703599	0.0884825831787337	4.70196502811406	2.57669639900462e-06	3.03418799143716e-05
EXPH5	635.383125487755	0.49211219598214	0.104695521341122	4.70041306140236	2.59635775488141e-06	3.05310019182512e-05
FOXF2	1131.76739693716	0.299721571432035	0.0637629983419259	4.70055642341021	2.59453552949772e-06	3.05310019182512e-05
UQCRC1	7394.77334404579	0.340362848135209	0.0724131413978433	4.70029115661797	2.5979082111419e-06	3.05310019182512e-05
SAP130	2088.84862946838	-0.401497524260293	0.0854418626399801	-4.69907270107222	2.61345415103254e-06	3.06934136456471e-05
EAF1	2385.53607641927	-0.270148899841142	0.057492973021889	-4.69881597074983	2.61674107200833e-06	3.07117313540463e-05
COL4A1	1789.57790303595	0.315104232162959	0.0670845351527122	4.69712179484663	2.63853131593187e-06	3.09470483697788e-05
SCNM1	1154.75172980332	-0.336804061767569	0.0717197032255456	-4.69611622218208	2.65154709286262e-06	3.10759054826629e-05
TST	1138.22972760355	0.267068233368568	0.0568713900576374	4.69600326452198	2.65301302079086e-06	3.10759054826629e-05
ASB3	998.444773636513	-0.313509695300537	0.0667661373361695	-4.69563925380326	2.65774232792158e-06	3.11108073290149e-05
AKAP2	985.153146957871	0.398140788988121	0.0848165785227841	4.69413876299159	2.67732259037321e-06	3.13193901180434e-05
ZNF26	543.501610870768	-0.551048894716485	0.117397791172681	-4.69386084024309	2.68096443426549e-06	3.13413731792733e-05
SBDSP1	538.106915936797	-0.420866094610781	0.0896718432731493	-4.69340295959771	2.68697478108902e-06	3.1390997754628e-05
SLC2A6	357.740765644752	0.544968309899419	0.11617660963723	4.69086085057156	2.7205795510015e-06	3.17526047229385e-05
UFC1	1785.33586595307	0.299878545504155	0.0639291962251657	4.69079173853445	2.72149876822217e-06	3.17526047229385e-05
PHBP5	11.2684308950569	-3.04862130364606	0.649973900077818	-4.69037495702683	2.72704844744849e-06	3.17964907830043e-05
ENPP2	216.19248048297	0.60197117323297	0.128371682210826	4.68928320378593	2.74163728562968e-06	3.1945643889765e-05
RIMKLA	337.992798621144	0.823101547063083	0.175548769680397	4.68873435320349	2.74899970626015e-06	3.20104543398899e-05
ARFGEF2	2309.22679878899	-0.26169078936458	0.0558463923162182	-4.68590321614353	2.7872796437413e-06	3.24349603045576e-05
RAB3GAP2	3145.66818629337	-0.367977289365902	0.0785487842780617	-4.6846974494636	2.80373772278284e-06	3.26051409083072e-05
ATP5B	20307.4103595022	0.280819974178853	0.0599706350291545	4.68262465525559	2.83224844066671e-06	3.29151696231991e-05
ATP2A2	11523.6899430418	0.164155534955981	0.0350722783300444	4.68049247930832	2.86186610311794e-06	3.32376493661268e-05
CSPP1	1041.6523527393	-0.448875011435154	0.0959373285695877	-4.67883584135413	2.88508307338417e-06	3.34854191435013e-05
CCDC53	362.524155249748	-0.423679347300807	0.0905635551623327	-4.67825436558197	2.89327493671347e-06	3.35585920741698e-05
RP11-295P9.13	134.009978386503	-0.853377664401152	0.182419430149562	-4.67810728112396	2.89535060465883e-06	3.35607751639105e-05
ZNF419	318.177419516257	-0.606355531414153	0.129726558770097	-4.67410480292431	2.95238548373002e-06	3.41995871571358e-05
ZNF7	704.581228443325	-0.465028679850586	0.0994936015767385	-4.67395563615127	2.95453179281284e-06	3.42021678437533e-05
SVEP1	131.911480964101	0.689899981714376	0.147611467408689	4.67375600165441	2.95740660697206e-06	3.42131729854067e-05
EBPL	927.365850356484	0.320302416402774	0.0685410386584598	4.6731479807133	2.96617888753886e-06	3.42923451231004e-05
ANKRA2	601.741074568075	-0.366799215000269	0.0785080652528088	-4.67212144152471	2.98104606133973e-06	3.44418323695138e-05
SLC7A3	960.575926834069	0.412418974016664	0.088295768279635	4.67088040630127	2.99911520998943e-06	3.46280958109235e-05
FAM156A	691.871490565738	0.535153228337466	0.114593429417838	4.67001669341928	3.01175260334888e-06	3.47514425958121e-05
SSR3	6860.74473103447	0.253961372068813	0.0543882802778879	4.66941353488728	3.02060797893696e-06	3.48310184652906e-05
LAMC1	9789.56472496034	0.240116107486241	0.0514347637420595	4.66836221296555	3.03610288794557e-06	3.49643429083939e-05
MIPEP	528.158315489486	-0.423219768608969	0.0906568079254643	-4.66837271566995	3.03594771743181e-06	3.49643429083939e-05
TKT	14590.2845012907	0.350549296506127	0.0750974336491364	4.66792644531546	3.04254777776452e-06	3.50158848132239e-05
PLEKHG2	1348.2880049136	0.416509663025428	0.089232605497906	4.66768465070991	3.04612951623324e-06	3.50222544529979e-05
ZBTB26	458.593202524599	-0.398768046356504	0.0854327844786769	-4.66762319395118	3.047040528586e-06	3.50222544529979e-05
VEZF1	2927.0869738694	-0.30484859018159	0.0653190574436872	-4.66706964417552	3.0552579344501e-06	3.50940189486157e-05
ERCC5	724.029569713336	-0.424022428770057	0.0908604000981273	-4.66674622070915	3.06006896685316e-06	3.51265889603719e-05
PIK3R2	4111.65542570578	0.229263930447737	0.0491452003945059	4.66503195850977	3.08569077921084e-06	3.539785015816e-05
FAAH	202.66279067756	-0.750646617412334	0.160958347116065	-4.66360788900902	3.10713165968134e-06	3.56182850407633e-05
RBM12B	2148.00986189144	-0.333921460607733	0.0716033399138241	-4.66349001330962	3.1089127936148e-06	3.56182850407633e-05
ASS1	6768.92080423239	0.225051061976787	0.0482663953048898	4.6626863380864	3.121082673702e-06	3.5734688358722e-05
C10orf10	228.557614403652	0.801080551824982	0.171847017437365	4.66159124418298	3.1377390200137e-06	3.58791881124525e-05
MTF1	847.106655723591	-0.688833313786264	0.147765492296619	-4.66166561001621	3.13660522464228e-06	3.58791881124525e-05
ITPRIP	885.081669335545	0.342288975328597	0.0734554435015543	4.65981769372006	3.16489567936921e-06	3.61664589170077e-05
ASIC1	1811.16303466356	0.255653142965332	0.0548680489710309	4.65941741614161	3.17105584976048e-06	3.62135800029487e-05
CFAP70	320.492910215005	-0.681909109891422	0.146457521821825	-4.65601972100148	3.22381067961214e-06	3.67924118704643e-05
TBC1D1	1511.47359219072	0.427437949045219	0.0918313617784168	4.65459665159491	3.24615539595009e-06	3.70236620239823e-05
CFAP20	1588.49158490195	-0.315667289577339	0.0678673898677867	-4.65123662766896	3.29950467084095e-06	3.76080080462967e-05
RSRC2	3333.35192602607	-0.435730219004826	0.0936946829514001	-4.65053304284984	3.3107819263786e-06	3.77082212007609e-05
SLC4A7	1655.15419674129	0.384770489000055	0.0827388031106844	4.6504236770905	3.31253818770533e-06	3.77082212007609e-05
TMOD1	671.136569839105	0.371338266495637	0.0798908301463523	4.64807119684927	3.35053275894283e-06	3.81163294860925e-05
NUS1	5255.92734241029	0.216908717287751	0.0466771009129917	4.6470049134388	3.3678914680811e-06	3.82893083081522e-05
ITPR1	657.180763882362	0.616601033343755	0.132704272801277	4.64642939016067	3.37729658356793e-06	3.83717000334961e-05
PA2G4	10497.2875080421	0.210717038001808	0.0453840646920466	4.64297412388307	3.43429376158528e-06	3.89943661396858e-05
SNRPB	16509.3915777864	0.231186530615628	0.0497962742287359	4.64264714973831	3.43973496260957e-06	3.90312235929551e-05
SLF1	931.425985541582	-0.440685530944434	0.0949433904609686	-4.64156092177476	3.4578703727209e-06	3.92119853937184e-05
SCN11A	39.9207547938937	-1.33333147852964	0.287296124153508	-4.64096577166913	3.46784570381663e-06	3.93000410832145e-05
CSNK1G1	1197.27753479022	-0.53897650880011	0.116145166856551	-4.64054186142581	3.47496769843883e-06	3.93306178522857e-05
EIF4E2	1673.04353929857	0.284067477499727	0.0612136893079893	4.64058743576907	3.47420134460378e-06	3.93306178522857e-05
FNTB	577.628245524946	-0.343775916845882	0.074090191788863	-4.63996527132161	3.48467733889429e-06	3.93903672999869e-05
MTHFD1L	6838.50679843947	0.283556894958655	0.0611111568628802	4.64001844368442	3.48378084117049e-06	3.93903672999869e-05
DDX42	5849.34483466484	-0.285448271632565	0.061527588469451	-4.63935412931538	3.49499722296628e-06	3.94819222500403e-05
NXPH4	668.776374776057	0.319673920012777	0.068942731314934	4.63680382131206	3.53837948336317e-06	3.99466194245591e-05
LRGUK	38.1671484491981	-1.41609968067497	0.305634355155904	-4.63331316256189	3.59859538504724e-06	4.06006500898001e-05
ERRFI1	1094.22059208926	0.357997632865606	0.0772718474518851	4.63296329350118	3.60468471519131e-06	4.06435630442719e-05
ZNF765	357.330749389111	-0.505460078989466	0.109116170701228	-4.63231137732529	3.61605741735688e-06	4.07459549670613e-05
LARP4B	5405.90129529238	-0.256379832566062	0.0553757802416569	-4.62981887473611	3.65985723521898e-06	4.12133765037547e-05
MAPK10	80.758489018083	-1.11670839646005	0.241232228311897	-4.62918410311338	3.6710928377763e-06	4.1313735283861e-05
AGFG1	2223.74667881509	-0.392568520510255	0.0848185765849555	-4.62833186214876	3.68622970979315e-06	4.13737124035392e-05
AP006285.1	41.8044602018264	-1.19385372588766	0.257950431170561	-4.62822923175604	3.68805658622179e-06	4.13737124035392e-05
AP006285.2	41.8044602018264	-1.19385372588766	0.257950431170561	-4.62822923175604	3.68805658622179e-06	4.13737124035392e-05
PRRG4	692.255918836894	0.400207474730435	0.086469392132874	4.62831372880999	3.68655242990509e-06	4.13737124035392e-05
TBCEL	1003.68370801768	-0.363460630880288	0.0785309965560151	-4.6282442197335	3.68778973801365e-06	4.13737124035392e-05
FAM64A	563.971058259729	0.367771367665885	0.0794682798397002	4.62790145209808	3.69389705591945e-06	4.14131043829153e-05
PCDH20	330.764765288461	0.445737039282177	0.0963443804110443	4.62649754329709	3.71901276807858e-06	4.16684095962226e-05
NDUFAF6	469.481513959953	-0.476121065786623	0.10291537359792	-4.62633568864822	3.72191882542739e-06	4.16747094678366e-05
APOE	553.061174896916	0.422957831644422	0.0914358297139755	4.62573405816401	3.73274003818844e-06	4.17433022761187e-05
SETD4	693.83496920235	-0.430795264860861	0.0931291429602195	-4.62578362870661	3.73184729984751e-06	4.17433022761187e-05
SHISA2	124.495047960311	0.89537305588015	0.193609843974425	4.62462567759946	3.75275491511151e-06	4.19150190586224e-05
WDR37	998.642650889333	-0.376788232058393	0.0814743733101473	-4.62462264820472	3.75280975993065e-06	4.19150190586224e-05
PRR16	126.306475384241	0.79703134101378	0.172408465663371	4.62292462233259	3.78367240833179e-06	4.22331946594775e-05
NUFIP1	756.557072344556	-0.389700528784757	0.084355634071903	-4.61973326467541	3.84233684334206e-06	4.28610987524876e-05
HSPE1-MOB4	388.275158242483	-0.470361830515677	0.101878964427532	-4.61686897936867	3.89573052350887e-06	4.34294573282202e-05
RAVER1	4578.03242936194	0.240908858979126	0.0521835516681735	4.61656693110934	3.90140233451477e-06	4.34654354072726e-05
SMNDC1	2076.36735499099	-0.284131259334351	0.0615751639922151	-4.61438087879511	3.94268822823568e-06	4.38978956707944e-05
EFCAB6	94.441321477272	-0.958229136435156	0.207689351939489	-4.61376150239198	3.95446172472659e-06	4.40014292411536e-05
RGS19	489.955366373125	0.365562154029874	0.0792496061185689	4.61279458579188	3.97290887323415e-06	4.41790448248758e-05
SLC7A1	12194.9067057947	0.275062438320284	0.0596594572159788	4.61054208596811	4.01620320421379e-06	4.46325682338283e-05
THAP10	309.950217935403	-0.617213951952066	0.133938983749507	-4.60817257734598	4.06223438626328e-06	4.51159210631777e-05
MAPK11	294.904072274242	-0.517993721673624	0.112429636462539	-4.60727027118172	4.07989558623645e-06	4.52837849056619e-05
SENP7	959.256949485395	-0.401452700204498	0.0871379829910386	-4.6070919526079	4.08339458459901e-06	4.52943475413318e-05
RSPH3	1252.32824858337	-0.333644451593594	0.0724266203697932	-4.60665498252002	4.09198105073124e-06	4.53612936802071e-05
RPIA	1348.5294726255	0.388951084756276	0.0844435149133944	4.60605038948444	4.10388984645545e-06	4.5464962841012e-05
PPP2R5E	2189.38702783905	-0.364842220436748	0.0792306388963623	-4.60481229886307	4.12838050925224e-06	4.57078043804571e-05
GPATCH4	1900.54854210375	0.263860947237102	0.0573066939806964	4.60436519555609	4.13725903042792e-06	4.57491311069894e-05
PPIF	4516.67038275154	0.238228564898906	0.051738817980793	4.60444544727218	4.13566405569296e-06	4.57491311069894e-05
H1FX	5840.10572817403	0.264872156019457	0.0575317892854908	4.60392696470952	4.14597911854348e-06	4.58170632112005e-05
SMOC1	2592.56202382786	0.360348365758092	0.0782877423693902	4.60287083075964	4.16706691406019e-06	4.60215011173318e-05
GCH1	772.580008623241	0.336151421451442	0.0730340959114984	4.60266423861514	4.17120393523661e-06	4.60385953894737e-05
ZRANB3	757.253974591639	-0.382735654472174	0.0831738445201635	-4.60163476487358	4.19187795481988e-06	4.62380781108265e-05
ADCY10	49.2663819924109	-1.26877194507614	0.275791783038643	-4.60047043859304	4.21537842532459e-06	4.64684710357697e-05
NNAT	25.8488708415896	-1.88497717423045	0.410073896799444	-4.59667681591629	4.29282690970303e-06	4.72929090963008e-05
GPN2	1534.27889164481	-0.406792330546832	0.0885163032239606	-4.59567690618056	4.3134664549206e-06	4.74908650371166e-05
APPBP2	2578.01074321136	-0.571378212113138	0.124342163873094	-4.59520885205359	4.32316038987502e-06	4.75681404036929e-05
ZKSCAN4	362.883993811357	-0.413078206839576	0.0899059075578019	-4.59456133707345	4.33660558349147e-06	4.76865701175398e-05
DNAL4	712.603033144836	-0.43925673949087	0.0956073768803701	-4.59438124780366	4.34035212592218e-06	4.76982701798655e-05
CPVL	1349.9680763862	0.30026643304339	0.0653591732057236	4.59409778790003	4.34625545415862e-06	4.77336431318063e-05
ETFDH	971.091278434232	0.300787099834409	0.0654821799929561	4.59341915413879	4.36041993482543e-06	4.78596462105747e-05
ZNF582	96.525626616991	-0.819257517292608	0.178422803628261	-4.59166373710564	4.39726456086108e-06	4.82342758523571e-05
COX6A1	5419.51956532689	0.238477195870488	0.0519491823389337	4.59058612924036	4.42003014085222e-06	4.8454103535446e-05
C4orf33	768.880705092252	-0.427842886463256	0.0932072524981073	-4.59023171476859	4.42754215817756e-06	4.85065478216606e-05
IGF2	758.318059485951	0.588238030973437	0.128154133473068	4.59008238776049	4.43071089063962e-06	4.85113733660487e-05
PPIL1	1749.42486245637	0.243184748542092	0.0529959501059256	4.58874212191736	4.459248883125e-06	4.87937873174434e-05
PURB	2254.47006134425	-0.352280099515015	0.0767913597100159	-4.5874965731212	4.48592789437629e-06	4.9055525147543e-05
GPATCH8	4862.8450676876	-0.36217940667065	0.0789619636530606	-4.58675785042502	4.50182312275326e-06	4.91990884730644e-05
RP11-106M3.2	27.5346850674858	-1.69076106190158	0.368714184205481	-4.58556012849056	4.52770944237057e-06	4.94515980311985e-05
KLF4	311.256833080406	0.673601515580865	0.146940010196421	4.58419401686738	4.5574092434927e-06	4.97149041463459e-05
MYPOP	669.272797943146	0.413054661624059	0.090101924722379	4.58430452952874	4.55499973366951e-06	4.97149041463459e-05
DEXI	642.376320921995	0.388070461422143	0.0846798988422224	4.58279316258047	4.58805813063849e-06	5.00185540287449e-05
NAIP	499.461994292175	-0.544056523188846	0.118734618049462	-4.58212214875873	4.602808895759e-06	5.0148618244786e-05
CYHR1	1969.86368203878	-0.229600332556058	0.0501126258982231	-4.58168632037698	4.61241394980654e-06	5.02224938404838e-05
SMG6	1519.94581730624	-0.470547506799602	0.102717416123098	-4.58099049372203	4.62778881583354e-06	5.03590654432902e-05
HAUS3	1260.91529152026	-0.32568541283969	0.0710975178065269	-4.58082676987341	4.63141355800574e-06	5.03676846941285e-05
XPR1	2313.44968420821	0.205437438711642	0.0448553747921783	4.579996035335	4.64984744191256e-06	5.05372477779017e-05
ASPHD2	726.709258898353	0.316962540326958	0.0692308853200181	4.57834012755732	4.68680169306697e-06	5.08456503382695e-05
CMTM2	18.0537010500254	-2.25965050762713	0.493541977069429	-4.57843630858832	4.68464758499189e-06	5.08456503382695e-05
TFEB	481.617002962767	-0.386869786384612	0.0844982123352354	-4.57843752776399	4.68462028594321e-06	5.08456503382695e-05
HEATR1	6224.05247782441	0.179239560034465	0.0391562391890189	4.57754788883636	4.70458111182751e-06	5.10074126520762e-05
ADCY3	3618.85566073975	0.367230627048955	0.0802352222078086	4.57692540687219	4.7185961546195e-06	5.11281890464896e-05
LGALS9	83.8826845393999	-1.01790669522657	0.222617139728783	-4.57245428841059	4.82044408228876e-06	5.2199948981228e-05
BORCS8-MEF2B	492.332100451857	-0.562502819034211	0.123056142816489	-4.5711071886355	4.85154026646248e-06	5.25047093596892e-05
AGAP5	351.500186764463	-0.589969727525324	0.129098164876682	-4.56993116895875	4.87884426480404e-06	5.27680838640393e-05
C1orf115	1013.81607041947	0.305126855644627	0.0667912364461879	4.56836662831448	4.9153968775033e-06	5.31311075251588e-05
DENND4C	1757.31577352427	-0.344288240417981	0.0753786077566704	-4.56745289763613	4.93686567671087e-06	5.33307464140923e-05
C17orf96	769.137877086928	0.397228572841206	0.0869892541723175	4.56640968612438	4.96148651921614e-06	5.35641723121932e-05
TEAD4	885.422477416449	0.437698263390702	0.0958568919248551	4.56616373222101	4.96730838594957e-06	5.35944844724329e-05
HMGN5	1260.73693825777	0.372792572697929	0.0816579969044176	4.56529166560736	4.98800345905426e-06	5.37396556238549e-05
IP6K1	3762.87309420771	-0.408498184747076	0.089480604490224	-4.56521485381455	4.98983023648751e-06	5.37396556238549e-05
NDUFA12	1023.66336726804	0.267442467496653	0.0585818126833103	4.56528153101766	4.98824444837931e-06	5.37396556238549e-05
SEC61A1	11310.3970182777	0.259284439390171	0.0568008232213683	4.56480073149062	4.99969014996267e-06	5.38132509421829e-05
NOL9	2879.7722537525	-0.241745314665683	0.0529673160722406	-4.56404689895886	5.01768619926109e-06	5.39090503378015e-05
SAMD1	1311.13811049135	0.280166550306504	0.0613844569674954	4.56412851309997	5.01573485561893e-06	5.39090503378015e-05
TP53RK	675.521172441757	0.377587055379099	0.0827281195136639	4.56419241243281	5.01420756934187e-06	5.39090503378015e-05
SYNRG	1941.93032975435	-0.521301987489736	0.114345803684625	-4.55899535174485	5.13989088031084e-06	5.51886471876854e-05
CDV3	7548.75246739865	0.219876001788547	0.0482402770503482	4.55793405910715	5.16592498853286e-06	5.54347086427899e-05
BROX	2144.60484593498	-0.35748391894555	0.0784374048005632	-4.55756943838845	5.17489844753536e-06	5.54975086222113e-05
ATG7	876.335107391253	-0.416346288894656	0.0913988975319933	-4.55526598391318	5.23193328910574e-06	5.60753500986071e-05
INO80	1517.34396282012	0.373659054550176	0.0820479548735687	4.55415439819266	5.2596716224726e-06	5.6338687421196e-05
BID	1094.8299265643	0.348533344488901	0.0766227783727159	4.54869102753663	5.39806293976853e-06	5.77456971824065e-05
C8orf58	193.427146705784	-0.632157958795381	0.138979020942885	-4.54858549518184	5.40077017121321e-06	5.77456971824065e-05
KIAA1755	11.2560814180826	-3.2630552363295	0.717347830510019	-4.54877689392263	5.39586115993938e-06	5.77456971824065e-05
TTC27	773.994211992816	-0.430725843534421	0.0947506580333543	-4.54588762204475	5.47042198549809e-06	5.84552724303735e-05
GABPB2	1440.67587886293	-0.329802088270309	0.0725621674038976	-4.54509698469391	5.49099651115324e-06	5.86046872537909e-05
GBF1	5613.9485548479	-0.215689789511195	0.0474545306639465	-4.54518855193452	5.48860989598724e-06	5.86046872537909e-05
INF2	2419.80911026495	0.268333149698886	0.0590499192983484	4.54417470654174	5.51509029799327e-06	5.88265270477614e-05
SPEN	10383.8260456891	0.51796101179924	0.114089369165141	4.5399585920184	5.6265276977542e-06	5.9979190044225e-05
RPRD2	3136.74880504113	-0.31415351282991	0.0692463962733084	-4.53674891022457	5.71280547289033e-06	6.08624290673834e-05
CCNT2	1677.61554442878	-0.333979785186081	0.073643786128568	-4.53507081511284	5.75841614145785e-06	6.13116152163245e-05
COL4A2	3882.53951129393	0.287452788806808	0.0633905221779566	4.53463355294408	5.77035806099674e-06	6.14019968178235e-05
GPR107	4512.21932167531	-0.205107515021539	0.0452432191675302	-4.53344211122667	5.80301753335279e-06	6.17125925601351e-05
RBL1	1957.72268309698	-0.464515321565118	0.102479908375156	-4.53274528568693	5.82220064250381e-06	6.18795873427138e-05
TTLL12	4010.49141657661	0.274965424943633	0.0606706950584335	4.53209617392395	5.84012481719871e-06	6.20330103790981e-05
IL3RA	90.828973736378	-0.879894019502019	0.19420815271739	-4.53067498552666	5.87955322766373e-06	6.2414528920053e-05
PLS3	21851.3034761481	0.243222628861572	0.053689036011866	4.53021039170486	5.89249774267109e-06	6.2514619547992e-05
IFI30	709.239222202167	0.388275310178991	0.0857231491507683	4.52941024712122	5.91485533853489e-06	6.27143964069701e-05
SELM	948.884207792687	0.381667570897017	0.0842763181588732	4.52876417996236	5.93296693154835e-06	6.28689421989638e-05
NPHP4	869.490520517831	-0.406352774837228	0.0897345734531682	-4.5283858740277	5.94359683781332e-06	6.29440710977717e-05
C12orf75	944.356716814322	0.370022257063916	0.0817233849930882	4.52774021897418	5.96178102129626e-06	6.30990644878981e-05
DZIP1	3457.8439936275	0.20102749891796	0.0444040696978904	4.52723140661835	5.97614867687867e-06	6.32135036428196e-05
NDC1	3976.95003643025	0.231962114514847	0.0512474146777756	4.52631837085514	6.00201376751474e-06	6.34493500595598e-05
STRN3	1754.75008629967	-0.429115253038769	0.0948182698475856	-4.52566002025289	6.02073040434982e-06	6.36093923468473e-05
ATP13A2	2807.46586802995	0.407638151706156	0.0900871390568129	4.52493170472515	6.04150118882574e-06	6.37909338708494e-05
ARHGEF10	1186.87947693088	0.384572780649167	0.0850332252816083	4.52261782821433	6.10794646803683e-06	6.44542410374854e-05
RNF38	2059.20413915511	-0.347690272186574	0.0769463556127454	-4.51860610444535	6.22480767672228e-06	6.56095467100171e-05
TMEM123	5538.26953229528	0.216199454043214	0.0478462397488197	4.51862999429433	6.22410547669136e-06	6.56095467100171e-05
SEPT7P2	476.192243256671	-0.395055657898282	0.0874531639211893	-4.51733979864122	6.26213720113925e-06	6.59638990364082e-05
PLEKHH1	1755.26674609112	0.343340627197688	0.0760237534631907	4.51622830440656	6.2950794629641e-06	6.62716447193396e-05
SH3RF3	483.84050860585	0.405134825113573	0.0897225530512417	4.51541793379637	6.31920152652017e-06	6.64862262384942e-05
SLC25A4	1191.66490706301	0.289573465173527	0.0641370684136981	4.51491582536505	6.33419199028275e-06	6.66045344643511e-05
INHBA	19.0668090715847	2.18606250789325	0.484318303282937	4.51368963979907	6.37094293836907e-06	6.69232272461051e-05
KDM3A	1871.51084349528	-0.398271113108019	0.0882369700218657	-4.51365355144589	6.37202765466824e-06	6.69232272461051e-05
TRIM65	3513.48203229168	0.409539686862443	0.0907403140778473	4.51331572988709	6.38219021123653e-06	6.69903920578493e-05
MFSD14C	406.803470579856	-0.37216437459017	0.0824672735209532	-4.51287351576635	6.39551660747156e-06	6.70906671371398e-05
ASF1A	844.206901496199	-0.347698948558982	0.0770549151838378	-4.51235262188584	6.41124821847088e-06	6.72160404319757e-05
EMC9	887.670375760787	-0.487857677243108	0.108121686235933	-4.51211680308564	6.41838239360092e-06	6.72511828760271e-05
ATG3	1963.06421218518	-0.26479473657026	0.0586942801155715	-4.51142319232586	6.43941010159934e-06	6.74317732724016e-05
S100A13	690.237989659656	0.360433224065674	0.0799258051260002	4.50959766370153	6.49506885354932e-06	6.79745846291703e-05
KCNJ11	442.907877283458	0.433391120502447	0.0961190682194765	4.50889847904944	6.51650803397316e-06	6.81573664001705e-05
MAFA	277.587342413877	0.686889677394692	0.152344966477376	4.50877828967654	6.52020022758507e-06	6.81573664001705e-05
PCNX2	1378.31992196793	-0.409661111659417	0.0908650806049198	-4.50845483140678	6.53014674493782e-06	6.82104538005258e-05
ZNF697	600.995075999824	0.368924350874255	0.0818310974251885	4.50836372091346	6.53295106137425e-06	6.82104538005258e-05
MT-CO3	48135.155102688	0.308786251002325	0.0684979817154605	4.50796130439314	6.5453509452647e-06	6.82998152334223e-05
SLC22A18	122.732720178737	-0.821431611742839	0.182225791258877	-4.50776811596269	6.55131176415874e-06	6.83219205152531e-05
ENTPD1	567.649844463169	0.516534716489602	0.114595097958708	4.5074765473452	6.56031793350044e-06	6.83757404311673e-05
OPA3	1421.70082964581	0.239999645259915	0.0532469610446722	4.50729282106005	6.56599907782004e-06	6.8394862098839e-05
SDSL	134.420772289518	-0.845010159671331	0.18751452382062	-4.50637178632457	6.59455012609612e-06	6.8652046716695e-05
PAPPA2	34.700332458316	-1.89173719851251	0.419856819159962	-4.50567220105522	6.61631581667331e-06	6.88383332570323e-05
HOXD8	248.227831847046	-0.478409493536333	0.106193813744662	-4.50505991513447	6.63542180733834e-06	6.89564203134325e-05
SAYSD1	646.384586830135	0.364682367428868	0.0809483556957987	4.50512384463167	6.63342446318164e-06	6.89564203134325e-05
NPIPB15	156.45154144392	-0.791514971932221	0.175702555613617	-4.5048574801201	6.6417502643219e-06	6.89818700057872e-05
MOXD1	2300.5571477671	0.305469117562772	0.0678883854273117	4.49957847192932	6.8088342286327e-06	7.0634703278482e-05
UBE2G2	4592.41107681007	0.281597539398011	0.0625823502393884	4.49963189814462	6.80712329010472e-06	7.0634703278482e-05
EDN2	17.35263535361	-2.23470733190657	0.496697211278108	-4.49913404215858	6.82308274472192e-06	7.07412444804084e-05
SGMS2	1200.66980095335	0.398748426223916	0.0887022104359822	4.49536064844404	6.94521305047845e-06	7.19655205422828e-05
MTO1	1380.0433944938	-0.322955560469445	0.0718517742200527	-4.49474719274662	6.96526481992694e-06	7.21312601998374e-05
TRPV1	449.541259659919	-0.461419395825647	0.102676863442717	-4.49389843392589	6.99309916796026e-06	7.23352509048873e-05
TUBA1C	10233.4082655723	0.204020286575401	0.0453987237758563	4.49396523969913	6.99090447587735e-06	7.23352509048873e-05
TIMM17A	2471.46981068618	0.253981324488282	0.0565192744232816	4.49371169534444	6.99923736865882e-06	7.23566509605363e-05
KLHL29	1077.12568223572	0.372023275446926	0.082800690960699	4.49299723384562	7.02276972342233e-06	7.25577387868521e-05
LRIG2	1964.26501672864	-0.309205617431401	0.0688239682661544	-4.49270254565456	7.03249795127909e-06	7.26160546293226e-05
GNPTAB	1833.8060313262	0.375564073010315	0.0836127359718765	4.49170893219709	7.06539413879725e-06	7.29133912837805e-05
CENPC	1047.88043390147	-0.367880036624324	0.0819256633595351	-4.49041266849269	7.10853165413958e-06	7.32735080244961e-05
MMD	838.287015412319	0.380225525604237	0.0846745410590259	4.49043503334945	7.10778525771608e-06	7.32735080244961e-05
CHMP7	1146.40001689193	0.292750452984893	0.0652318965464471	4.48784212147574	7.19482140397998e-06	7.41199996432028e-05
SEPW1	957.014877024696	-0.310774962940382	0.069270543736168	-4.48639416090101	7.24386758561271e-06	7.45820553212389e-05
DMWD	2168.38140958245	-0.27429218755728	0.061155130884545	-4.48518682880619	7.28500735299147e-06	7.49622197589938e-05
SUMF2	4643.57610376509	0.267214607641623	0.0595882345745321	4.48435181121862	7.31359113065502e-06	7.52128189092983e-05
CREB3L2	4740.79869083755	0.230355260449298	0.0513918105082161	4.48233401725497	7.38310632968427e-06	7.58838229179862e-05
COL1A1	1625.25849113074	0.46920685241145	0.104689296228869	4.48189900317681	7.39817561015089e-06	7.59836768572983e-05
FTL	10450.5164401722	-0.207420003995186	0.0462804414285606	-4.48180694895409	7.40136821983244e-06	7.59836768572983e-05
WDR90	2476.67071902454	-0.46656058854114	0.104122654527965	-4.48087489371328	7.43376789751369e-06	7.62722602340975e-05
ABCF2	2794.38364612204	0.248625721195007	0.0555103859970634	4.47890456406049	7.50270656026737e-06	7.69351933956828e-05
STUB1	4368.58442346919	0.221527094638774	0.0494640822893403	4.47854451929282	7.51536982989169e-06	7.70206287869188e-05
NOP58	4510.88181174566	-0.28041870715926	0.0626289452179278	-4.47746175803372	7.5535752953707e-06	7.73675819855913e-05
AC004980.7	224.196374411147	-0.7922256208535	0.176983598386204	-4.4762657561338	7.59599232969983e-06	7.77572479069618e-05
EIF3A	31604.230052703	-0.18973333716885	0.0423919904805976	-4.47568833210813	7.61655250192951e-06	7.79228538761844e-05
GALNT4	214.77841308401	-0.622896647084458	0.139196981374715	-4.47492927599942	7.64366095597167e-06	7.81552245302658e-05
BSDC1	3066.49398629035	-0.243301868427461	0.054395080373612	-4.47286531716369	7.7178391312999e-06	7.88683319503699e-05
PARP1	24684.1309135418	0.22689340272884	0.0507506579056452	4.47074800785196	7.79464963750762e-06	7.96075044253435e-05
TCF19	2076.73121043614	0.287306613698049	0.0642708761100364	4.47024579540754	7.81297555067563e-06	7.97488623803464e-05
LDLR	1478.42162751114	0.441904229528674	0.0988908833143867	4.46860433154191	7.87316093763789e-06	8.03170824051287e-05
DAD1	2526.78092160522	0.269813768341491	0.0603858943493638	4.46815885147744	7.88957107961188e-06	8.04383390863411e-05
KIN	752.816945825101	-0.375922273895328	0.0841377065937053	-4.46794058353204	7.89762334317861e-06	8.04742926447328e-05
SLC19A2	1218.83557579609	0.309251069001595	0.0692212601758556	4.46757352027321	7.91118263012391e-06	8.05662877126192e-05
RNF166	1198.03771648032	0.318945367400097	0.0714114351022096	4.46630664883849	7.95815192263182e-06	8.09982251495801e-05
HELQ	607.914920078238	-0.535197546834445	0.119845250036078	-4.46573849754855	7.97930262487216e-06	8.11670365977413e-05
PRAME	3137.27554524691	-0.220153821206891	0.0493110781615752	-4.46459151603872	8.02216544095065e-06	8.15310036277309e-05
SMAD6	411.517922402402	0.578468960064726	0.12956978914099	4.46453578337828	8.02425377360829e-06	8.15310036277309e-05
BCL2L11	1045.54443793586	0.379404394130439	0.0850063984380924	4.46324513332661	8.07276074435393e-06	8.19770181583993e-05
ENDOG	444.915528866993	0.511837795073082	0.114710855383139	4.4619822018023	8.12049721619754e-06	8.23676902459831e-05
SLC25A10	2036.65175305494	0.283937545101409	0.0636345360003834	4.46200385746033	8.11967640339773e-06	8.23676902459831e-05
TPBG	876.209950090404	0.326767321038317	0.0732396372819651	4.46161850556819	8.13429422520399e-06	8.24605961336101e-05
PPP1R14B	1868.97192778237	0.275368822405077	0.0617354024002077	4.46046857555027	8.17806501073669e-06	8.28570791771562e-05
LRRC42	998.927831128319	-0.268375820362501	0.0601846137874566	-4.4592098124992	8.22623649183298e-06	8.31745731366955e-05
NUDT22	423.541757157057	-0.404029497786166	0.0906036244762682	-4.45930833475645	8.22245639103409e-06	8.31745731366955e-05
TMEM158	274.691244189557	0.579582369715825	0.129969629971102	4.45936769878233	8.22017951447587e-06	8.31745731366955e-05
UNC79	45.2304953270335	-1.15154941329341	0.258243519952467	-4.4591609249493	8.22811282534432e-06	8.31745731366955e-05
SLC22A15	292.42549944722	-0.512008433934842	0.114867131418635	-4.45739723462598	8.29607857275391e-06	8.38139619898507e-05
IFT81	1107.47396578221	-0.352932907883402	0.0792115050683314	-4.45557634057006	8.36681157006005e-06	8.4480565887131e-05
WDR89	490.560086097274	0.368821351820155	0.0827875880884283	4.45503197201739	8.38806935334441e-06	8.46471402791242e-05
UBXN1	4104.42450291972	-0.241554079788624	0.0542280306355703	-4.45441364839422	8.41227772600747e-06	8.48432843143158e-05
C17orf49	828.171058159911	0.352451340451089	0.0791571574914166	4.45255175426564	8.48557783958903e-06	8.55340473728643e-05
PPP1R15B	7999.20571461369	0.248303985907348	0.0557956235692627	4.45024125591341	8.57738783790233e-06	8.64105003658591e-05
RAB39B	541.772136690955	0.517338461982584	0.116303453946145	4.44817797261756	8.66017624083389e-06	8.71951266921107e-05
CCDC191	260.315065564663	-0.778375395726174	0.174997649687413	-4.44791914129439	8.67061548919625e-06	8.72508285305029e-05
TMEM256	661.549654561532	0.368731758178736	0.0829102873544352	4.44735834290907	8.69327501749234e-06	8.742936826133e-05
UCHL3	897.06394715589	0.312765118222452	0.0704094142433115	4.44209231938274	8.90883188702709e-06	8.95466024778003e-05
LRP5	3513.53731182184	0.238805938743819	0.0537657600265294	4.44159886563466	8.92929035983197e-06	8.96508819244338e-05
S1PR3	331.6605218139	0.57496669573354	0.129449663021256	4.4416237347727	8.92825821803855e-06	8.96508819244338e-05
LANCL3	69.6782793381513	1.23592843834829	0.278456309448398	4.4385003909467	9.05878199616664e-06	9.0899662908487e-05
WASH7P	897.375702023116	-0.404096378358627	0.0910628414139851	-4.43755512219903	9.09864261000314e-06	9.12481467842447e-05
NUMB	2024.43298278812	-0.267713094446475	0.0603835358258333	-4.43354452145118	9.26963544454062e-06	9.29105906648122e-05
ZNF225	191.49603550739	-0.556271228545272	0.12549657217104	-4.43256113630838	9.31202859625161e-06	9.32829185746196e-05
C4orf3	1388.02421353027	0.235515527036526	0.0531477493369463	4.43133585099539	9.36510913566775e-06	9.37618274444303e-05
ELK3	771.011205799996	0.383917919200549	0.086646646456968	4.43084568069483	9.38642463141707e-06	9.39223502370438e-05
TMEM206	1357.22548546328	0.29671827020611	0.066979223173494	4.43000465140556	9.42310557550197e-06	9.42363555894266e-05
QRFPR	240.128043646884	0.545807390941106	0.123225333407669	4.42934399808357	9.45201553573704e-06	9.4472337403564e-05
LZTS2	2049.88772435997	-0.234864685808061	0.0530596690320356	-4.426425759766	9.58073349845139e-06	9.57050687280698e-05
VDAC3	3181.91813216735	0.218585463362948	0.0493901095554508	4.42569302498794	9.6133150842326e-06	9.59766173569567e-05
ERCC6L	1212.88399456301	0.404935931878286	0.0915726393182349	4.42201879178174	9.77829496993454e-06	9.75689466107778e-05
TMEM94	4963.04653421807	-0.303589967912953	0.0686718685023632	-4.42087822180789	9.83005637917019e-06	9.80304164206535e-05
HLA-DQB1	652.690182539252	0.364905336971299	0.0825730719879334	4.41918083203473	9.90757223948884e-06	9.87480616537842e-05
RP11-241F15.1	22.4109696743968	-1.99624272787643	0.452021660690758	-4.41625457688436	1.00425802958562e-05	0.000100037602375697
TCAF1	4571.70000196891	0.221223744776467	0.0501033780924937	4.41534589480325	1.00848602885668e-05	0.000100402520039757
BABAM1	1863.55002720126	-0.251495711703792	0.0569747839101475	-4.41415823709688	1.01403770755725e-05	0.000100898737985873
ATF3	4873.12979477598	0.388390066767834	0.0880258123221263	4.41222928277605	1.02311681100817e-05	0.000101745190249084
MAP7D3	2124.95843457508	0.233691535872674	0.0529723786312242	4.41157338807751	1.02622159058493e-05	0.000101996903869149
CHTF18	2682.43270673968	0.405853896761199	0.092036541156394	4.40970392478731	1.03512043564548e-05	0.000102748063930796
FIP1L1	2289.90734591682	-0.273078227929318	0.0619254425802515	-4.40979049242039	1.03470674234057e-05	0.000102748063930796
TMUB1	2887.54958234537	0.206874282723409	0.0469142909975067	4.4096218513545	1.03551279772783e-05	0.000102748063930796
PHIP	4482.43928908702	-0.366359453747797	0.0830847514737679	-4.40946680647491	1.03625439635065e-05	0.000102764302406642
HSPBAP1	282.75951467823	-0.52839437101174	0.119839996346645	-4.40916544659534	1.0376972887577e-05	0.000102792732542622
TBL3	2355.00456608164	0.256642978081015	0.0582065516962581	4.4091768126081	1.03764283419443e-05	0.000102792732542622
TBX3	1522.86841745708	0.284130905900604	0.0644521791312639	4.40839874974499	1.04137684063703e-05	0.000103099786210284
COL25A1	684.87161076489	0.477746066247099	0.108396019553532	4.40741337380161	1.04612418267752e-05	0.000103512154102331
TESK1	942.2664172132	-0.374060942503185	0.0848741400938085	-4.40724279609488	1.04694808720734e-05	0.000103536061950132
ARFGEF3	1871.86831139307	0.319553510986418	0.0725119064532055	4.40691090079995	1.04855294521878e-05	0.000103579555105195
LIN37	258.75684101836	-0.572922348936169	0.13000516185596	-4.40692000807586	1.04850887625148e-05	0.000103579555105195
RPL41	42430.7871344799	0.201729285123438	0.0457841731431041	4.40609213347391	1.05252209331298e-05	0.00010391391083397
NDUFA4	2471.44304399827	0.203957460114229	0.0462949663894602	4.40560769389961	1.05487726820377e-05	0.000104088638767654
AQP1	52.0473867714692	-1.08675105152526	0.246712127101476	-4.40493568067801	1.05815269400278e-05	0.000104353927077445
ACTR5	350.905789693338	0.429207245325292	0.0974434123057978	4.40468201152839	1.05939161303936e-05	0.000104360344994199
KRI1	2825.66269652258	0.333980309204308	0.0758232238183834	4.40472314925937	1.05919060248179e-05	0.000104360344994199
FAM217B	1629.50115297529	0.288932021880929	0.0656132527671804	4.40356192835256	1.0648786744915e-05	0.000104842789098192
MTMR14	1334.73767626065	-0.372359706021256	0.0845864550644296	-4.40211976891134	1.07198349528486e-05	0.000105483887823243
CDKN2AIP	805.444640338762	-0.401065277577793	0.0911519299049482	-4.39996474014338	1.08268468877808e-05	0.000106477967097141
CRIP2	203.829817667763	-0.680886788145546	0.154755454376303	-4.39975954895848	1.08370890491326e-05	0.000106519779094873
TANC1	1282.25332067632	-0.277118995234005	0.0630133439110095	-4.39778272401106	1.09362377183715e-05	0.000107434940812356
NOL8	1695.65255871749	-0.360482652809451	0.0819905783880842	-4.39663507559596	1.09941953439271e-05	0.00010794466450048
MICB	468.985167538035	-0.373964979851746	0.0850606202793301	-4.39645253730439	1.10034407353106e-05	0.000107975816619514
LAMB1	4315.74266289771	0.203738835304503	0.0463463789478347	4.39600331093442	1.10262252477343e-05	0.000108139719321546
ADAMTS10	451.248661893297	-0.61448994402753	0.139839920705835	-4.39423836144874	1.11161793954211e-05	0.000108961844448722
RPL36AL	3343.77978279389	0.206098929124341	0.0469169850874559	4.39284256522795	1.11878146123549e-05	0.000109603598689963
RIMS4	1504.40716376518	0.27847115089109	0.0634260933964587	4.39048246516533	1.13099435855009e-05	0.000110739045646361
RPRD1B	2089.76447174237	-0.226817240282026	0.0516631747880309	-4.39030782007951	1.131903140526e-05	0.000110767032150208
LRRC66	36.6766740222014	-1.37119496283768	0.312393012026025	-4.38932661759876	1.13702189324354e-05	0.000111206745235222
FBXO38	814.615252816844	-0.462247704203875	0.105315052912413	-4.389189307898	1.13773997279505e-05	0.000111215802398399
PTPRS	6828.95989255147	0.222846083094415	0.0507754354579208	4.38885616804004	1.13948397225582e-05	0.000111325079729015
FAM136A	3275.54147746871	0.257935904111933	0.0587783435301455	4.38828127199002	1.14249957770252e-05	0.000111558401928219
CELP	12.5278369202646	-2.32171585257503	0.529154064707418	-4.38759901402016	1.14608823341607e-05	0.000111847392307197
KDM1B	1333.91614324653	0.267150666228039	0.0608939498339584	4.38714629214377	1.14847547265526e-05	0.000112018883045985
KIAA0825	38.9019304261134	-1.23154165963134	0.280731723525432	-4.38689879492645	1.14978255158121e-05	0.000112084887881938
BBC3	1304.94616949511	-0.311179810007084	0.0709535357452584	-4.38568433184641	1.156216963593e-05	0.000112650377148751
TMBIM6	19623.9427690646	0.214362352635331	0.0488917745265702	4.38442569759533	1.1629216636389e-05	0.000113241566819076
GUSBP2	105.27730029815	-0.845295090954824	0.192830901723773	-4.38360803895266	1.16729717034869e-05	0.000113605424115874
C6orf47	523.648968371573	-0.382040734309591	0.0871713357068886	-4.38264173895641	1.17248835530772e-05	0.000114048224538985
GOT2	7196.89253097631	0.239398311250461	0.0546327913319725	4.38195276891076	1.17620310900869e-05	0.000114347006458631
AC002398.9	173.361266685961	-1.0198521643195	0.23274766117553	-4.38179339447954	1.17706401440911e-05	0.000114368170711521
AMD1	10053.8755412263	0.43524923253923	0.0993460435915822	4.38114309140047	1.18058304552925e-05	0.000114647444743614
LRRC46	38.6498413236257	-1.61897696218028	0.369587932787182	-4.38049194401737	1.1841167053296e-05	0.00011492783371979
PDPN	1047.66907833355	0.409376460944045	0.0934663858593219	4.37993249851562	1.18716077594075e-05	0.000115160424206233
GNA12	1996.43717478184	0.269516673199409	0.0615497358699804	4.37884370078767	1.19310659939255e-05	0.00011567409184187
KCTD5	2661.87547036549	-0.192102453365402	0.043877147101257	-4.37818924102061	1.1966942086184e-05	0.000115958690590974
TCTN2	804.645188883215	-0.450167123962052	0.102858432498845	-4.37656994206194	1.20561516685417e-05	0.000116759494999096
NUDCD2	1676.34982709247	0.307751816851815	0.0703222917965101	4.37630527944609	1.20707925360972e-05	0.00011683764947433
TEF	752.213645681665	-0.404169749548875	0.0923788670960952	-4.37513212982408	1.2135894536145e-05	0.000117403885063761
IPO4	2723.41013696565	0.228789311669781	0.0522955406071576	4.37492965965184	1.21471641365453e-05	0.000117449007891197
AMOTL2	757.89577841887	-0.374412355431824	0.0856322669728039	-4.3723279631349	1.22928676120904e-05	0.000118793195114446
DUSP16	2194.78206288945	-0.289219572679106	0.0661625865982574	-4.37134621769341	1.23482807621551e-05	0.000119263867589288
ZBED8	265.077926029297	-0.45077376429572	0.103135819383688	-4.37068098153894	1.23859644159205e-05	0.000119562884516549
EXOC1	1170.83299031839	-0.338053276041837	0.0773511002766124	-4.37037449800891	1.24033627011861e-05	0.000119665866624954
MED10	912.064372838553	-0.268466083763669	0.0614363717208325	-4.36982322106489	1.24347159984694e-05	0.000119903299983071
CFAP53	41.628052943615	-1.27600854490749	0.292018953541695	-4.36960864845128	1.2446940026089e-05	0.000119956119568503
ACTL6B	14.5946209581934	-2.43851765473699	0.558150083753486	-4.36892822507215	1.24857790751595e-05	0.000120265242543559
MTFR2	580.335266053271	-0.429659301744134	0.0983516038113929	-4.36860493467991	1.25042732212949e-05	0.000120316498816902
PDCD2L	850.273793542333	0.280518291225975	0.0642124201276542	4.36859863976945	1.25046335871793e-05	0.000120316498816902
SLC37A2	224.276259610067	-0.575026110293041	0.131635991119725	-4.36830463615416	1.25214755102522e-05	0.000120413388884692
SEC23IP	2604.76043630491	-0.23939225589367	0.0548097779738322	-4.36769249472171	1.2556611355074e-05	0.000120686003515984
C17orf58	801.994512546794	0.36818653131231	0.0843047340494925	4.36732925456073	1.25775051583628e-05	0.000120821512274905
CORO1B	1434.72421921844	-0.459472704229624	0.10527807494656	-4.36437220630085	1.27488350770243e-05	0.000122401207615858
SLC39A3	1290.73519645274	0.2838967238886	0.0650513524242749	4.36419402992549	1.27592293430996e-05	0.000122434893119079
SZRD1	5452.01767594478	0.262272268597648	0.0601315389530218	4.36164237876151	1.2908974835248e-05	0.000123805006227371
POM121C	5580.12680649956	-0.165536586196203	0.0379621409217864	-4.36057035184762	1.2972386439179e-05	0.000124346093409726
NLGN2	2469.84461199234	0.294171405112741	0.0674866761347619	4.3589553073457	1.30684795579861e-05	0.000125199695592969
ZNF436	517.705761320256	-0.456064412700419	0.104652627142967	-4.35788785385566	1.31323640486124e-05	0.000125743976924274
OSCP1	200.748196258131	-0.550899682457273	0.126431776142268	-4.35728816968742	1.31683842772075e-05	0.000126021012289035
TMEM50A	2612.45195676162	0.304470897982787	0.0698833394196735	4.35684528689069	1.31950466684243e-05	0.000126208243577866
BANP	815.762981045104	-0.580397520462112	0.133218790774767	-4.35672413093277	1.3202349455464e-05	0.000126210201971831
NOTCH1	1506.80292085428	-0.401806844943024	0.0922397366573394	-4.35611439824132	1.32391602249259e-05	0.000126494093476307
G6PC3	1972.33054170825	0.272539507223989	0.062595110203706	4.35400634869165	1.33671832638988e-05	0.000127648703338016
FAM216A	1268.37562877908	0.31239323001958	0.0717999421857595	4.3508841443265	1.35589684572897e-05	0.000129410637755807
GLE1	2234.02975261897	-0.261313065180831	0.0600760738377009	-4.34970277662924	1.36322175956113e-05	0.000130039946924659
PAX3	607.053643952142	-0.519893955864564	0.119552068206267	-4.34868224084232	1.36957982987428e-05	0.000130576401903456
COX6C	2162.63301206323	0.320027473349619	0.0735947054394001	4.34851218493073	1.37064204585057e-05	0.000130607643179362
PRMT1	7248.12852241577	0.237347299668533	0.0546113276351991	4.34611846930367	1.38567748347926e-05	0.000131969637566924
PRKAB2	2484.86719261032	-0.221179344967379	0.0509273860425364	-4.34303352586449	1.40528678898353e-05	0.000133765548152656
ANKRD9	957.978520104839	0.451245589693522	0.103908595278079	4.34271667792164	1.40731573979134e-05	0.000133887004650775
MAPKAPK3	1823.01594443883	0.277932962040961	0.064014639873361	4.3417093744617	1.41378463154344e-05	0.000134430505526598
F2RL1	626.25490107808	0.426910059508299	0.098337566828902	4.34127132971555	1.41660658907063e-05	0.000134626839980037
RTN4R	416.891407404716	0.413219985688755	0.0952027281790976	4.34042168320424	1.42209547642704e-05	0.000135076280268959
MYL5	288.487042605537	-0.550773769254163	0.126913778065386	-4.33974764324174	1.42646433216399e-05	0.000135418912387656
IPO9	11479.1954506193	0.182877810481339	0.0421417479485943	4.33958768640586	1.42750298563504e-05	0.000135445200574049
SCD5	1081.52242269607	0.292877732253047	0.0675006424419259	4.33888807065834	1.43205430775199e-05	0.000135804574112736
CNNM3	1616.15402330754	0.278351765697537	0.0641558519371478	4.33868084193212	1.43340508035465e-05	0.000135860211800566
C19orf57	549.420981532068	-0.459174114201079	0.105865436450661	-4.33733737464994	1.44219167950185e-05	0.000136620193144498
ADGRG2	154.411306838148	0.59474769374201	0.137174433694303	4.33570365646577	1.4529458056987e-05	0.000137565651603453
ACHE	518.893808817061	-0.408783537595086	0.0942931908658029	-4.33523920276346	1.45601705561e-05	0.000137783072196921
TBC1D9B	7403.31326670376	0.251147566758095	0.0579455047821912	4.33420276002638	1.46289298157466e-05	0.000138360106943506
PTPN23	2662.79747073594	-0.24909093300679	0.0575389987412935	-4.32908007535466	1.49733486965906e-05	0.000141542324919764
ANKRD13B	1586.3515547296	0.315546357810019	0.0728933806703902	4.32887533693709	1.49872735202155e-05	0.000141598677185416
TSC1	2334.17696020948	-0.314774394185492	0.0727258533901022	-4.32823238934081	1.50310824722525e-05	0.000141937162739841
WDR3	2645.98644271431	0.265815078953148	0.0614341528035157	4.32682908159085	1.51271250542063e-05	0.000142768264643759
AKAP10	1548.13983573327	-0.484882435841328	0.112075844729422	-4.32637770441928	1.5158141541373e-05	0.000142949950707967
BTBD1	3994.95972967446	-0.204896100502975	0.0473604211064923	-4.32631500556668	1.51624547008169e-05	0.000142949950707967
GPATCH1	606.096740534125	-0.443124230915659	0.102471081202597	-4.32438328663238	1.52959157390634e-05	0.000144131784714513
RNF31	1157.5207663534	-0.317307431303446	0.0733817773523602	-4.32406304060772	1.53181492476132e-05	0.000144264836743544
TPD52L1	510.222886933435	0.450527179810997	0.104204979453417	4.32347074174507	1.53593516046123e-05	0.000144576300096142
ANTXR1	2244.57597444036	0.243007653067222	0.0562106647025556	4.32315921459249	1.5381064889918e-05	0.0001447040819088
C2orf69	933.130404850842	0.336687896609357	0.0778862725300442	4.32281435062233	1.54051358635875e-05	0.000144853897826785
TIMELESS	6010.92872733005	0.195272069916826	0.045189527099667	4.32117976110145	1.55197170488568e-05	0.000145854169580192
DDX18	3695.67894812404	0.241323327008158	0.0558555579306045	4.32048906051534	1.55683774557563e-05	0.000146234188875226
C5orf34	611.862912106223	-0.375759719612748	0.0870064154127351	-4.31875877003144	1.56909171886704e-05	0.000147307390988251
C2CD4C	158.209188178087	-0.587074987376327	0.135975918254858	-4.31749235387386	1.5781187370023e-05	0.000148057576193614
POLE4	668.114250511498	0.325890400842852	0.0754829464220501	4.31740434482632	1.57874790204765e-05	0.000148057576193614
KCNK1	355.595763126653	0.625266718459781	0.144870331145523	4.31604396508002	1.58850354267003e-05	0.000148893945662708
SLC7A9	25.3548941515761	-1.71461547497914	0.39735322134591	-4.31509141708079	1.59536869171694e-05	0.000149458644401575
ZNF746	1594.22229636808	-0.354704105312505	0.0822274870530373	-4.31369263520991	1.60550119127914e-05	0.000150328681843783
MRTO4	2058.33310684746	0.242742082619311	0.0562754276171987	4.31346491528258	1.60715654453083e-05	0.00015040447641212
CCDC124	2400.58368664692	0.24806164412277	0.0575181386351972	4.31275507185787	1.61232702031281e-05	0.000150808978159822
LAMA5	4081.19319626851	0.362883132784945	0.0841614637739796	4.31174930321422	1.61968016049924e-05	0.000151417102701562
SRRT	6103.21023125757	-0.332150691211092	0.0770451542402157	-4.31111722063005	1.62431763902285e-05	0.000151770845714479
ZBED6	468.268134400604	0.466595387312891	0.10825534958795	4.31013699635985	1.63153441199051e-05	0.000152365091279429
SOD1	5244.01534301984	0.214591805297222	0.0497928373992842	4.30969224702802	1.63481889013519e-05	0.000152591678139075
CALD1	2612.9942874048	0.243628250703497	0.0565455638332011	4.30852986844654	1.64343285281744e-05	0.000153315212780414
SYP	544.540559119811	-0.450160717438405	0.104510749567238	-4.30731498245347	1.65248215474619e-05	0.000154078579934672
INTS4	1053.76822197548	-0.382158580531869	0.0887374031919114	-4.30662343933345	1.65765443061111e-05	0.000154479839783523
MESDC2	2068.86048365096	0.231601083250554	0.0537994141327432	4.30489972770163	1.67061387434181e-05	0.000155605999474446
RPSA	72254.9378860128	0.195697724521464	0.0454812846639486	4.30281875209622	1.68638801481843e-05	0.000156993011997312
LGR4	1090.88113054368	0.372893880386011	0.0866984388422118	4.30104492498032	1.69994588305575e-05	0.000158172358694998
NDUFB4	1718.29703739173	0.225912969093165	0.0525280749550655	4.30080427060041	1.70179325576677e-05	0.000158261432430904
AGGF1P2	37.014217055754	-1.37290799933873	0.319272810098046	-4.30010936075992	1.70713844466422e-05	0.00015861526931659
TRIAP1	1163.08018845118	-0.313662324130586	0.0729434080818389	-4.30007772297494	1.70738218025957e-05	0.00015861526931659
RPL23A	32794.2997510679	0.174411748726786	0.0405709520518503	4.29893162240524	1.71623406344496e-05	0.000159354349253863
AP1AR	1452.83672395426	0.313305942523615	0.0728877698350569	4.29847069313024	1.71980635678211e-05	0.00015960269744229
MID1	3900.99593440849	0.325156089802801	0.0756696740818299	4.29704625727836	1.73089085389583e-05	0.000160547575759634
RFPL4B	10.643830178291	-3.1639730534098	0.736457354666523	-4.29620674348821	1.73745552630698e-05	0.000161018257569289
ZNF629	3770.24598345655	-0.194595367085665	0.0452951252882515	-4.29616577605845	1.73777648206212e-05	0.000161018257569289
LRRC3	415.811373965105	0.396917544059463	0.0924063672003465	4.29534842765656	1.74419174653552e-05	0.000161528507526813
NUDT3	4707.16081964786	0.218416656166124	0.0508611763101484	4.29436894723457	1.75190929075836e-05	0.000162158766782792
RPL32	35329.1308144471	0.16250442990915	0.0378602081908908	4.29222230078093	1.76893714754115e-05	0.000163649695215553
SLX4	1025.19833044231	0.265658141518898	0.0618966099959424	4.29196593377752	1.77098123804711e-05	0.000163753600591345
SH3PXD2A	4134.4340929665	0.242318774542596	0.0564684096340028	4.29122718548605	1.77688409209024e-05	0.000164214012689483
NFKBIL1	1357.778357056	-0.372536713319194	0.0868171283102767	-4.29105086254156	1.77829574178917e-05	0.000164259099141575
PRKCB	361.264197030646	0.673628376511381	0.157041009653616	4.28950614872637	1.79070856012309e-05	0.000165319776259339
SPRY2	471.745634346372	0.385067317900421	0.0897954112716997	4.2882738933652	1.80066971009397e-05	0.00016615312981412
APEX2	1175.84351221972	0.260293489945571	0.0607175350608534	4.28695746104804	1.81136963322352e-05	0.000167053752325453
EEF1D	8390.90112592359	0.221206583500824	0.0516248712078661	4.28488397792106	1.82834577409589e-05	0.000168530430148901
RP5-994D16.11	118.782206145787	-0.81182492625423	0.189467527770868	-4.28477077737567	1.82927692586119e-05	0.000168530430148901
NDUFA6	1408.20658486244	0.247556782115065	0.0577827845733739	4.28426535589873	1.83343987676804e-05	0.000168826486011458
PHKA1	2432.59069074402	0.268747768313365	0.0627571382031028	4.28234581767589	1.849332706524e-05	0.000170201784962232
CDCA4	2437.47356184322	0.246973929072408	0.0576792921912486	4.28184743067773	1.85348051511053e-05	0.000170495276974549
ARNTL	410.894203868966	-0.74135347177793	0.173169097189661	-4.28109566781407	1.85975380462986e-05	0.000170983880042004
HJURP	1666.11110865281	-0.489395364280518	0.114384019503258	-4.2785291722204	1.88132336494e-05	0.000172858245334426
PRKD2	1241.93008030871	-0.525331608148433	0.122785811146943	-4.27843904146013	1.88208516375597e-05	0.000172858245334426
IER3	278.008405504546	0.611296781610332	0.142914334999433	4.27736504957854	1.89118534586486e-05	0.000173514791717354
PRDX3	7712.84216899577	0.27427334885169	0.0641218210080827	4.27737928430194	1.89106445815766e-05	0.000173514791717354
SLC25A44	1826.09870872015	-0.36541675746794	0.0854475225815484	-4.27650499895064	1.89850295769892e-05	0.000174096343944531
EMILIN2	378.337536539601	0.620865351334058	0.145324770358374	4.27226101787735	1.93500885374393e-05	0.000177261166555491
ZSCAN16	233.164632837952	-0.516411635199894	0.120873578424699	-4.27232850992	1.93442310405572e-05	0.000177261166555491
KLHDC3	4020.90645656807	0.203608683769047	0.0476599767522199	4.27211042983908	1.93631638563178e-05	0.000177289606863639
EIF4EBP2	6155.50475345974	0.245978916732348	0.0575894235289145	4.27125158856378	1.94378966694122e-05	0.000177882264888739
IRAK3	32.9674695356306	-1.65311302678721	0.387044841916595	-4.27111499174414	1.94498080495269e-05	0.000177899710354238
MRPS26	2837.63225373722	0.333839473040308	0.0781676288066176	4.27081489021764	1.94760016222972e-05	0.000178047704291037
RP11-384K6.6	1524.99437405233	-0.364372882393937	0.0853291389351214	-4.27020460936541	1.95293720442768e-05	0.000178443866556673
GTF2IRD1	1809.50860166842	-0.351459113150804	0.0823171356890469	-4.26957413190908	1.95846549638615e-05	0.000178857087782446
FOXD4L5	39.7545724120097	-1.26678278603684	0.296772040647752	-4.26853817924318	1.96758154192025e-05	0.000179597368567166
BAHCC1	2158.61750417076	0.381044385435875	0.0892992856774127	4.26704852726786	1.98076085184536e-05	0.000180707587001859
OXA1L	6322.63708054393	0.163134132468427	0.0382450915553367	4.26549201045547	1.99462152218284e-05	0.000181878796338118
SNRPA	4423.18757903259	0.218591417223791	0.0512554901645533	4.26474152372777	2.00133750838426e-05	0.000182397653698517
PCSK1N	934.014065037343	0.708593986797777	0.166171511872924	4.26423265222295	2.00590356293579e-05	0.000182720139613531
UBR3	2414.27016322444	-0.30984946579739	0.0726814824128314	-4.2631142831876	2.01597346210352e-05	0.000183543390320853
TMEM65	1848.27404103392	0.28400334523623	0.0666209721162297	4.26297209744622	2.01725715945163e-05	0.000183566272017448
NSFP1	252.477783041667	-0.684068752926162	0.160477583485973	-4.26270596843799	2.0196619474714e-05	0.000183691095079227
ADAM15	3571.90964935841	0.270361449170021	0.0634436582743689	4.2614416716138	2.03112368973036e-05	0.000184639112101716
RECQL	2005.90883331326	-0.271679482036524	0.0637665723206211	-4.2605313748167	2.0394144945462e-05	0.000185298053794206
FXYD6	488.325285249504	0.391871380152338	0.0920115627229841	4.25893625274175	2.05402031509841e-05	0.000186529801954877
CABLES1	1066.45871970961	0.4485145171248	0.105320298936627	4.25857618762249	2.05733102141847e-05	0.000186735083674537
DHX37	2150.63008245734	-0.316610557318756	0.0743549133582663	-4.25809866515778	2.06172955576758e-05	0.000187038843015833
CNTROB	2203.18822370016	-0.419100149278908	0.0984375176174017	-4.25752456403695	2.0670295447691e-05	0.000187424030267921
SUSD6	710.739879490246	-0.330733779547779	0.0776856456669541	-4.2573345012239	2.06878702370437e-05	0.000187487778126847
MT-ATP6	44743.2734453478	0.300991487751232	0.0707121508091059	4.25657378975485	2.07583544799264e-05	0.000188030718801615
LRRC37A16P	994.86744707056	-0.315681058164139	0.0741730102665716	-4.25600979425816	2.08107594015335e-05	0.000188409426129668
ST6GALNAC6	3794.99290092756	0.252007353216458	0.0592137040168061	4.25589578292439	2.08213683169927e-05	0.000188409542007352
CD81	5944.00624980206	0.242587571143293	0.0570128290312969	4.25496463278687	2.09082061114159e-05	0.000189096233341345
SCAND2P	648.613072684917	-0.480041284034185	0.112822028204687	-4.25485423080032	2.09185248851261e-05	0.000189096233341345
NPM3	1963.13916904016	0.257234716539356	0.0604622943312578	4.25446502459915	2.09549409144518e-05	0.000189233013915626
TFPT	448.444300328005	-0.396723962969335	0.0932479892469642	-4.25450421154525	2.09512716620779e-05	0.000189233013915626
ZNF597	146.705099190244	-0.664893023854186	0.156297585684288	-4.25401979783125	2.09966725114647e-05	0.000189513621282413
PFN1	10995.8062668458	0.337525369203022	0.0793638598932744	4.25288499900223	2.11033965967335e-05	0.00019038026123111
RP11-437B10.1	578.979779238191	-0.360690191886441	0.0848768150309622	-4.24957265131668	2.14178736015533e-05	0.000193021394074617
SEMA3F	666.896854224151	0.548473479927849	0.129065148705326	4.24958623942776	2.14165744694609e-05	0.000193021394074617
GDF11	1113.36248197699	0.451242038424752	0.106214707183428	4.2483950706137	2.15307451403722e-05	0.000193940313749218
SGPP2	283.80738266525	0.527861740486961	0.124271520601165	4.24764851941479	2.16025953792095e-05	0.000194488986550746
NEK2	2144.71933155124	-0.30188332945818	0.0711256194875088	-4.24436836731099	2.19209999416804e-05	0.000197255718604767
PPA1	9081.01224706447	0.203798329722097	0.0480194305398547	4.24408051971693	2.19491535231456e-05	0.000197409154676304
DYNC1I2	2241.14113244298	-0.353240570307899	0.0832607255850319	-4.24258337680644	2.20961408465109e-05	0.000198530308434467
ZNF772	308.491191701322	-0.614102444355003	0.144746037765612	-4.24262006639118	2.20925275440491e-05	0.000198530308434467
CERK	2757.74120039782	0.196723802022672	0.0463771856783387	4.24182276576897	2.21711749703019e-05	0.00019900336302218
MYH14	1912.32106214537	0.293216496492198	0.0691248372866329	4.24183995220628	2.21694768569665e-05	0.00019900336302218
TMEM214	2319.26147895503	0.264596081146861	0.0623984535356415	4.24042690410149	2.23095077956014e-05	0.000200143974830267
RABAC1	2672.22835917783	0.2768978208468	0.0653097057549869	4.23976524845477	2.23753658751879e-05	0.000200633575706866
FMN1	86.4781500669767	-0.883589932254161	0.208467694236487	-4.2384981303233	2.25020056623316e-05	0.000201667420706612
MCM9	624.778596218257	-0.420689219039373	0.0993142101057239	-4.23594185153899	2.27595674894979e-05	0.000203872982131366
MTMR3	2675.40186583145	-0.345147747485415	0.0815263158639425	-4.23357469091851	2.30005743831474e-05	0.000205908453764074
PPP1R21	545.600215032848	-0.505320000000499	0.119362709578493	-4.23348298463517	2.30099599364049e-05	0.000205908453764074
PTGFR	90.4839135736158	0.803284877478136	0.189765827019707	4.23303231194896	2.30561364006312e-05	0.000206217887997799
FUNDC2	2734.47359203352	0.239283270392203	0.0565480641037873	4.23150242514096	2.32135491080767e-05	0.000207521426189398
TBC1D9	1687.70344465606	0.274318511152016	0.0648452614433974	4.23035554250121	2.33322239831926e-05	0.00020847752494731
VPS8	774.194342685033	-0.458926261903701	0.108497446342687	-4.22983468619338	2.33863105570348e-05	0.000208855845311218
ACAP1	73.5529575290173	-0.951726417074957	0.225029161419433	-4.2293470369426	2.34370569765795e-05	0.000209159105847125
RABGAP1	2582.40478076656	-0.236594518491973	0.0559420009205503	-4.22928237457913	2.3443793822244e-05	0.000209159105847125
TTC3	10041.568407405	0.224754975282217	0.0531533660046649	4.22842412769291	2.35333849539826e-05	0.000209853118288247
PIM3	4614.12742726574	0.22301653794978	0.0527502052400233	4.22778521780178	2.36002912504644e-05	0.000210344249987222
CH17-258A22.4	407.699135622343	-0.765178608202954	0.1810005546251	-4.22749316866925	2.36309347165822e-05	0.000210511848795365
COG4	2480.6373340944	-0.339715321457332	0.0803863641382869	-4.22603167961332	2.37848521371552e-05	0.000211776893265276
WDR44	1547.87993260348	0.272876471629913	0.0645728736328078	4.22586848436727	2.38020982057475e-05	0.000211824378476675
COPS6	4178.68173248041	0.203144138316594	0.0480757971179944	4.2254970378964	2.38413961177978e-05	0.000211963512941531
[truncated: 33,249 more rows]
