# Supplementary material for: eVIP2: Expression-based variant impact phenotyping to predict the function of gene variants
Source: PLoS Comput Biol. 2021 Jul 2;17(7):e1009132. doi: 10.1371/journal.pcbi.1009132 (PMC8281988; doi:10.1371/journal.pcbi.1009132)
Supplement: S7 File — Text file containing DESeq2 outputs for GFP replicates vs RNF43 G659fs replicates. (CSV) [file pcbi.1009132.s018.csv]

	baseMean	log2FoldChange	lfcSE	stat	pvalue	padj
RNF43	918551.022628532	10.9080781210315	0.54321193287486	20.0807041614538	1.08841008845507e-89	1.80621654179118e-85
PGK1	12081.0730516374	1.18845022847408	0.0894471160692483	13.2866243284356	2.76786136229273e-40	2.29663296536239e-36
DERL3	433.237209343441	3.27654778423611	0.253529302601172	12.9237439247426	3.30652343000752e-38	1.82905854403249e-34
DHRS2	762.935389517721	-2.71397457807954	0.21046568822967	-12.895092786421	4.7968544233478e-38	1.99009497888642e-34
ALPK3	223.415904800421	-3.0201434456196	0.251699672643256	-11.9989963193165	3.59631040515475e-33	1.19361542347086e-29
SLC22A31	166.030202431079	3.15637672276011	0.279295145564732	11.3012229996979	1.29403161880727e-29	3.57907578568445e-26
FTCD	143.029954868522	-2.4112325688962	0.216726470069183	-11.125694836106	9.40700385564219e-29	2.23013184263403e-25
HYOU1	11238.871853405	1.32785047782308	0.120517973074342	11.0178626801497	3.13412441435757e-28	6.50134933203298e-25
HOXB4	283.273372940384	-1.24169101289748	0.115783841943739	-10.7242167132512	7.83480553316386e-27	1.4446510869206e-23
RBM14	2790.62950903467	-0.985223265669083	0.0922436182228607	-10.6806658785736	1.25369140823497e-26	2.08050089196593e-23
PDIA4	12304.2392067709	1.91428444139703	0.191707234920479	9.98545747212454	1.76485093087552e-23	2.6625182907163e-20
HSPA5	37939.7149712789	1.72514416010092	0.18441707778338	9.35457920077942	8.39331480689514e-21	1.16072549350354e-17
TCN2	62.1046606900756	-2.90685462332538	0.319922327871817	-9.08612613149672	1.02630664253531e-19	1.31011990252872e-16
MANF	3015.3097531848	1.54639400768995	0.171475388283656	9.01816886474628	1.91259346121213e-19	2.26710632062967e-16
SENP3-EIF4A1	169.682445298169	-1.8788162214139	0.217305699429216	-8.64595924703714	5.33551560307104e-18	5.90285876219759e-15
KBTBD12	49.6451749629685	-2.72926095329518	0.319143450162807	-8.55183132194279	1.21150739599718e-17	1.25656032728583e-14
SMC1B	69.0233100592011	-2.1630653599721	0.257174709644066	-8.41087898170787	4.06949436604808e-17	3.97254464732752e-14
TCEAL7	70.477938789047	-1.95498111156748	0.238290360488156	-8.20419721369572	2.32136778321469e-16	2.1401721312471e-13
DNAH17	609.103532450482	-1.92287706132951	0.235747864616854	-8.15649831846681	3.44877307851913e-16	3.01223101252763e-13
BTG2	1256.9581134436	-0.974273996692857	0.121456320917361	-8.02159977623356	1.04376747814976e-15	8.66066064994759e-13
SDF2L1	1267.25171963013	1.68315099959942	0.212719513752027	7.91253688912391	2.52196106267543e-15	1.99294970643327e-12
HSPA1B	19073.279670448	-1.37923570009709	0.178089676433859	-7.74461343136486	9.58730752315922e-15	7.23188037940124e-12
PPIB	5907.9406596262	0.56410183295739	0.0731837442505273	7.70802093735899	1.27783788312846e-14	9.21987811761602e-12
CRELD2	1290.01553988586	0.969488892153413	0.127185289197397	7.62264958684592	2.48520859438279e-14	1.7184181926576e-11
MSTO2P	507.850216859213	1.10834083160401	0.147562945448394	7.51096983213594	5.86909177875048e-14	3.89590312273457e-11
CFAP43	233.031483035596	-1.19101753404448	0.159535027776275	-7.4655550611413	8.29491953319061e-14	5.29439190974224e-11
DNAJB1	3178.23481037449	-1.08780072462907	0.146167033276167	-7.44217557302262	9.90404672340285e-14	6.08732056943964e-11
MSTO1	2253.99601362892	0.893789389705297	0.12073677226538	7.40279347323234	1.3334906063889e-13	7.90331307607991e-11
XRCC6P1	35.2710352301593	-2.48686989776163	0.341645798649063	-7.27908818898174	3.36083938116353e-13	1.92321136311755e-10
FAM214B	215.250675154902	-1.01169637480147	0.139140444507284	-7.27104457933877	3.56718186529702e-13	1.97324610182013e-10
SEMA6C	692.460178954342	-0.915866191775852	0.126487974222338	-7.24073729069263	4.46252072868744e-13	2.38888811266349e-10
CD68	91.0931790559894	-1.63553761106673	0.230270407107085	-7.10268258789389	1.22358212194626e-12	6.34542041053067e-10
AMDHD2	439.049774497966	-0.996413629464797	0.147142605648249	-6.7717546870603	1.27229741521662e-11	6.39811381985448e-09
GMPPA	1619.92643532526	0.865944904411237	0.127974801130975	6.76652666586284	1.31910736654421e-11	6.43840786700035e-09
HERPUD1	4456.5126157516	0.905296452948992	0.134975100262084	6.70713673256149	1.98480271055437e-11	9.41080028047137e-09
FAM21A	1604.57436818368	-0.743337176892483	0.112242331268526	-6.62260992347122	3.52911435584403e-11	1.58802939230521e-08
XBP1	9277.42791365994	0.469239977919583	0.0708593975064233	6.62212768429264	3.54065004611586e-11	1.58802939230521e-08
KCNN4	43.100884586427	-1.96179376442197	0.297454410404262	-6.59527542979026	4.24467094922095e-11	1.85369248427162e-08
TEX14	125.782642310614	-1.11543754250741	0.169601939413083	-6.57679709540731	4.80690013771376e-11	2.04539763552205e-08
ORAOV1	720.984352416008	-0.578092159240003	0.0882951742659337	-6.54726788916984	5.85991948036818e-11	2.43113409441775e-08
PDIA6	9236.44188953287	0.67714031919911	0.103789514556161	6.52416886324975	6.83796380600843e-11	2.76770754538317e-08
FBXL20	1572.76450616371	-0.605173774862161	0.0935508092546234	-6.46893147888244	9.86983358505994e-11	3.89975924628737e-08
RP11-295P9.13	110.092088436959	-1.26289683453787	0.195754852836128	-6.45142031597592	1.10806707820141e-10	4.27636585180288e-08
MYDGF	3789.04738398216	0.900330422082916	0.140667284971497	6.40042510428312	1.54944941546209e-10	5.80619059160008e-08
SEC61A1	11040.7010651086	0.513109978869329	0.0801987256731801	6.3979816956234	1.57444155843328e-10	5.80619059160008e-08
CNKSR1	74.0701063860449	-1.73630660454478	0.271723896268316	-6.38996653732009	1.65922060061715e-10	5.98581866679165e-08
NECTIN4	201.092952505737	-1.10374993256646	0.174721014552065	-6.31721338956373	2.66321732532242e-10	9.40342372632458e-08
HSPB8	259.775729091232	-0.910643600306872	0.145333718448727	-6.26587972857892	3.70726398395168e-10	1.28170928778496e-07
RBM12	3744.15720874797	-0.681817828930943	0.109141544024752	-6.24709715281578	4.18150990461215e-10	1.41616646667426e-07
HDLBP	22677.1222306611	0.513008531440549	0.082300374893186	6.23336809955434	4.56511751261043e-10	1.5151625024354e-07
LRRC70	18.2898790415714	-3.03140599646788	0.488222863808813	-6.20906192884684	5.33018161678494e-10	1.73439929275581e-07
ATXN1L	1999.68102893009	-0.522626962480431	0.0844637878656075	-6.18758613231976	6.10924679322011e-10	1.94967212564399e-07
SSR2	6333.36174405418	0.481299816750095	0.0780514295159645	6.16644460882874	6.98425304581827e-10	2.17775125942231e-07
TRA2A	2299.11707305264	-0.537651407242789	0.0872223458601148	-6.16414752367544	7.08638553834316e-10	2.17775125942231e-07
RPN1	10002.4777652905	0.377956087753968	0.0616044845301293	6.13520412737354	8.50499161817708e-10	2.56618792552088e-07
ATP6V1H	1374.6714074486	-0.62664350046559	0.102539905500922	-6.11121589594166	9.88748966199979e-10	2.87864720948924e-07
GOLGA6L5P	332.835956330078	-1.1334970310024	0.185456703541537	-6.11192267174384	9.84378831159017e-10	2.87864720948924e-07
ZNF594	330.927885215286	-0.920228772155294	0.150689880145423	-6.1067722083741	1.016661749511e-09	2.90887960916121e-07
FKBP2	747.240991095063	0.682192865679563	0.111766019186492	6.10375918051858	1.03602349255066e-09	2.91403556930139e-07
TMEM214	2393.13147225431	0.646944610860465	0.107241198498286	6.03261265185135	1.61329801819152e-09	4.4621134353147e-07
PANK2	1516.15933802325	-0.631763367923386	0.104798202829712	-6.02837978958422	1.65611509338949e-09	4.50544753685222e-07
SAXO2	157.710757550248	-0.968758193076559	0.160805525130272	-6.02440862832138	1.69729056259741e-09	4.54298982037162e-07
GPNMB	73.8187646216441	-1.61904932099353	0.269647651373824	-6.00431456660073	1.92141866191221e-09	5.06126074514812e-07
PDXK	4217.75010682902	0.428896241917522	0.0715545620767299	5.99397480006383	2.04773118384903e-09	5.30970296812104e-07
TXNDC5	8545.56506850813	0.473282472270988	0.0791532628131804	5.97931728206886	2.2407474195286e-09	5.72080052724263e-07
CASS4	125.685258723066	-1.57247983432659	0.263692645271761	-5.963305623128	2.47185459585803e-09	6.21521621488848e-07
FKBP10	8036.32178267264	0.577511626584791	0.0973565294611729	5.93192495440288	2.99403476009205e-09	7.41582191697427e-07
PILRA	106.185877035564	-1.25951310255023	0.213146372896506	-5.90914630839997	3.43885177490236e-09	8.39231547125068e-07
GNG4	1942.48509953807	0.512856299681208	0.0876607304986989	5.85046801188611	4.9019173437665e-09	1.17894664231602e-06
RBM4	3819.21027392683	-0.58312130258887	0.0997430444315957	-5.84623525291308	5.02822806117781e-09	1.19204920964637e-06
DDB2	1521.08352498955	-0.721041304067788	0.12391374288067	-5.81889697870041	5.92372287308096e-09	1.38456593068702e-06
NPIPB3	1426.5085614595	-0.577228230024377	0.0997429040766568	-5.78716085487897	7.15860223352229e-09	1.64995838979587e-06
NANS	1926.80008523919	0.57216984416355	0.0992629575053972	5.76418291921676	8.2054384756822e-09	1.86533221238282e-06
DNAJB11	2128.29902002552	0.776609108762869	0.134790138510276	5.76161666829703	8.33120438976911e-09	1.86832887632727e-06
PLA2G4C	188.512058605996	-1.14721616522568	0.200694488569239	-5.71623153881426	1.08912314992264e-08	2.39578434882836e-06
RENBP	306.623584232935	-0.829989362938106	0.145230596708777	-5.71497591931292	1.09719560416364e-08	2.39578434882836e-06
INPP5D	281.773599933659	-1.15864176472604	0.203285716805354	-5.6995729111428	1.20107947870602e-08	2.5672055388912e-06
TP53INP1	738.477019899966	-0.962409065195224	0.168879684986252	-5.698785293646	1.20664074741497e-08	2.5672055388912e-06
KIF24	811.976949672845	-0.552161501929203	0.097253834518631	-5.67752937107508	1.36654068572133e-08	2.87060033918297e-06
HSP90B1	27110.7790841615	0.886584025838228	0.156649380963399	5.65967142918605	1.51663083717851e-08	3.10722083246634e-06
PTAFR	97.1728270222028	-1.29375416835218	0.228513161978568	-5.66161772543114	1.49952578308789e-08	3.10722083246634e-06
DNAJB9	768.928912744601	0.806438114822996	0.143130388870121	5.63428997286364	1.75781038521226e-08	3.53688189803571e-06
SMG1P2	445.190823239019	-1.12723988205054	0.200106534371606	-5.63319876380055	1.76897377244329e-08	3.53688189803571e-06
P4HB	20657.3906346784	0.574795533943637	0.102139508331427	5.62755336630872	1.82783622756342e-08	3.61106454719227e-06
FAM13B	1563.99638846558	-0.66941375416004	0.119057309024264	-5.62261787744264	1.88085139726315e-08	3.67208575736258e-06
CLCN6	817.717293726725	-0.713695911950726	0.127474630771888	-5.59872899908897	2.15929034388784e-08	4.11878428239296e-06
FOXD4	79.2818258017793	-1.31456501714536	0.234796782049119	-5.59873523679877	2.15921266357723e-08	4.11878428239296e-06
CPEB3	350.15999645398	-0.686961819966881	0.122755935084772	-5.59615972533206	2.19151814001647e-08	4.13275494699698e-06
TEN1-CDK3	141.811747589671	-1.82923881650337	0.327525760892856	-5.58502272162272	2.3366966168622e-08	4.35702026481215e-06
NUTM2B	89.7757172782643	-1.3303753633737	0.238460211179587	-5.57902451227713	2.41871158382049e-08	4.45983541483345e-06
ATG14	562.340094119207	-0.692738876982855	0.124637005497296	-5.55805135255664	2.72803131711779e-08	4.97490985797469e-06
HIST2H4A	422.088029437193	0.991799756676348	0.178894272334487	5.54405540062194	2.95545257613056e-08	5.33105820661812e-06
GFM2	1576.15135678008	-0.566062823942734	0.102167584730796	-5.54053250288989	3.01553260601573e-08	5.3809423222399e-06
DAP	2450.07682213306	0.553693185027863	0.100301378512439	5.52029486772405	3.38431267263527e-08	5.97475200025344e-06
TMPPE	128.365668751302	-1.17864356371579	0.214333088009574	-5.49912089944386	3.81689374552434e-08	6.66751070599751e-06
RP11-514P8.7	14.470270572995	-6.54584755981224	1.19361093829052	-5.48407135845046	4.1564698215966e-08	7.0482833411919e-06
SLC9A8	918.276122678647	-0.674036093016838	0.122913516362543	-5.4838240167885	4.16228844493405e-08	7.0482833411919e-06
SMCR8	2862.62824901855	-0.397826080947486	0.072536719937361	-5.48447849986914	4.1469091387213e-08	7.0482833411919e-06
TTC41P	44.6321015288713	-1.76902969988743	0.322710124990106	-5.48179174713427	4.21039682972548e-08	7.05773084740347e-06
SSR4	5029.54035323262	0.680627997780095	0.124303606714352	5.47552895503805	4.36206625163235e-08	7.23884894458389e-06
CPA4	33.2794443598171	-1.84664700176931	0.337371258301251	-5.47363462752471	4.40897643257969e-08	7.24425385135247e-06
DHX9	8613.30379834549	-0.541330538526442	0.0993910460085863	-5.44647189324958	5.13787174696767e-08	8.35911584714985e-06
AFF2	131.039414467367	1.04337086324091	0.192332720743936	5.42482245977279	5.80121724732477e-08	9.25684617493794e-06
GPR137C	222.119331892949	-0.823474913970943	0.151788206938895	-5.42515739910181	5.79034921369455e-08	9.25684617493794e-06
FAM21C	1604.68376177675	-0.567286657187796	0.104624597622031	-5.42211554530597	5.88977894594405e-08	9.30865539123253e-06
ATP1A3	1738.17913084197	0.653309569062302	0.120656038699018	5.41464460549724	6.14105567141926e-08	9.61422819501911e-06
SEL1L	4515.45042477703	0.765316223517307	0.141915317431065	5.39276687936846	6.93809409125913e-08	1.07605300415369e-05
GMPPB	1907.02860960605	0.846052936057389	0.157025405710533	5.38800031898684	7.12459259734665e-08	1.09474642734229e-05
PTCH2	163.512351233058	-1.20218747872394	0.224179558034583	-5.36260972795068	8.20281081558736e-08	1.2488591328869e-05
RBM4B	603.361012852288	-0.812476387632811	0.151788126255579	-5.35270055488247	8.6651178881702e-08	1.30725119412895e-05
HFM1	233.452219799363	-1.21367183023636	0.227042507687499	-5.3455709355838	9.01324897772786e-08	1.34717443087833e-05
ZFP36	207.499144003367	-0.770065374992953	0.144099248540971	-5.34399299642429	9.0921082409384e-08	1.34717443087833e-05
PLPP5	532.583147706747	1.10376294365756	0.206686521406181	5.34027538974564	9.28054952656478e-08	1.35097122274862e-05
TRAFD1	1691.97503046124	-0.520101588040583	0.09739174225189	-5.34030479396717	9.27904433039653e-08	1.35097122274862e-05
HSPH1	4527.30801131005	-0.934706796198174	0.17516778384922	-5.33606566035424	9.49850172932395e-08	1.37067509737505e-05
PLXNB3	80.3581959064754	-1.25974260590815	0.236665418735677	-5.32288414859252	1.02134796183173e-07	1.46114391608599e-05
PGM1	3031.09357185345	0.34701448566712	0.0652532267907131	5.31796667741966	1.04933280177689e-07	1.48834853380235e-05
NRBP1	2079.7501917206	-0.515938472336218	0.0971065427877483	-5.31311750500619	1.07765498038199e-07	1.51556647452874e-05
FASTKD5	844.869210302498	-0.652200143318116	0.123036730074488	-5.30085725557943	1.15260182844383e-07	1.60734683554835e-05
HM13	5127.64887303075	0.474493596864714	0.0897731703222039	5.28547220914349	1.25380907156097e-07	1.73391346187953e-05
CARMIL3	220.678637940319	0.737005421829693	0.139493521386254	5.28343835975683	1.26781534538361e-07	1.73879302947447e-05
RNF38	1699.76816814611	-0.542192382479069	0.10311346351243	-5.25821133351523	1.45463298354527e-07	1.97865855425686e-05
RFWD3	3816.0123747089	-0.498736156724256	0.0949742244014932	-5.25127906931783	1.51046628561598e-07	2.03790146421115e-05
HSPA6	126.808672152111	1.97768108467572	0.378282744789714	5.22804994918577	1.71307235794593e-07	2.29261578871877e-05
NT5C2	1583.22225929782	-0.534641516004657	0.102440465754789	-5.21904612660024	1.79846972349557e-07	2.38764840491272e-05
RC3H1	1493.54167326442	-0.611593509632906	0.117363667348426	-5.21109746696332	1.87726788413884e-07	2.47248099502254e-05
INTS6	1056.99062856345	-0.729648434374944	0.140407662755366	-5.19664254825052	2.02920011396886e-07	2.65154140876482e-05
LAMP3	213.525843711804	0.914829356629322	0.176440950205143	5.18490381946865	2.16126371828249e-07	2.80204464100766e-05
CEP85L	1195.35175450729	-0.856260307832971	0.165663946761199	-5.16865814543978	2.35780725618983e-07	3.03316367569536e-05
CXorf40B	1778.63113458693	0.475670463225239	0.0920775212399198	5.16597815427523	2.39184728181631e-07	3.05328504936475e-05
STT3A	8572.15955741124	0.374951642392886	0.0726585290034367	5.16046288764188	2.46339994618214e-07	3.12062000815974e-05
CALR	14965.7966366492	0.696595532883664	0.135511341432652	5.14049617928008	2.74013896402624e-07	3.44489440212238e-05
XKR7	37.5728417503244	1.90267009198115	0.37139031801029	5.12310095258981	3.0055132642135e-07	3.75011222703933e-05
HJURP	1419.67296467118	-0.706423397451205	0.137949436304019	-5.12088643765357	3.04102748271175e-07	3.76610828922399e-05
CANX	37619.1147236781	0.338439368454471	0.0661558496354416	5.11578900912731	3.12432154411522e-07	3.78453401639358e-05
FGF22	26.0634383572371	-2.01891967795883	0.394507201942366	-5.11757369198492	3.09491155603883e-07	3.78453401639358e-05
POLR1B	1936.78540614823	0.553300440363086	0.108147629509962	5.11615874402607	3.11820656674255e-07	3.78453401639358e-05
ALKBH2	1096.50906762173	0.491339165766048	0.0964546071435955	5.09399374811173	3.50598332165228e-07	4.21607197266809e-05
ABLIM3	93.876966223343	0.979391876744538	0.192577551193643	5.08570116648605	3.66270373753368e-07	4.3728466564296e-05
TMEM39A	1846.60509769312	0.664389503014183	0.130725157602241	5.08233851234457	3.72816232736075e-07	4.41920384446797e-05
AP5Z1	1371.5944930739	-0.800635406930186	0.157587138419131	-5.0805885236697	3.76267342833183e-07	4.41968897579102e-05
PARM1	627.959860517735	0.532132531455879	0.104758263227935	5.07962345937385	3.78183690607005e-07	4.41968897579102e-05
TMEM187	416.383046753787	0.719357574886992	0.14204762845053	5.06419982321296	4.10119296449167e-07	4.75939141578596e-05
SND1	12279.3027167135	0.361175017652435	0.0715670391359228	5.0466670413244	4.49583834735547e-07	5.18114148433084e-05
TRAM1	5052.98819782839	0.399434094111955	0.0792165316510717	5.04230727837667	4.59951904825471e-07	5.26407024867496e-05
TMED9	5549.5913613239	0.453380724139123	0.0905737650079759	5.00565173700352	5.56733359991134e-07	6.3280754171595e-05
IKBKG	955.124613250103	-0.461607231060132	0.0922719664721318	-5.00268119027839	5.65383997903034e-07	6.38268533687133e-05
RGS16	702.209256444793	0.803278113790686	0.160846989797365	4.99405127073036	5.9125690399473e-07	6.62966778499496e-05
AC011043.1	671.850112660893	-0.562561936110122	0.112786943447746	-4.98782854569294	6.10617214442327e-07	6.75932472737808e-05
CEP162	428.290152714482	-0.906244958156597	0.18169530533654	-4.98771807272637	6.10966380901905e-07	6.75932472737808e-05
WDR37	871.581236392236	-0.478462524078164	0.0960457803020356	-4.98160900534662	6.30577468734929e-07	6.93008814149413e-05
NEMP1	4141.66735207738	-0.518766910682056	0.104268883940481	-4.97528017062289	6.51533359178786e-07	7.11328690498155e-05
HAX1	3622.66794522154	0.354837020704777	0.0716396264227202	4.9530830690128	7.30467723460536e-07	7.92294893518143e-05
ORAI3	255.654821770673	-0.668169762852801	0.134963936909963	-4.95072815857876	7.3936319855268e-07	7.96735862336476e-05
NEFM	4406.87479966954	0.729028521464847	0.147471319321325	4.94352749280263	7.67215247844085e-07	8.11244785233622e-05
UBOX5	389.122634241114	0.910558223866182	0.184136033794252	4.94503006882189	7.61321123027014e-07	8.11244785233622e-05
ZSWIM8	2713.53946391061	-0.491521521603473	0.0994287035632706	-4.94345700978287	7.67492806759136e-07	8.11244785233622e-05
HADHAP1	12.01897186747	-2.88750477455177	0.584816578741075	-4.93745368978365	7.91491934218404e-07	8.31317003060405e-05
CCDC163	242.257760506019	0.720918778318956	0.146217422493426	4.93045743814399	8.20372895135337e-07	8.45595540047883e-05
NBPF11	975.018135590795	-0.489742687296688	0.0993259600329099	-4.93066150213318	8.19516317874794e-07	8.45595540047883e-05
PDIA3	7610.83678480415	0.724227373678249	0.146864174587793	4.93127323740423	8.1695366163485e-07	8.45595540047883e-05
RP11-231C14.4	1314.11836420204	-0.599022344687009	0.121568390765583	-4.92745146098123	8.33091103380569e-07	8.53404127197564e-05
LLfos-48D6.2	125.23342374088	5.71527561062465	1.16255071015612	4.91615166606982	8.82620284814267e-07	8.98594087514893e-05
FNBP1	1627.76042301043	-0.41053369367125	0.0835970522992845	-4.91086327065103	9.06763013101697e-07	9.17544646489187e-05
CINP	901.342080534796	0.470920828675472	0.0962486147010865	4.89275435431441	9.94344833203501e-07	0.000100006984890982
CROCCP2	928.560741320222	-0.524004254394919	0.107500278799407	-4.87444553862691	1.09114481250546e-06	0.00010908161544294
UBE2A	2595.23823568323	-0.469720609358563	0.0963958538655661	-4.87283000795487	1.10010877703693e-06	0.000109319192544478
ANXA6	2630.52442478088	0.548542760252635	0.112761706598007	4.86461917615508	1.14677392734279e-06	0.00011260777114943
JAZF1	427.073943919876	-0.573271521202209	0.117820573754879	-4.86563172230749	1.14091793507104e-06	0.00011260777114943
SMG1P5	949.410028982965	-0.803902490009166	0.166093915812747	-4.84004778908024	1.29807909923562e-06	0.000126715427363618
UBR2	2009.56034702894	-0.548068198052177	0.113496337463481	-4.82895052211289	1.3725450374559e-06	0.000133201081266554
TSC22D3	10037.3799721881	0.463208725596576	0.0960306678960032	4.82354997362103	1.41025412407214e-06	0.000136064925517309
SERP1	4626.23276543463	0.861656428188933	0.17908579767063	4.81141687055312	1.49864066169052e-06	0.000143756888906093
SIL1	626.073259493959	0.670987139308386	0.139523096737664	4.80914740998044	1.51575401393688e-06	0.000144562861271739
TMED3	2249.29800633773	0.380231938403201	0.079102869094152	4.80680337840377	1.53362686598014e-06	0.000145431644805374
FICD	265.649095209409	0.877059591493886	0.182641767043258	4.80207570093296	1.5702930233204e-06	0.000148062572284102
UBXN8	265.94948215309	-0.684684454867525	0.142960886944919	-4.78931314361057	1.67353150613576e-06	0.000156905397425554
UAP1L1	1432.65728413239	-0.659634491637827	0.13799393295522	-4.7801702401792	1.75146820377137e-06	0.000163289971020145
FAM83D	840.713194095722	-0.472296960863289	0.0988523212052193	-4.77780344563474	1.77220486498776e-06	0.000164300221980289
PEX6	459.286465232947	-0.555800933407554	0.116405511882527	-4.77469601240577	1.79978909688737e-06	0.000165930555904699
LTA	25.698171613145	-1.97456222024826	0.414009466512867	-4.76936490578265	1.84807629493484e-06	0.000167862528849635
MPI	3179.34512588031	0.38652628623722	0.0810242855057115	4.77049916361155	1.83769948912051e-06	0.000167862528849635
SNRPA	4278.96564872435	0.470221108062247	0.0985987625929725	4.76903660549348	1.85109025486491e-06	0.000167862528849635
RAP1GDS1	1288.30522194408	0.39039133509628	0.0819531848536289	4.76358955168774	1.90179151418147e-06	0.000171522990096965
C20orf194	577.579721069327	-0.501318196845592	0.105343101917178	-4.75890863019901	1.94642514037304e-06	0.000174599595699949
LRRC37B	594.997726127863	-0.488547779049206	0.102877290220941	-4.74883988487635	2.04586830957044e-06	0.000182533250523234
OSTM1	972.895281904407	-0.449224821243787	0.0946197240731186	-4.74768686597145	2.05756260900278e-06	0.000182594927788242
POPDC3	771.490604179091	0.805715816370034	0.169839611465928	4.74398056740533	2.09558960690032e-06	0.000183033208034267
RP11-767N6.2	13.7070050961081	-2.51645959532742	0.530358051129444	-4.74483151517808	2.08679955173097e-06	0.000183033208034267
TP53INP2	743.625320303665	-0.551633693552256	0.116271622465709	-4.74435362519297	2.09173165415262e-06	0.000183033208034267
WIPI1	327.042356649283	0.63542055379283	0.133985342244722	4.74246319147541	2.11135199890751e-06	0.000183444431528116
HSP90AA1	34756.4712724433	-0.659618153148968	0.139398973630826	-4.73187238017874	2.2245826454275e-06	0.000192275776046195
NNAT	23.577266901507	-1.82840346791068	0.386638756932302	-4.72897099715957	2.25660613086158e-06	0.00019403305047486
CTC-534A2.2	165.37097105289	-0.907298630464386	0.192598097591316	-4.71083900522025	2.46699065764353e-06	0.000211029432802032
BRD8	3147.33768030293	-0.411946480896413	0.0875157824815609	-4.70711075437402	2.51252416321038e-06	0.000212731318818756
INPP5B	1323.3939808568	-0.417193430004058	0.0886213296174846	-4.70759614874642	2.50655063600515e-06	0.000212731318818756
ARHGAP12	578.374320284613	-0.544975528563582	0.115877150093664	-4.70304566623424	2.56309063289928e-06	0.000215911111943977
ZNF765	313.48421660124	-0.603061252410938	0.128302465605458	-4.70030914499654	2.59767936855678e-06	0.000217719642026262
FNIP1	1330.28311955933	-0.454397503421468	0.0969595882226776	-4.68646280116101	2.77967313667933e-06	0.000231802390468309
FCHO2	786.567144013753	-0.644143981671122	0.137784836416575	-4.67499906683223	2.93954956161114e-06	0.000243909124874685
CWC25	832.912922947577	-0.587699010416442	0.125859697680614	-4.66947737239771	3.01966955693622e-06	0.00024931052884257
CDK2AP2	1301.60579178642	0.777263620244751	0.16668327519427	4.6631170364204	3.11455503064048e-06	0.000255871488779598
CDC25C	770.259011024017	-0.686274251969656	0.147360293086129	-4.65711785445854	3.20666895223686e-06	0.000260856231678288
DDAH2	362.265877277316	-0.601636321803664	0.129175177106849	-4.65752271665951	3.20037118784989e-06	0.000260856231678288
ZNF785	173.090890335329	-0.862819619847913	0.18546074223596	-4.65230328233106	3.28247826211077e-06	0.000265720618340138
DUSP13	16.2313411963655	-2.25349263069375	0.484502977035759	-4.6511430011862	3.30100321468781e-06	0.000265923050231768
COTL1	2657.17127189544	0.414369774959377	0.089120944979699	4.64952178249195	3.32705545939465e-06	0.000266726982360648
RP11-106M3.2	23.3081105347962	-1.99086812424305	0.42851411812551	-4.64598023736509	3.38465406476493e-06	0.000270040068292183
FRG2B	28.1653145482444	1.88262762348948	0.40542443221545	4.64359686761309	3.4239534578139e-06	0.000271868457571396
SRPRB	2414.53818369301	0.547651166008454	0.118053729946409	4.63899926124368	3.50100304849959e-06	0.000276662598046908
CDKN1A	2332.98429207082	-0.639070011647795	0.138096675984224	-4.6277001752077	3.69748785692729e-06	0.000290804791401462
G2E3	1276.71737618288	-0.820086850355658	0.177340764296702	-4.62435612933077	3.75763788397645e-06	0.000294141512663156
KDM4C	563.071094386036	-0.538830359774441	0.116698003594988	-4.6173057222513	3.8875434137401e-06	0.000302881610098671
NCOA1	1146.29269950383	-0.450996891120306	0.098070507717563	-4.59870048209753	4.25134476889329e-06	0.000329677880559739
CCDC28A	919.440427483263	-0.440318468493615	0.0957735391662586	-4.59749605503501	4.27598721890922e-06	0.000330046548361854
CYB561	1131.47470388998	0.738055549713291	0.160571040497423	4.59644246824904	4.29765566856841e-06	0.000330183313980985
RP11-334L9.1	21.3021094559093	2.51666366136984	0.548557239757429	4.58778679592799	4.47969784155589e-06	0.000342583344150323
MAFG	3117.96608400004	-0.379501710727816	0.0827757247181204	-4.58469813487165	4.54642785809089e-06	0.000346091606903753
SLC22A18	113.91622636442	-0.775531578615178	0.169354863655413	-4.57932864681792	4.66470759109728e-06	0.000353474075224928
NADSYN1	808.571349781907	-0.481352250232935	0.105181532172906	-4.57639511698355	4.73056705097442e-06	0.000356835273686002
CALCB	1040.27344616836	0.636669882271338	0.139228068401419	4.57285581550775	4.81121230146184e-06	0.000361276326437825
TMED2	8293.52481887798	0.520821625143026	0.114088827438299	4.56505371154503	4.99366468674103e-06	0.000373287682326429
CYTH1	1819.14952809938	-0.401542813652282	0.0880155417358438	-4.56218078913166	5.06250259560655e-06	0.000376736459973501
IL3RA	83.9349993979872	-0.946608827415614	0.207627263329194	-4.55917403252945	5.13552011454942e-06	0.00038046409062923
CSPP1	901.298320156674	-0.696610318225295	0.154182274928999	-4.51809599090482	6.23981966906608e-06	0.000460221366258451
GSS	2053.10143077876	0.349687624787337	0.0775023722150309	4.51196027674	6.42312194453634e-06	0.000471644728626463
FOXD4L5	34.9763682253194	-1.37797680165577	0.305551477219962	-4.50980245356098	6.48880214648073e-06	0.00047228803342477
SEC61B	1912.39490529295	0.379644331086421	0.0841690185689204	4.51049967721265	6.46750997990555e-06	0.00047228803342477
KIAA1755	13.790483903581	-2.84974095154606	0.632435708159323	-4.50597731086391	6.60681471862642e-06	0.000476696044589589
SEC61A2	592.585089026235	-0.534123245931137	0.11852233981509	-4.50651958748398	6.58996046845933e-06	0.000476696044589589
GPATCH4	1766.67712949876	0.32819146868069	0.0728722566782595	4.50365452698546	6.67947585925186e-06	0.000477784059846055
HIST2H4B	275.097588343714	1.1410602649817	0.253354200982228	4.50381426697456	6.67445450528006e-06	0.000477784059846055
FAR2P2	27.2983500821127	2.47844413498557	0.551260412965766	4.49595885482073	6.92571290906522e-06	0.000493271269210032
VIMP	1908.0617183827	0.480756709054459	0.107036512855588	4.49152066176792	7.07164388962067e-06	0.000501512522855791
ARL2	1886.95408114578	0.471705245268893	0.105200596372026	4.48386474541244	7.33031354220906e-06	0.000516049696151483
RITA1	1935.28244070794	0.54875539371312	0.122391218581027	4.4836173712073	7.33882062619764e-06	0.000516049696151483
CKMT1B	1056.65617423189	0.830574419980571	0.185372980914549	4.48055814759455	7.44480932465535e-06	0.000521293716213736
CHMP4BP1	12.2351011420052	-2.55002781361156	0.570308385259396	-4.47131390581206	7.77404906121668e-06	0.000537543100712045
MRPL12	3398.22869974526	0.447270510033801	0.100005140883465	4.47247517560124	7.7319378530089e-06	0.000537543100712045
SRM	3988.64869216954	0.5902892818128	0.132005624494893	4.47169796038225	7.76009785403889e-06	0.000537543100712045
ENO2	1144.93717808151	-0.514015405336976	0.11503266291533	-4.46843002943709	7.87957781163307e-06	0.000542579227319713
SLC35B1	2222.91145054911	0.382608783934126	0.0856857764031791	4.46525432802089	7.9973693185379e-06	0.000548414643971638
YBX3	10291.3464457151	0.299842226511846	0.0672699801442573	4.45729619465992	8.29998846654114e-06	0.000566824315235597
IDH2	1706.64478725028	0.462170576127811	0.10374636261844	4.4548123371572	8.39666077912427e-06	0.00057107617061298
APRT	3694.52775646241	0.565054797626148	0.126879517772798	4.4534752932935	8.44914345597439e-06	0.000572300145517939
GDPD3	71.7643004195216	-0.934983381781674	0.210197902285418	-4.44810995550328	8.66291835967604e-06	0.0005843948381253
FDXR	879.866202249595	-0.524955834337712	0.118047499385685	-4.44698817907676	8.70826279033045e-06	0.000585075388686372
SFT2D2	3424.62166943882	-0.417564707330704	0.0940527863198688	-4.43968460339482	9.00908089187534e-06	0.000602845554034965
CREB3L2	4502.77637230773	0.498442621090254	0.11233399651252	4.43714847298877	9.11584192384079e-06	0.000607539745888104
HID1	1300.41428018957	0.786513549426547	0.177800665111215	4.42356921969094	9.70835071133678e-06	0.000644440320218535
AKR1A1	1875.02085173959	0.410198387802406	0.0927691172019061	4.42171274422754	9.792158422414e-06	0.000645154956494196
ALDH1B1	1504.50694394922	0.429665857499758	0.0971740995781148	4.42160883779906	9.79686948096038e-06	0.000645154956494196
NAPB	469.318489177271	-0.682257495862878	0.154339374783277	-4.42050187660085	9.84719304907263e-06	0.000645905804938183
CREBRF	1247.38542536788	-0.800154328424418	0.181367157044542	-4.4117928596516	1.02518168741932e-05	0.000669798822941875
SIRT7	775.594713656323	-0.585708807104071	0.132838303160818	-4.40918615465144	1.0375980785112e-05	0.000675252553446796
SYNPO	310.601031581674	0.565210082193936	0.128220243755543	4.40811891819152	1.04272291670976e-05	0.000675936984484316
REV3L	2221.15801822238	-0.388929108425409	0.0884293401244875	-4.39819078009503	1.09157007839604e-05	0.000704848461127717
ZDHHC4	1726.4447171685	0.328186333767779	0.0746475526585256	4.39647814401986	1.10021433319902e-05	0.000707676622458829
SYNRG	1697.91024574954	-0.492398592174202	0.112161997938705	-4.39006616522014	1.13316176378222e-05	0.00072605480579019
S100A11	1063.44023681945	0.450226277637299	0.10268264274387	4.38463858746153	1.16178500517599e-05	0.000741531621572903
C2CD4C	131.252912930323	-0.909710080484102	0.207666235053858	-4.38063549545341	1.18333681111596e-05	0.000752393654424114
AC004381.6	477.253282977446	-0.514178351448713	0.117450884120218	-4.37781592961378	1.19874523135058e-05	0.000759281569246677
LYG1	150.133415388955	-0.895877605865384	0.204730382002643	-4.37588987575776	1.2093806469736e-05	0.000763105393023835
MLST8	3345.88929799706	0.521782606743475	0.119268997651735	4.37483853320439	1.21522395428328e-05	0.000763887936414054
HUS1B	26.5665332881831	-1.57201066620939	0.359883259901339	-4.36811277812797	1.25324777179344e-05	0.000784816859355178
MED13	5375.9593777777	-0.53580515669827	0.122694656355568	-4.36698037725057	1.25976040312554e-05	0.000785929469543924
ULK4	119.524371232991	-0.882690622705133	0.202215093854376	-4.36510749954599	1.27060257185871e-05	0.000789724707115928
ZNF75A	397.532658386117	-0.674468191068312	0.154652056953603	-4.36119767401902	1.29352436455007e-05	0.000800971523496585
KIAA1468	864.811577326722	-0.527311239890559	0.121184467914167	-4.3513104357899	1.35326291197132e-05	0.000834847510191972
DHRS7	1616.04911311035	0.380744804029785	0.0875962169214286	4.34658958355819	1.38270593562398e-05	0.000849852037099259
CDK18	1248.44904915952	0.398726249001238	0.0918487765180035	4.34111660619761	1.41760462708423e-05	0.00086808667108719
CCNG2	946.184283085349	-0.58596833525131	0.135177283713852	-4.33481365472404	1.45883647152564e-05	0.000885964385230654
GOLGA6D	14.2582674212263	-2.51787656240679	0.580914999815327	-4.33432871109754	1.46205575234939e-05	0.000885964385230654
RRAGB	246.253729764241	-0.663799368429439	0.153153329859645	-4.33421440485667	1.4628155562109e-05	0.000885964385230654
LRRC37A11P	29.7348878088163	-1.41531977045158	0.326762299989272	-4.33134351942696	1.4820225398237e-05	0.0008943332381227
ABCF2	2482.45538953117	0.33887986508492	0.0782582688613388	4.33027550974021	1.4892289882567e-05	0.000895425907975358
TRAIP	961.269562010844	-0.4925331026961	0.113874456635847	-4.32522900435123	1.52373484698808e-05	0.000912865696237081
SYF2	1312.04959036971	-0.473502362259765	0.109883651044519	-4.30912476750457	1.63901888328603e-05	0.000978399941299698
MLKL	23.7313993946162	-1.79766522927365	0.417700862704213	-4.30371442767795	1.67958132435242e-05	0.000999019787728615
DHCR7	2313.01812667515	0.509407499585066	0.11858652456332	4.29566092320265	1.74173634842162e-05	0.00103228981078774
ODF2	1805.15118364931	-0.301976804681337	0.0704816023062343	-4.28447700960718	1.83169547418393e-05	0.00108174328804564
PDXDC2P	360.013002558188	-0.657888985942491	0.153668092843146	-4.28123349337079	1.85860216974959e-05	0.00108222817568401
RP11-288H12.3	94.7505460626729	-1.03469206057043	0.241658244195481	-4.28163361037024	1.85526274245916e-05	0.00108222817568401
TACC3	4531.13191871414	-0.515804669644417	0.120434086570812	-4.28287941006749	1.84490170394306e-05	0.00108222817568401
TIAM2	599.601518611919	-0.584606544534305	0.136550890001277	-4.28123569556256	1.85858377431694e-05	0.00108222817568401
C17orf49	739.828673619231	0.391318273778483	0.0915073303165995	4.27635985471972	1.89974055228025e-05	0.00110231449178639
ZNF274	1251.95767310457	-0.392731159199065	0.0919598129739761	-4.27068244810595	1.94875721656047e-05	0.00112681623724115
ATXN2	2717.82660209999	-0.481650048888724	0.112967704404615	-4.26360835981587	2.01151882877322e-05	0.00115709058298953
RACGAP1	3470.77557362306	-0.568630841805302	0.133380739844053	-4.26321553224354	2.01505982816495e-05	0.00115709058298953
YTHDC1	2891.63506414937	-0.507240300678209	0.119065991730447	-4.26016105275927	2.04279652769921e-05	0.00116897270266098
ISOC2	916.265588590806	0.679265877204875	0.159669119510583	4.2542094506875	2.09788864753336e-05	0.0011963732682411
PARVB	1296.21315611745	0.445553855472331	0.104778161830405	4.25235418992663	2.11534945332315e-05	0.00120219945814718
STXBP2	1386.14885112667	-0.322312736270672	0.0758274316566934	-4.25060864160525	2.13190395213462e-05	0.00120747256265099
bP-21264C1.1	178.854929662663	-0.955201281783469	0.224812426503881	-4.24888115233692	2.14840855747279e-05	0.00121268163303609
FAM126B	1075.50656296376	-0.627209819618373	0.147685810608153	-4.2469199785382	2.16729322607547e-05	0.00121507537455143
KCNJ8	551.956298452136	0.732327451757834	0.172419024669209	4.24737034189137	2.16294263080381e-05	0.00121507537455143
ENOX1	355.318113854013	0.433332470852701	0.1020721860098	4.24535309561309	2.18249460825359e-05	0.00121947804794506
CSNK1G1	1065.42224975773	-0.581789418142287	0.137130843253308	-4.24258616325727	2.20958664085793e-05	0.0012304728290281
ALDH2	1897.11905332234	0.324373957654357	0.0765482355501206	4.23751057517153	2.26011777414038e-05	0.00125164223692466
LANCL3	57.326524098943	1.28025265883999	0.302141951310777	4.23725554589786	2.26268557443446e-05	0.00125164223692466
HSD17B8	228.343131311639	0.67023709219399	0.158214447210391	4.23625720666785	2.27276423496219e-05	0.00125304061392683
MATK	1242.20908658865	0.526850684491096	0.124439420416454	4.2337924970071	2.29782979181919e-05	0.00126266507931256
DDX19B	1693.1967105975	0.321376665391401	0.0759641424028732	4.23063639272054	2.33031094516333e-05	0.00127628746320084
MITD1	516.662963480426	-0.801895138605583	0.189892994184565	-4.22287900640603	2.41201319480358e-05	0.00131668943972912
ANKHD1-EIF4EBP3	1125.36341436605	-0.61167963915902	0.145003762268739	-4.21837081734043	2.46073889240665e-05	0.00133391924691208
OSTN	168.471139063431	0.862376425712778	0.204464365134997	4.21773459225229	2.46769032119317e-05	0.00133391924691208
WBP1L	1043.4573064659	-0.409174266892797	0.0969873828129496	-4.21884017307626	2.45562263188722e-05	0.00133391924691208
MFSD3	945.69379579564	0.579678374132882	0.137586830880936	4.21318210777395	2.51797885861126e-05	0.00135668373891733
AKAP10	1325.82732090362	-0.478109932791197	0.113672572601392	-4.20602720471326	2.59898961666554e-05	0.00139580041063316
GFPT1	5728.09856696903	0.469884959128616	0.111785698704532	4.20344430972872	2.62883852333626e-05	0.00140727662241178
EFCAB14	1603.52339082611	-0.486377001636578	0.115807308720563	-4.19988174330326	2.67054423193819e-05	0.0014250058369458
TRPV1	396.090962586535	-0.632543151679365	0.150681095475752	-4.19789323725188	2.69409580001333e-05	0.00143296537824427
KCNJ14	185.498824100576	-0.604411322044739	0.144020038271111	-4.19671685482379	2.70812154034135e-05	0.00143582354511069
APAF1	1302.08355645083	-0.493221448879022	0.117606234056706	-4.19383762123702	2.74274350984798e-05	0.0014495486798066
KIAA0753	1034.47171087241	-0.462704278753944	0.110351913844417	-4.19298825579319	2.75303701192075e-05	0.00145036981628015
ALDH8A1	164.464278610249	0.644592492105516	0.153823437319602	4.19046995267851	2.78377278911143e-05	0.00146155110016927
CRAMP1	2244.12575234512	-0.390557261063764	0.0932318777878876	-4.18909572917027	2.8006824335874e-05	0.00146155110016927
TMEM241	741.185180559303	0.541109950723573	0.129152874164216	4.18968570560467	2.79341092065365e-05	0.00146155110016927
CPNE1	3115.18607077866	0.41586860506283	0.0995842204852735	4.17604920775906	2.96615681680873e-05	0.00154305242554673
POLD2	4151.14507071097	0.475038074744778	0.113953753033491	4.16869179030166	3.0635291691096e-05	0.00158872708004293
MRPL21	1559.50057009452	0.332025756809333	0.0797598857636842	4.16281635348717	3.14346183064405e-05	0.00162510121743109
SEC13	2766.58680717373	0.370116547424254	0.0889729093016058	4.15987911746946	3.18416074830938e-05	0.00164102942913646
MASP1	76.8091343818995	1.03546296017999	0.249029253344377	4.15799728856782	3.21049833716045e-05	0.00164948049242036
EIF4EBP1	7940.15492121672	0.410735193306966	0.0988887505080762	4.15350776702777	3.27417094011502e-05	0.00167184205388334
PIDD1	2152.29962886095	-0.398471089063039	0.0959339017457264	-4.15360036245779	3.2728456744472e-05	0.00167184205388334
ULK1	2610.69377330389	-0.526516454071055	0.12679379228686	-4.15254126069404	3.28803446124481e-05	0.00167377091669809
EMSY	1275.34929335575	-0.591447463570731	0.142512528475035	-4.15014363929653	3.32266698015744e-05	0.00168622808977715
PYCR1	7071.60747802086	0.454138343518324	0.109503780273774	4.14723895725717	3.36508800035338e-05	0.00170254985871537
DMTF1	1541.14961419615	-0.378750359251975	0.0913638691156214	-4.14551575932784	3.3904967945633e-05	0.00171019131628504
DSC1	24.2730020523551	1.64907037515859	0.397950388152265	4.14390945267181	3.41434602857213e-05	0.00171700219224711
DMKN	2307.87983638439	0.39141564356359	0.0944881864436169	4.14248233875413	3.4356683298761e-05	0.00172250501312066
BEX5	134.602788941609	0.952017828920404	0.229974499775448	4.1396669189409	3.47810450942966e-05	0.00173852844379474
LAMA4	765.438237522236	0.553038641203104	0.133635150455535	4.1384219594763	3.49702780418887e-05	0.00174273803034578
ARFGEF3	1777.6925302508	0.466862348954009	0.113087826204195	4.1283165891882	3.65428753358801e-05	0.00181565573712255
SYVN1	2732.41158771322	0.411157870822338	0.0996606766611899	4.12557775641164	3.69805209874048e-05	0.00183191565906264
ZNF521	280.678773388027	0.600865269385329	0.145688273794092	4.12432142778052	3.71829338271129e-05	0.00183646067518136
AC093642.5	146.411544858953	-0.762445621266673	0.184957336519239	-4.12227833518443	3.75143535677084e-05	0.00184733144645733
SCFD2	748.616041443001	0.504289981282626	0.122382249718106	4.12061375276402	3.77864445754698e-05	0.00185522499328379
DICER1	3407.16554813036	-0.354274252903035	0.0860685890615593	-4.11618520491426	3.8519482064906e-05	0.00188563659252836
YBX1	21470.24284824	0.3416542433441	0.0830179151490379	4.11542788963978	3.86461808103522e-05	0.00188627461925822
SPHK1	747.925816157295	-0.539555576739663	0.131300494826473	-4.10931868499613	3.96828140942787e-05	0.00193119149529195
EPHA8	298.62126376202	0.655083237587869	0.159671108865456	4.10270362774185	4.08350190816945e-05	0.00197567679784466
FTSJ1	1631.18037614752	0.482927675643008	0.117693222972269	4.10327513723365	4.07342346095999e-05	0.00197567679784466
G0S2	2356.42314037166	0.536765341056101	0.130908588795575	4.10030652682618	4.12603260129273e-05	0.00199045090169921
BCKDK	1696.54908501612	0.436262247151098	0.106419767692977	4.09944746740776	4.14137655828013e-05	0.00199206214448286
ELMOD3	782.611489267958	-0.353688568355273	0.0863231479437047	-4.09726216872825	4.18065334449374e-05	0.00200514283964953
ATF3	4434.84320780604	0.519836732465353	0.126960273977816	4.09448338585175	4.23110750956613e-05	0.00201767899773707
NPIPB4	579.624181028896	-0.527043231489466	0.128713263001226	-4.09470802930733	4.22700730705402e-05	0.00201767899773707
MYC	5268.91646318011	0.326925822130711	0.0798788515396239	4.09277068747714	4.26249203667568e-05	0.00202520490051068
SLFN5	869.257197946466	0.700743397142522	0.171234930988828	4.09229234418437	4.27129686760311e-05	0.00202520490051068
CYB561D2	394.437067028755	-0.444027259818597	0.108542169108654	-4.0908272191807	4.29837280358441e-05	0.00203223637252089
CLEC11A	233.426564597849	0.878769107240126	0.214858218098395	4.08999532350999	4.313818866444e-05	0.00203374500251813
ATXN1	752.431782546184	-0.413600002451742	0.101162014930245	-4.08849114696789	4.34188113944322e-05	0.00204117613340114
ACSBG1	81.4004231863962	-0.992221181771853	0.242802792350877	-4.08653118098405	4.378706619065e-05	0.00204934952105373
LRRC59	8419.29926020839	0.391877771817381	0.0959015053173436	4.08625256215358	4.38396553163046e-05	0.00204934952105373
HSD11B1L	479.928780758269	0.590045829377515	0.144572654942665	4.08131004865004	4.47825685763288e-05	0.00208754698180948
FSTL3	328.929428980312	-0.700712659485803	0.171894734804516	-4.07640559952389	4.5737211225197e-05	0.00212607568706483
RABL3	752.702219210911	-0.474636456987537	0.116521990970043	-4.07336377482223	4.63389600842724e-05	0.00214803084524721
MTMR10	592.623339108348	-0.638555752702887	0.156821508381672	-4.07186335147835	4.66385388421482e-05	0.00215589568826031
PTBP2	1198.75436049314	-0.752366656547542	0.184909418349681	-4.06883902000463	4.72479759866685e-05	0.00217800044860768
DNAJC27	322.034746414145	-0.547478180759478	0.134660067255369	-4.06563127375571	4.79026213024053e-05	0.00220206094325046
NXF1	2881.02134900621	-0.502985492099332	0.123757112931759	-4.06429562054088	4.8177732925535e-05	0.00220250544875828
PSPC1	2687.24160807134	-0.280253999802841	0.0689534394061873	-4.06439478895223	4.81572553074162e-05	0.00220250544875828
ZBTB43	1152.97335499603	-0.563205516457651	0.138744259657524	-4.05930679833434	4.92186116843854e-05	0.00224390895852301
LVRN	30.4738715449347	1.8762703364626	0.462582872732088	4.05607394277494	4.99044666527385e-05	0.00226894417562245
ZNF526	649.353287435826	0.599209596578638	0.147905816399608	4.05129163385779	5.0935673719031e-05	0.00230950138078503
VPS11	1375.11629878538	-0.377705363322471	0.0932748832479622	-4.04937910582399	5.135369786398e-05	0.00232211067044346
HERC5	897.109171163983	-0.692631250444473	0.171147824635447	-4.046976652609	5.18834139748884e-05	0.00232704122949533
OXTR	40.8823161662682	1.28196457015891	0.316735390647787	4.0474307829543	5.17828876780946e-05	0.00232704122949533
SLC38A7	526.599325463209	-0.666182575648277	0.164577741799421	-4.04782911932397	5.16948639235879e-05	0.00232704122949533
CALCOCO1	1874.57650850204	-0.342614279997603	0.0847041524213632	-4.04483452349843	5.23600944372008e-05	0.0023420910166721
EARS2	1031.98845220858	0.455604896879037	0.112802074684027	4.03897621701769	5.36850075900294e-05	0.00239489973375413
FAM27E3	306.716626438107	-0.559419412304134	0.138703897697182	-4.03319172418253	5.50243503582953e-05	0.00244288449418466
SUZ12P1	565.631652454904	-0.449737871156175	0.111512796623026	-4.03306064214794	5.50550648282654e-05	0.00244288449418466
CALD1	2253.49441509454	0.347514945822607	0.0862497442861542	4.02917073782437	5.59739549283229e-05	0.00246389332104912
KIF3B	1758.68459363493	-0.355187644101153	0.0881451946229616	-4.02957467642402	5.58778630587271e-05	0.00246389332104912
ST6GALNAC4	609.138028753701	0.519129404738778	0.128822908560283	4.02979105611368	5.58264533704933e-05	0.00246389332104912
SCD	19895.6661249772	0.360169698589623	0.0894214728038376	4.02777640869012	5.6306852272253e-05	0.00247198998269322
NPIPB5	2263.0384625093	-0.489356631472628	0.121568457687264	-4.02535855749279	5.68885664792181e-05	0.00249093868264545
SLC25A44	1551.07070611516	-0.481879988053804	0.119774263134565	-4.02323483729069	5.74042067999684e-05	0.00250690213643546
BHLHA15	16.708292261465	2.18169746884283	0.542529254697401	4.02134530065053	5.78667058019145e-05	0.00252046714641147
ARID4A	1228.02283430794	-0.613705298910204	0.152728368337054	-4.01827967909555	5.86245889794684e-05	0.00254679333537769
MOV10L1	24.7609739396202	1.52133570458031	0.378726459263131	4.01697760315003	5.894932421744e-05	0.00255421419161467
ARFIP2	2410.06710228893	0.309492469137462	0.0771260911003038	4.01281154953077	5.9999812244651e-05	0.00258622567324671
VKORC1	2279.30728314211	0.376386872899625	0.0937871786856823	4.01320178487345	5.99006653270199e-05	0.00258622567324671
IPO4	2576.77501678822	0.349592055309036	0.0871436563913401	4.01167531620553	6.02893802067663e-05	0.00259197477857846
RNPC3	668.107170254744	-0.524788646980686	0.130929202172003	-4.0081863959674	6.11868203444634e-05	0.00262376042278132
NKIRAS1	423.666297486717	-0.480743686351002	0.120012415660524	-4.00578293258315	6.18123949230768e-05	0.00264375436533108
TUFT1	544.129531435363	-0.408389090731465	0.101983132389412	-4.00447683026713	6.21548823549328e-05	0.00265156882437046
DPAGT1	1321.41798471066	0.443129355614501	0.110701815385895	4.00290956448906	6.25682236750711e-05	0.00266235813304565
LCAT	100.251453497153	-0.864672515841237	0.216404925973931	-3.99562307535181	6.45243250099756e-05	0.00273857077631853
ZBED1	1214.16884644038	-0.506296833445745	0.126939373656513	-3.98849323784865	6.64942980235726e-05	0.00281498182576833
NAA10	3875.05444283946	0.399884371871616	0.100292286483395	3.98718970214948	6.68605643756741e-05	0.0028232851547438
CPLX1	188.506673394116	0.547089807981466	0.137296568928281	3.98473037055461	6.75567900518635e-05	0.00284419907759328
MRPS17	622.484151719473	0.444134991844131	0.111473166606126	3.98423230779312	6.76986222144831e-05	0.00284419907759328
PREB	2768.77166738908	0.492842379456608	0.123813012495546	3.9805378249264	6.87595221656432e-05	0.0028768229717997
SRPRA	3951.42015073481	0.419076477348085	0.105287067737267	3.98032243042277	6.88218571741176e-05	0.0028768229717997
NMT1	5733.7229062519	0.397605601925365	0.0999325107044745	3.9787412436898	6.9281091039871e-05	0.00288874297941372
AC241585.1	180.935330999239	0.707664439455484	0.178039570814076	3.97475929772088	7.04504702199463e-05	0.0029010559635236
DRP2	132.599029893795	-0.718663342935465	0.180756972293305	-3.97585406425886	7.01271221128567e-05	0.0029010559635236
HES2	102.597341069413	1.02057453114628	0.256673560350935	3.97615761339387	7.00377153559466e-05	0.0029010559635236
TDRD7	671.818402029891	-0.591225320667086	0.148727808970278	-3.97521704085102	7.03151008984261e-05	0.0029010559635236
TMEM198	571.635569742741	0.623403203350301	0.156752605756281	3.97698781683774	6.97937393568009e-05	0.0029010559635236
MRPS18B	3018.82438478501	0.315526980522243	0.0794530114133263	3.97124004376404	7.14994912607255e-05	0.00292249767850182
NUCB2	3077.85087901609	0.510567322425146	0.128561211959806	3.97139475151162	7.14530670622435e-05	0.00292249767850182
TRAPPC8	2455.33856122296	-0.548844427366192	0.138169635704177	-3.97225066541592	7.11967420148079e-05	0.00292249767850182
GPR75	52.4187284032831	-0.971711587012877	0.24478002606085	-3.9697339797297	7.19529193521673e-05	0.00293380515147228
TRMT13	987.943048910805	-0.713828641452776	0.179861950836804	-3.96875847354987	7.22480633019287e-05	0.00293861914337134
HOXC8	136.166213591501	-0.619794977783519	0.156326686089764	-3.9647419982256	7.34753733808587e-05	0.0029739605396472
ITCH	3192.15226930424	-0.480902781808151	0.121279889460859	-3.9652310366209	7.33248909956202e-05	0.0029739605396472
MROH8	93.1002255399071	-1.48985980960736	0.375853787814117	-3.96393453494791	7.3724477998074e-05	0.00297678275517771
TBCEL	843.427117039986	-0.410939357488405	0.103685573282585	-3.96332242257494	7.39138483589204e-05	0.00297718522698127
MARCH7	3033.58303570337	-0.574920766828785	0.145145171442483	-3.96100511725676	7.463493307911e-05	0.00299895088244027
LAMP1	2233.67170947702	-0.49255816451701	0.124410237268958	-3.95914496531478	7.52185718972561e-05	0.00301510193390088
SAP25	22.956466321651	-1.45892070715965	0.36864616930717	-3.95750947284094	7.57352849102111e-05	0.00302230521544272
TRIM27	2967.88477799804	0.397211711918484	0.100371290757914	3.95742357121342	7.57625170005528e-05	0.00302230521544272
DEPTOR	357.242719067903	0.584636762942128	0.147921469562321	3.95234555654419	7.73888764857871e-05	0.00307978034839721
CXXC4	209.930105009162	-0.723178705711381	0.183016531736935	-3.95143924348247	7.76825951677178e-05	0.00308407336557004
CNTF	39.8846018222278	-1.21828877588948	0.308406936411308	-3.95026386262826	7.80650835483839e-05	0.00309186172192227
SGF29	756.790094303845	0.590433257486237	0.14967509525875	3.94476620486213	7.98778733057391e-05	0.00315612692263986
ZNF789	269.524986250935	-0.560108866784055	0.142054878506666	-3.9429048313731	8.05006055609808e-05	0.00317317707668522
LY6E	1511.51096520291	0.383577783505742	0.0973256403698425	3.94117913890036	8.10820421429192e-05	0.00318852248663921
GTF2H1	1371.02262921504	-0.449060283934924	0.114012760135391	-3.93868443673902	8.19296016680065e-05	0.00321156433932727
NME1-NME2	2128.4509683081	0.551201049557051	0.139958516650215	3.93831731537006	8.20550334362617e-05	0.00321156433932727
PRR5-ARHGAP8	181.946194121692	0.645717993396733	0.164091609225407	3.93510671535758	8.31597372382705e-05	0.003247143151692
AK2	6328.28225876576	0.262255742997165	0.0666615147922791	3.93414016789699	8.34950501227305e-05	0.00325258299715191
ILKAP	1111.58699351853	-0.351070189828495	0.0892950270074202	-3.9315760529343	8.43907900271154e-05	0.00327977789344257
RCOR3	1184.72124722109	-0.451705707576994	0.114925393288539	-3.9304255974388	8.47956309494345e-05	0.00328781190562118
SMG1P3	1411.69928339769	-0.561872116737868	0.142992603215458	-3.92937889165673	8.51655565555236e-05	0.00329445783458954
PIP4K2C	1158.74511992647	-0.4498733942749	0.11458861717955	-3.92598676332738	8.63749055533644e-05	0.00333346873873973
VPS28	2072.188748615	0.46662845208678	0.118991371171734	3.92153185135853	8.79878148749331e-05	0.00338783709477846
CRELD1	807.364731728855	0.485714300190597	0.123895773110436	3.92034601339991	8.84219208361395e-05	0.00339667077841605
ESRP1	61.6381619020235	1.21386801401501	0.310367510062033	3.91106663765289	9.18894129899474e-05	0.00352172011216669
SCN11A	36.1716210390488	-1.27109915478096	0.325080331098507	-3.910107850837	9.22549205372331e-05	0.00352758158137185
TBC1D26	25.5628001126055	1.99783083429427	0.511017442708638	3.90951593296856	9.24812558329983e-05	0.00352810675988185
COPS6	3807.1220864611	0.298440571993508	0.0763847900556805	3.90706804032532	9.34228526275749e-05	0.0035477167948618
TRPC2	9.32176687453302	-2.35642842572675	0.603054426969898	-3.9074888108638	9.32603589116369e-05	0.0035477167948618
CCNH	966.730082305914	0.311543193366401	0.0797726358774086	3.90538923453862	9.40738414649681e-05	0.00355616264034429
FAM193A	1628.41672655109	-0.405358487875868	0.103780055317829	-3.90593825214727	9.38604795228505e-05	0.00355616264034429
ELF2	1429.80461147179	-0.349817121808267	0.0896021071727012	-3.90411713347345	9.45699731410495e-05	0.00356626196641315
TOPORS	1130.0916556674	-0.5700337756981	0.146027562855841	-3.90360398098844	9.47708060975112e-05	0.00356626196641315
SLF2	1416.61236358477	-0.395291117517307	0.101325745184399	-3.90119131912558	9.57204618870576e-05	0.00359164460227475
TNFRSF12A	606.831262190889	-0.722590276766521	0.185241902191227	-3.90079279158224	9.58781897443636e-05	0.00359164460227475
ABTB1	372.75523799664	-0.667495991096261	0.171165837471854	-3.899703357605	9.63106155054113e-05	0.00359971771241509
DFFA	8505.81395109752	0.296588788069285	0.0761309446712093	3.89577180935005	9.78865166095762e-05	0.00365039717558633
AC093838.4	1473.49235430218	-0.375516279834877	0.0964924521719409	-3.89166480260799	9.95587284948671e-05	0.00370122722628685
NFASC	215.044963374304	0.871516323150549	0.223963524846269	3.89133151815131	9.96956053118543e-05	0.00370122722628685
RGS3	112.139578630072	0.782809614074978	0.201273975047554	3.88927388098748	0.000100544599608274	0.0037244143537931
B9D1	519.61641313367	0.426335521767437	0.109745396053867	3.88476908460176	0.000102427193479967	0.00378569994610258
NDUFAF6	407.398083339328	-0.568845736824151	0.146523740993269	-3.88227691272422	0.000103482938502533	0.00381622080988785
TBC1D16	3839.49437764424	0.496777685391818	0.127981548044436	3.88163522775435	0.000103756429904472	0.00381782251499937
FBXL3	1796.41667578901	-0.376825569633813	0.0971753061079273	-3.87779143412518	0.000105409021327177	0.00382288794090847
HERC4	1332.52879136696	-0.511866053872596	0.131944531001855	-3.87940333703864	0.000104713002089125	0.00382288794090847
NPB	9.16734451804924	-2.3873034197358	0.615641137719343	-3.87775162098429	0.000105426267753428	0.00382288794090847
PAFAH2	425.970241198202	-0.782257460945845	0.201738878998755	-3.87757414350792	0.000105503180601513	0.00382288794090847
RAB39B	496.740593166228	0.573525627507821	0.147895495017813	3.8779114092606	0.000105357066084675	0.00382288794090847
RPL32P3	411.142934581079	-0.571596826570604	0.147322416189099	-3.87990396408458	0.000104497715685076	0.00382288794090847
ZKSCAN8	2995.49459434596	-0.308589540196228	0.0795833074175271	-3.87756616569401	0.000105506639164572	0.00382288794090847
TRIB3	6975.91967025547	0.8091416287639	0.208722555364209	3.8766372295126	0.000105910086388937	0.00382914571595732
BTRC	1661.28855814039	-0.479762748971268	0.123863495349294	-3.87331834628389	0.00010736343790537	0.00387325272182525
ZMYM4	3550.13679824788	-0.394898105754997	0.102030170001368	-3.87040525120856	0.000108654581192463	0.00391132922969399
FGF21	205.642080861729	0.81796885136711	0.211553198075989	3.86649248891666	0.000110411862841613	0.00396598455380208
DDOST	8640.275332381	0.4250595040461	0.110040194084624	3.86276585189607	0.000112110453532135	0.00401830016493691
C11orf96	272.971856105214	0.727303010787561	0.188382034787145	3.86078753002827	0.000113022153371689	0.00404224705862754
RP11-577H5.1	32.946767602935	-1.17407554516116	0.304248093733348	-3.85894133552123	0.000113879267392973	0.00406414288685246
RWDD2B	609.464339144178	0.541957806312649	0.140571222912227	3.85539653909853	0.000115542188599056	0.00411464081502433
HBP1	1092.93031496274	-0.591788561512217	0.153656441181227	-3.85137490470864	0.000117456524707016	0.00417385658996345
GARS	11486.886174862	0.278916262392468	0.0724486570314402	3.84984724108037	0.000118191514976603	0.00418206437321265
P2RX1	241.953393787647	0.825916165629287	0.214529778578651	3.84989054247539	0.000118170622198844	0.00418206437321265
PPP1R3E	460.971667834984	-0.556460673619909	0.144716518155823	-3.8451773212284	0.000120465293513645	0.0042534500975722
BCL6B	310.188043528676	0.512973730263325	0.133491757168415	3.84273711833869	0.000121669769947592	0.00428685739337642
ARF1	28185.3680365894	0.38343334472071	0.0998584343710404	3.83976924068327	0.000123150008240228	0.00432912656333693
CILP	13.7208250997755	-1.89542757006242	0.49369235892575	-3.83928885224552	0.00012339119400171	0.00432912656333693
PVR	2016.7451880039	0.394586527132576	0.102866576023944	3.83590610657373	0.000125102199097194	0.00437989661185219
TTF1	761.841023827454	-0.495394036684899	0.129233092829713	-3.83333731196595	0.000126416418175406	0.00441659044130709
UEVLD	480.165031954281	-0.522300144199858	0.136520700116305	-3.82579450409278	0.000130350994899276	0.00454448479065859
ALPL	215.039770806108	0.66071255953933	0.172806548287564	3.82342316357047	0.000131611618058961	0.00457881509787936
TRIM9	693.841666918735	0.461855893070606	0.120893750011914	3.8203454936677	0.00013326486661049	0.00462663276443741
NOXRED1	45.1869276969946	-1.11952992529313	0.293415226087557	-3.8155140761477	0.000135899708343335	0.00470825816275083
ARHGAP11B	980.956870704742	-0.465603791276275	0.12205273464339	-3.81477557743102	0.000136306751238699	0.0047125219516796
CHTF8	2820.03521871794	-0.309778913425521	0.0812422559824038	-3.81302697321226	0.000137275124237632	0.00473613448383264
CLIC1	3163.99180781837	-0.325484580681223	0.0853832442609881	-3.81204279010909	0.0001378230091883	0.00474517186199137
CHCHD10	850.149478288696	0.523223476866915	0.137517413974416	3.80477978566597	0.000141930403815933	0.00487647008555985
HK2	2135.05123677139	0.303623523804199	0.0798283302984896	3.80345577402042	0.000142691477669373	0.00488240221015102
TRAPPC5	1016.18218333603	0.560727484858563	0.14741374428103	3.80376665414312	0.000142512431764109	0.00488240221015102
MEF2C	476.038863659963	0.448751311061357	0.118014024014167	3.8025252914644	0.000143228639411515	0.0048906980885475
PTGES2	1671.67510762143	0.498093582638576	0.131103192948528	3.79924829774459	0.000145135629603763	0.00494563813814056
ZACN	83.3710461498062	-0.906769356905372	0.238728840414646	-3.79832346745544	0.000145678129320657	0.00495395195917277
HSPB1	3043.4277576995	-0.503042748742639	0.132490015523916	-3.79683515586754	0.000146555174445633	0.00496927691999846
SEC11C	878.542307463788	0.417721961791055	0.110026915309128	3.7965434241016	0.000146727670430807	0.00496927691999846
C1orf162	45.0114581417017	-1.04540894821908	0.27549523469878	-3.79465346964024	0.000147849807394817	0.00497681045378699
COL5A1	923.786914913735	0.394754952219365	0.104006657648692	3.79547772367368	0.00014735942688535	0.00497681045378699
NPIPB11	171.684979382952	-0.752787037025059	0.198368634889807	-3.79488943624192	0.000147709265019902	0.00497681045378699
KNOP1	1802.37207578036	0.280195336611368	0.0739496586826749	3.78900107996053	0.000151254256383438	0.00508110199328574
LGI4	40.0343747146468	1.12872936974475	0.297963960749959	3.78814057547025	0.000151778967949618	0.00508842822853317
RP11-467H10.1	13.6639968030194	-2.21461045992373	0.585051705015137	-3.78532434131857	0.000153508234854143	0.00513602652702522
PDE9A	908.704299142214	0.32425215881834	0.0857547931808105	3.7811549278029	0.000156102485963784	0.00521231540154729
UBAP2	2392.92617380059	-0.428635822438312	0.113423752679099	-3.77906578043681	0.000157417839163269	0.00524568080504909
NFAT5	2761.57708552007	-0.413078135032246	0.109383688763537	-3.77641437861203	0.000159102216984533	0.00529118495161988
SLC50A1	1345.26959321802	0.404598506160298	0.10722918905384	3.77321240354757	0.000161158971668907	0.00534886626969104
DYRK4	526.145538181021	0.394498174130819	0.104598084600978	3.77156212406523	0.000162228756194739	0.00536421250794012
FAM234A	2066.3296849853	0.356436017410342	0.0945084561849319	3.77147222374341	0.000162287225069392	0.00536421250794012
INSC	157.124608425495	0.695906333973409	0.184541319288818	3.77100552144788	0.000162591075112617	0.00536421250794012
C18orf8	832.231329812695	-0.527699040116566	0.139962917236307	-3.77027751733426	0.000163066116619488	0.0053692107248024
TMED10	7948.76024255249	0.390228504449431	0.103544443119028	3.76870542440265	0.000164096406418746	0.00539243537528532
NME1	3544.92077786813	0.319276237807079	0.0847549494750987	3.76705124343073	0.00016518710442792	0.00541754940312518
USP54	1537.5081604132	-0.332708401852548	0.0883799665060691	-3.76452283255506	0.000166867421354908	0.00546186362403295
SLC7A9	22.411477390501	-1.61132706098652	0.428333958554207	-3.76184756965189	0.000168662832560167	0.00550976320144876
HOXA4	260.666710992921	-0.588851678345782	0.156645522123842	-3.7591350864166	0.00017050176458016	0.00555889348370876
KDM5B	4140.22841533714	-0.496406866904359	0.132078792264101	-3.75841464322113	0.000170993350403738	0.00556398950970594
USP6	155.168157412528	-0.740319975551222	0.197141884028136	-3.7552647891179	0.000173158313155157	0.00561242618517546
ZNF227	541.172151269098	0.441780489896382	0.117640476735422	3.75534426717738	0.000173103370561832	0.00561242618517546
LSM2	1016.0428585331	0.292505314035247	0.0779434310971028	3.75278981073902	0.000174877477701341	0.0056570989131652
ZDHHC9	2040.89973674744	0.274737435521053	0.0732236507043585	3.75203138437209	0.000175407499062802	0.00566320514970272
HOXC5	76.4544157348418	-0.79869297701933	0.213259438462714	-3.7451705902291	0.000180271240783135	0.0058089344481478
GNL2	2641.07057645319	0.325934533637794	0.0870625146528916	3.74368389125054	0.000181341772713862	0.00583210604299716
SETD2	4215.01511078498	-0.401539183503683	0.107292967782226	-3.74245574340615	0.000182230634196878	0.00584935662378567
BRAP	1230.77562319234	-0.375079891068146	0.100255898901716	-3.741225156595	0.000183125367945907	0.00586672872791955
PCNT	4576.73201097233	-0.392418271477319	0.105020348388888	-3.73659274128668	0.000186530670748284	0.00596430921207662
RP11-456P18.2	19.5774426478281	-1.62368857634245	0.434669493103398	-3.73545556360499	0.000187375666115388	0.00597980611381706
CBFA2T3	119.538919132046	0.718030862047105	0.192351703284477	3.73290618063922	0.000189283112535087	0.00600623420423039
KCNE2	20.9366597185318	1.58053856029568	0.423371640589772	3.73321783691968	0.000189048956218173	0.00600623420423039
YPEL2	693.009033026002	-0.582487020856392	0.156041522057044	-3.73289758506362	0.000189289574499096	0.00600623420423039
SNTA1	623.18542922079	0.385160623995526	0.103290233870547	3.72891617689863	0.000192305102529452	0.0060902732375501
CFAP77	48.4648319019593	0.904322553496773	0.243136802881892	3.71939806223438	0.000199698121470418	0.00631236252533635
CCDC66	983.982746798943	-0.417178331096194	0.112212745801691	-3.71774461194858	0.000201009322036277	0.00631549930394032
CLDN15	758.589079644492	-0.481158152918226	0.129435627965755	-3.71735480006733	0.000201319622282882	0.00631549930394032
GPM6A	508.738603958462	0.408087872589829	0.109774059367911	3.71752556969866	0.000201183629931967	0.00631549930394032
MRTO4	1878.74285577636	0.380737963187808	0.102382697920885	3.71877251644627	0.000200193236921802	0.00631549930394032
GINS3	1280.06045443801	-0.349587607838835	0.0940793926517299	-3.71587866359814	0.000202498748069013	0.00633673602804727
KIAA0586	1218.78797955822	-0.459503352642128	0.123670267402668	-3.71555234974948	0.000202760279053516	0.00633673602804727
IFT27	1402.71934401736	0.392362229523271	0.105685738599653	3.71253713814287	0.000205191940156323	0.0063886683806645
NME2	13978.6580809184	0.249791110563547	0.0672828823026241	3.71255068176241	0.000205180956720123	0.0063886683806645
KLHL24	1693.20521606547	-0.51691853982303	0.139449959393951	-3.70683894114819	0.000209862310278957	0.00652184464247059
NDUFA4L2	117.010870560241	0.793483260220558	0.214120540000218	3.70577834438372	0.000210742545932391	0.00653695803691222
SFPQ	13597.713921699	-0.451871518884898	0.12196941293942	-3.70479375111312	0.000211562805409199	0.00655015812642847
TICRR	2552.62429148412	-0.240225322671048	0.0648634326029786	-3.70355550162506	0.00021259864115708	0.00656997104283379
ENHO	245.764108888049	0.555666183186713	0.150108383489163	3.70176648545968	0.000214103625124388	0.00660418152219184
TBC1D7	650.658923150085	0.339581782437996	0.0917790337706212	3.69999299934553	0.0002156054145116	0.00663816670467534
AKNA	2802.19298482318	0.805839360303733	0.217864570761955	3.69880865661363	0.000216613819021642	0.00664868563343412
RNF24	952.03829410824	-0.398213191085354	0.107664439455692	-3.69865104112891	0.000216748353581673	0.00664868563343412
HSPA7	8.76107089884179	2.73094085725453	0.738602121720261	3.69744518319818	0.000217780227062752	0.00666801267178296
ADD2	2240.0438159218	0.385575557512161	0.104296187428215	3.69692859365108	0.000218223691348216	0.00666928574203249
SLU7	2261.09160085046	-0.468671219516011	0.126806809676377	-3.69594677692865	0.000219068866011628	0.00668280851371868
SLC25A43	348.805286761498	0.586111650242055	0.158625530503321	3.69493894445815	0.00021993963152794	0.00669706089028655
EEF2KMT	702.388731386498	0.415131074047536	0.112486319088183	3.69050278658417	0.000223811236918036	0.00680246790596118
TRIM5	445.016327038149	0.645201061452127	0.175237877844205	3.68185845086382	0.000231539959684182	0.00702450755202741
FUT1	979.197329533506	0.612331587572134	0.166336905139941	3.68127317901564	0.000232072190424487	0.00702780656951525
FBXO3	1202.70310649484	-0.45507213769349	0.123640645149538	-3.68060306659756	0.000232682982693225	0.00703346830199283
RP11-1415C14.3	153.677442348274	-0.633621397599764	0.172190426178748	-3.67977135350145	0.000233443168497204	0.00704361705674745
FGF9	156.815504874835	0.662600475860725	0.180295698288532	3.6750764557918	0.000237778198217841	0.00714842246272657
NDC80	1169.43253748673	-0.446874107345747	0.121589397324919	-3.67527199885351	0.000237596146326203	0.00714842246272657
IARS	21362.8783406399	0.350707510535021	0.095440786223674	3.67460835573071	0.000238214534295061	0.00714858986731744
UGDH	1000.28982243373	0.29425281252005	0.080139155077575	3.67177333271374	0.000240873275226939	0.00721532852417159
BASP1	1002.27349612527	0.387535657932113	0.105591569565762	3.67013824612917	0.000242419324578936	0.00723551922911411
CNN1	33.6043140128765	-1.58171977017782	0.430931596224397	-3.67046599515108	0.000242108678798884	0.00723551922911411
AKAP2	804.284098464693	0.38034136986343	0.103798355029462	3.66423311578949	0.000248080763723149	0.00739120336442669
ADAMTS7P1	29.995776744243	-1.48731740652533	0.406259925409749	-3.6609995559499	0.000251233194312488	0.00747171121794935
C16orf58	2977.08893692449	0.416343836194419	0.113840560399079	3.65725392368841	0.000254931805337701	0.00755463090996278
CTNNBIP1	685.76194077494	0.418545397265736	0.114433866263202	3.65753085981616	0.000254656607209037	0.00755463090996278
TRMT61B	640.997134269807	-0.48118731142065	0.131735055130995	-3.65268994606004	0.000259507503361252	0.00766285946313165
TSPAN33	585.745070898981	0.383256918976205	0.104913316887518	3.65308170922772	0.000259111733033132	0.00766285946313165
AP006285.1	39.2423959780155	-1.00210865916435	0.274439180606572	-3.65147810509224	0.000260735331024738	0.00767181350772256
AP006285.2	39.2423959780155	-1.00210865916435	0.274439180606572	-3.65147810509224	0.000260735331024738	0.00767181350772256
CCDC86	2545.37974975496	0.472249391867376	0.129385303545427	3.649946160242	0.000262295280863552	0.00770405342642591
GABPB2	1236.05739462692	-0.343544618423366	0.0941387583392939	-3.6493429962733	0.000262911868473204	0.00770852024260216
RP11-124L9.2	353.154850490265	-0.830332224884471	0.2276087360114	-3.64806834498163	0.000264219360565433	0.00773319274882428
ST13	14534.2332241394	-0.39676508224057	0.108863320266508	-3.64461676595248	0.000267790536124728	0.00782391539963005
AGAP6	976.87182510426	-0.387285580878889	0.106347767066957	-3.6416898216119	0.000270854300469049	0.00789952041526164
C19orf48	4380.23554877408	0.40456577423515	0.111191552792955	3.63845781512265	0.000274275542681094	0.00794915814096601
PLXNB2	5314.59268684498	-0.452307065571294	0.124319162612783	-3.63827310339995	0.000274472287723623	0.00794915814096601
RBM14-RBM4	180.334544527612	1.22535752533659	0.336752453379533	3.63874862095084	0.000273966059710688	0.00794915814096601
ZBBX	30.0995546846578	1.44074010700374	0.395995322804557	3.63827556547887	0.000274469664379362	0.00794915814096601
GPI	9729.33203444134	0.318372823429949	0.0875270459568098	3.6374222384593	0.000275380292706451	0.00796156090150446
ABHD14B	1448.4314320279	0.345782643217638	0.0951452356832369	3.63426125054582	0.000278778272333373	0.00803305408233445
KIF14	2252.42663494964	-0.676330618248612	0.186100550869326	-3.63422147376399	0.000278821280592024	0.00803305408233445
IL10RB	510.311468176303	-0.418919640181107	0.115408986688441	-3.62987018776992	0.000283563790529664	0.00815553050925436
KLHL31	61.1755889303849	0.920765554423687	0.253850198353873	3.62720045284392	0.000286510863436915	0.00822603421926575
PTCD2	743.840841413937	0.433075523543924	0.119473533589458	3.62486578016587	0.000289111562566598	0.00827207996688396
UACA	2207.82133951737	0.371386465692038	0.102444346000137	3.62525097960547	0.000288680953303093	0.00827207996688396
ABHD10	1831.0215995646	0.24365236304374	0.0672445110882093	3.62337920375574	0.000290779034871862	0.008276977845109
CACNB1	467.278776613266	-0.445481370894042	0.12294518839446	-3.62341443948787	0.000290739407410425	0.008276977845109
VEZF1	2530.55138602323	-0.346673478461405	0.0956667627830338	-3.62376094242509	0.000290349986260567	0.008276977845109
IFT140	1873.2781712027	0.376414862914061	0.103903614486602	3.62273117036365	0.000291508741022927	0.00828354033780047
ZNF471	110.791757217377	-0.802534802792644	0.221596108599011	-3.62161054120707	0.000292774654503748	0.00830529126750377
DDIT3	2215.02946480282	0.58818197673938	0.16243859057343	3.62094976731218	0.000293523506142675	0.00831232522941586
VPS4A	2956.2424453282	0.246566259222846	0.0681055196362162	3.62035647829828	0.000294197405812654	0.00831721626824702
SEC24D	1559.75265826468	0.723654606367578	0.199920590959358	3.61971022041793	0.000294933120235855	0.00832383525563607
APOBEC3B	359.553898616336	-0.461513544355537	0.127587997403036	-3.61721755768035	0.000297786996350857	0.00839011070363748
NES	225.307091098932	-0.562298687277423	0.155679496844163	-3.61189943875711	0.000303962443116176	0.0085495877008694
ZNF557	510.486447170899	-0.403756409267857	0.111883300368506	-3.60872809380863	0.000307701906032376	0.00864012374045224
DISP2	283.602641012871	1.04968459494225	0.2911132701014	3.60576003483669	0.000311240649318023	0.00871001446110049
EHBP1L1	414.568922056054	-0.666258028551774	0.184757658561627	-3.60611859740331	0.000310811129456794	0.00871001446110049
LRRC66	34.0501525837109	-1.2200306082803	0.338483575380479	-3.60440120885897	0.000312873427188851	0.00874096721245619
FUZ	2036.47151299829	0.571237043710226	0.158522609225333	3.60350518138543	0.000313954485854554	0.00875642805505263
AC007040.11	80.4014463202955	-0.751036732728273	0.208526289397528	-3.60164051687757	0.000316215427182665	0.008804689620967
DPY19L2P2	158.384677261889	-0.541031883570557	0.150292410043785	-3.59986165244764	0.000318386532752755	0.00885029231328637
DPP7	419.852519291228	0.449811574497131	0.124997046364053	3.59857762708295	0.000319962349487205	0.00887922272531799
WARS	7722.08920576145	0.424449995733761	0.118046372968002	3.59562081461674	0.000323618894411419	0.00896570209141485
PSMG3	1677.05951338781	0.301570774307306	0.0838963214842685	3.59456492218021	0.000324934115046434	0.00898713606532596
TMEM205	1181.35693492329	0.44241709669265	0.123117130666794	3.59346497353007	0.000326309531143535	0.00901016084746584
DCUN1D2	761.068491006266	-0.400603187374347	0.1114955646125	-3.59299662517189	0.000326896823425336	0.00901138336336123
C19orf60	443.872208707441	0.527751933198542	0.147153418573623	3.58640620322729	0.000335266579067265	0.00921150476758487
TOX4	2418.78259403672	-0.358102873853278	0.0998402225418956	-3.58675957180493	0.000334812765156852	0.00921150476758487
CD19	115.077399190065	-0.684163914587263	0.191144435633151	-3.57930332798349	0.00034451140779634	0.00944091693742666
TMEM258	1653.0494216318	0.342217986519487	0.0956151404669817	3.57911921530528	0.000344754182831007	0.00944091693742666
MLLT11	774.347105796683	-0.480250078604448	0.134292815661222	-3.57614125699745	0.000348703280707514	0.00953332939594925
FAM129A	1291.69148666012	0.496792483752992	0.139139628741408	3.5704600353382	0.000356354823422116	0.00972072572484812
OSBPL9	2189.82360532143	-0.263923094688473	0.0739242077396488	-3.57018496049325	0.000356729253777192	0.00972072572484812
BUB1	2915.33213084447	-0.531589544902904	0.148986571117638	-3.56803664192772	0.000359666215741651	0.00978468991841427
RSU1	1486.51614940625	0.305020029776166	0.0855017931825169	3.56741090944202	0.000360525896052455	0.00979202495088461
CSRP1	38.5073229801046	1.23262689689851	0.345871627769435	3.56382772662753	0.000365485872994402	0.00991043726760335
KRT8P33	20.3341385325326	-1.35933454614753	0.381471054064937	-3.56340155212965	0.000366080026817768	0.00991043726760335
KDM6A	2193.16498638195	-0.549452502716203	0.154242990156428	-3.56225266483078	0.000367686257069243	0.00992159129947338
LMBR1L	966.278011492321	-0.312542320960578	0.0877372958963056	-3.56225158033094	0.000367687776389041	0.00992159129947338
FAM91A1	1702.77121124123	-0.325528208469867	0.0914150281737587	-3.56099226760739	0.000369455964663213	0.00995311969737989
NPC1	2285.13929699595	-0.336412050581544	0.0945409350691599	-3.55837447911264	0.000373157043205072	0.0100365334392029
PLIN4	111.43924522089	-0.621875849140104	0.174964057204429	-3.55430629054	0.000378977573212801	0.0101765903357062
PRMT1P1	12.9985460732269	-1.69349558262381	0.476938483724043	-3.55076312861276	0.000384115954482071	0.010264741166876
RIPK2	716.795517325537	0.332667466812819	0.0936826229276263	3.55100504679314	0.000383763058048747	0.010264741166876
SMG1P1	604.087228386475	-0.642623845264074	0.180972262576935	-3.55095215207845	0.00038384019194649	0.010264741166876
NPIPA5	126.044154026536	-1.12891598617725	0.318274085859444	-3.54699309913596	0.000389654797732541	0.0103932554064411
UQCC2	1248.38287020136	0.374235383921309	0.105518294527132	3.54663980874977	0.000390177650992034	0.0103932554064411
MCM9	515.315193854068	-0.452415987584478	0.127595988979793	-3.54569129642567	0.000391584649616692	0.0104140180454952
MYEF2	1696.90016419941	-0.389685396270267	0.109972308757734	-3.54348654376925	0.00039487346124041	0.0104846801428554
ITPR1	606.777326242274	0.594489387742494	0.168005377392046	3.53851404622148	0.00040238587265383	0.0106670823589302
TMEM56	1146.13462254705	-0.431392623314353	0.121981537356962	-3.53654030488189	0.000405404636530378	0.0107299680115177
HNRNPF	7564.74584945575	-0.233705929158921	0.0661437466621781	-3.53330346332736	0.000410401101253006	0.0108449144511045
TAZ	1853.67199822904	0.398992725324803	0.112998419300343	3.530958466457	0.000414056759041446	0.0109241206936292
MTFP1	1433.4758846757	0.496771360956971	0.140796223301285	3.52830032872364	0.00041823734423377	0.0110169027421578
ATP5H	2552.68412676815	0.266482849539936	0.0755957684993422	3.52510272505867	0.000423318601090668	0.0111159861739384
BRICD5	136.622625585859	-1.06531275930605	0.302221776614456	-3.52493712147377	0.000423583322529626	0.0111159861739384
LMF1	448.609849666161	0.519266372294502	0.147381715812946	3.52327539023596	0.000426248212479547	0.0111159861739384
PAQR5	584.684983496889	0.462032300356636	0.131141107926087	3.52316910893452	0.000426419185503261	0.0111159861739384
RP1-89D4.1	15.4006273035649	-1.71929513980899	0.488015198949955	-3.52303605196792	0.000426633322374397	0.0111159861739384
SCO1	1679.49402169294	0.289428888541732	0.0821540460549997	3.52300224322449	0.000426687748888144	0.0111159861739384
TNFRSF10D	547.626717325412	-0.403695236570494	0.114537959906086	-3.52455410329903	0.000424196178911912	0.0111159861739384
TFB1M	727.406943680078	0.354291054870073	0.100646553183737	3.5201509009781	0.000431301341487096	0.0112185670250445
ATP6V1E1	2855.29985604305	-0.260239618659949	0.0739647040825501	-3.51842979550763	0.000434108660257849	0.0112739173974632
MYBBP1A	4197.68025120481	0.363381392385364	0.103513734812427	3.51046547633347	0.000447322890487161	0.0115989427619288
LRRFIP1	2279.06632862746	0.247248312482831	0.0704713465593684	3.50849422572815	0.000450651016918935	0.0116670103366142
TPD52L1	447.661327892425	0.42598926153822	0.121443932695226	3.50770311932566	0.000451993154119545	0.0116835302065636
RGL1	256.293796606749	-0.580525861008232	0.165563050560055	-3.50637330638973	0.000454257632707301	0.0117238031334023
FARP1	2253.49586379344	0.461909067001451	0.13194389739975	3.50079902219355	0.000463865520753647	0.0119531806163149
SLC22A1	9.4573107304394	-2.10045303171682	0.600684441320846	-3.49676616743748	0.000470934430239585	0.0121165222787999
DNPH1	1941.51339265873	0.491052841371719	0.140457763699865	3.49608899100101	0.000472131214058192	0.0121285100577333
ACHE	450.629574555945	-0.493115248798142	0.141108281753562	-3.49458757962442	0.000474794806354413	0.0121592898324869
HNF4A	33.3188638269165	1.34231340135954	0.38407881924038	3.49489046028189	0.000474256352166975	0.0121592898324869
POC5	574.833930781132	-0.589465983557383	0.168747758375533	-3.4931781567467	0.000477307955030686	0.0122048158917323
UBE2Q2	870.786276939931	-0.430125354511526	0.123187854890155	-3.49162143374493	0.000480098173407271	0.0122572756733749
TXNRD1	3573.39583112635	-0.263311820444796	0.0754353851042037	-3.49056109518187	0.000482007391147883	0.012287116215206
GAS2L3	823.014656037265	-0.418748683104303	0.119984470825222	-3.49002400247514	0.000482977165812877	0.0122929540899765
HEBP2	2469.9443419102	0.314928431516868	0.0902708980643719	3.4887038710116	0.000485368534134349	0.0123349017212244
MAGEB2	225.237048131402	-0.488679528477363	0.140106709660796	-3.48790953452889	0.000486812761188616	0.0123526877246561
CAMKV	560.197167052384	0.478248929593409	0.137141836857729	3.4872577220148	0.000488000850063162	0.012363929934043
REPS2	287.126758728287	0.790033935714674	0.226629753555009	3.48601153785799	0.000490279858232251	0.0124027351331772
GET4	1698.85865546058	-0.387647426574356	0.111236749946385	-3.48488630566064	0.000492346193907442	0.0124360503620913
CTU2	780.583154969929	0.412388371938545	0.118359481251209	3.4842022589072	0.000493606318633836	0.0124489313947242
MRPL54	501.236274588515	0.483387469747783	0.138882155587831	3.48055851885222	0.000500369505014834	0.0126003519510185
STAT3	2937.46201390523	-0.259318852236024	0.0745393967641118	-3.47895023965202	0.000503382048221699	0.0126570077124835
TRAP1	8157.46031997469	0.29965249868927	0.0861538606894306	3.47810877297147	0.000504964968833622	0.0126776000874341
SLC13A4	215.91635715124	0.604735953224408	0.17414159193735	3.47266811160179	0.000515312167329147	0.0129178329559323
THAP7	1555.06527410854	0.49316379593901	0.142116787875081	3.47013047024743	0.00052020560678703	0.0130208326465019
GAA	5546.84002539109	0.45816143295838	0.132051722079464	3.46956045512739	0.000521310731196303	0.0130288427472931
SDCBP2	83.2418838818961	0.972141402592855	0.280392289380025	3.46707609093801	0.000526152924154234	0.0131300868817136
CTC-487M23.8	131.963432673138	0.820877757514823	0.236806955142545	3.46644276989541	0.00052739399653265	0.0131356790051637
HSD17B14	269.980149493488	-0.545785585167375	0.157461419952534	-3.46615434645452	0.000527960102226224	0.0131356790051637
ARHGAP30	37.9841638676189	-1.25900600817262	0.363275371693635	-3.4657070263337	0.000528839204065396	0.0131378541788402
HMBS	1709.45228019858	0.446410023253562	0.128849217908935	3.46459241661106	0.000531035643299369	0.0131727002997803
KRTAP5-2	18.5770061101397	-1.44255587898716	0.416492146074486	-3.46358483007064	0.000533028496346122	0.0132023998460655
CCDC174	1073.39211562702	0.46344521638414	0.133858313811299	3.46220718899433	0.000535764540343844	0.0132503912772073
SORD	1393.97756690899	0.403979832789098	0.116696926447531	3.46178639906796	0.00053660284939478	0.0132513754251583
SLC9A9	181.568511343473	0.625794012471636	0.180869342322723	3.45992308279111	0.000540329707658543	0.0133235832074198
MAD2L2	2301.61859538083	0.383892231505821	0.11104111492716	3.45720800586022	0.000545803380098173	0.0134385861909929
PAFAH1B3	1032.78724001049	0.401428510885007	0.116134692093034	3.45657704558622	0.000547082789753972	0.0134501316977291
CHMP1B	1049.02235095778	-0.40781367393197	0.117995568478159	-3.4561778818622	0.000547893623538427	0.0134501400630476
C1orf74	301.401164058346	0.458297219814678	0.132647836229211	3.45499205145537	0.000550309045823141	0.0134834625515686
PEAK1	1792.57084112492	-0.389138073216778	0.112639722998343	-3.45471440144168	0.000550876023498857	0.0134834625515686
PRIMPOL	416.392277385754	-0.47254999237924	0.13681001601746	-3.45405991560538	0.000552214675939446	0.0134843585358357
YKT6	2869.40439089741	0.334594758098624	0.0968744162574836	3.45390218620054	0.000552537740546447	0.0134843585358357
MVB12A	1471.2106710995	0.47617992038056	0.137912749957401	3.45276213060536	0.00055487806610856	0.013521588116111
HPCAL4	199.550560564052	0.734057406107519	0.212676811206486	3.45151595015607	0.000557446807090159	0.0135307183912062
PDIA5	914.471157834664	0.46484020754455	0.134681872976405	3.45139399439436	0.000557698787561617	0.0135307183912062
RP11-1023L17.1	379.725869539546	-0.450115360521041	0.130414345044335	-3.4514252275547	0.000557634244660455	0.0135307183912062
AP1G1	3886.04672128344	-0.327162016834722	0.0948389569289176	-3.449658530934	0.000561296053344623	0.0135981138762832
KRTCAP2	2261.30961216592	0.392491448603115	0.113885747907986	3.44636142636767	0.00056818988556805	0.0137450599868831
KARS	5077.65162814011	0.276060944397527	0.0801288910038371	3.44521109601165	0.000570613578093394	0.013763564430901
PLA2G12A	2487.32397532191	0.41759719672563	0.121207838854596	3.44529859348939	0.000570428887228957	0.013763564430901
NBPF19	1021.25717148479	-0.321844019517486	0.0934378697378955	-3.44447085983764	0.000572178308434605	0.0137812758032979
KYAT3	1253.61304620989	0.479038122236709	0.139191326872778	3.44158025502949	0.000578326887243526	0.0139091807156613
RP11-419C5.2	264.452096045128	-0.47978430384244	0.139439790961498	-3.44079907560185	0.000579999054646486	0.0139292102921251
RIOK3	2302.59888381844	-0.534432747616459	0.155406777465921	-3.43892818788842	0.000584022134069414	0.0139853496607243
TSLP	216.874843040114	0.554995392011556	0.161382321847961	3.43900983488401	0.000583846022973765	0.0139853496607243
WBP4	669.688104502237	-0.505348167786809	0.147019368971574	-3.4372897348275	0.000587566718984018	0.0140499563422763
TMEM232	38.5339497296617	-1.1636648612372	0.338681029029648	-3.43587258067335	0.000590648693745677	0.0141033310398698
AIMP2	1215.0496236017	0.332832683639789	0.0968834572430651	3.43539230649836	0.000591696585975209	0.0141080529371532
AC004980.7	209.577836941905	-0.550110155759667	0.160159078256375	-3.43477348738907	0.000593049315693759	0.0141200192165537
CAPG	394.841681751886	0.531468028992698	0.154772444256806	3.43386725941254	0.000595035512598825	0.0141286491790718
CCNE2	433.531288977514	-0.48562040261929	0.141422325598446	-3.43383126083048	0.000595114539088351	0.0141286491790718
UBP1	3376.39725678064	-0.296731466484111	0.0864242402629441	-3.43342869525159	0.000595998943642718	0.0141294320996441
CH17-258A22.4	356.178113066695	-0.88330056391615	0.257616437931376	-3.42874302202504	0.000606383381234097	0.0143346612700567
NBEAL1	2375.11264798106	0.623488294276977	0.181821813356575	3.42911712718561	0.000605548140325366	0.0143346612700567
SMG1	5396.84622442133	-0.380342853695337	0.111008794647746	-3.42624073076591	0.000611997716887354	0.0144468024349156
CHIC1	351.928278348892	-0.58831106031495	0.171922700282912	-3.42195102419191	0.000621735117387526	0.0146350273376539
TUFM	10156.5159248789	0.289563096848418	0.0846110147693582	3.42228606568235	0.000620969432520127	0.0146350273376539
CEP192	1041.43288496803	-0.333887719992864	0.0976304472464562	-3.41991386303911	0.000626409670803008	0.0146825826087231
NBPF10	640.674914356015	-0.41676594278264	0.121849073014654	-3.42034561668366	0.000625416229033277	0.0146825826087231
TBL3	2187.13392587459	0.371994232235183	0.108761966455177	3.42026026523242	0.000625612501784188	0.0146825826087231
SSR3	6503.52174747013	0.448983062957369	0.131328445854462	3.41877999115996	0.000629025643542184	0.0147231037441221
FAM134C	2578.79006840292	-0.297698162176316	0.0871942644344989	-3.41419431779196	0.000639709330525368	0.0149421791410456
NDUFB9	2573.76117890315	0.320692410708443	0.0939373430491556	3.41389696896825	0.000640407887036005	0.0149421791410456
PNP	2308.52331884589	0.319254612446364	0.0935240888242544	3.41360837041984	0.000641086565135549	0.0149421791410456
RP11-465B22.3	140.119743670229	-0.620792384448206	0.181963384667836	-3.41163353045685	0.000645748647204639	0.0150297318378134
ATP6V0D1	1810.74200234439	-0.475961838293479	0.1397388384536	-3.40608125529483	0.000659025617642387	0.0153172690823185
ARHGEF9	810.426292176036	0.380115921424792	0.111614303770533	3.40562014530208	0.000660139593929933	0.0153217014842898
ACBD5	1273.5239090095	-0.334131458279441	0.0981339878580546	-3.4048494876489	0.000662005302809667	0.015343544692914
HDDC2	1834.60363041414	0.274882465423113	0.08075173670344	3.40404400753157	0.000663960553907	0.0153673994310832
SLC22A17	396.495576079497	0.797223528278284	0.234329628560012	3.40214565771018	0.00066858993547695	0.0154529944000557
CYP2E1	121.756504949989	0.953986840485618	0.280457484584121	3.40153817574256	0.000670077688715832	0.0154658403953258
CBWD7	338.710307538369	-0.754707777132727	0.22197983169409	-3.39989345596399	0.00067412115012409	0.0155154851225652
NEDD4	1571.48424072608	-0.438809678513598	0.129092398286055	-3.39919069085108	0.000675855770221002	0.0155154851225652
UBE2J2	2201.3464763709	-0.428433156518639	0.126004918787431	-3.40013041269762	0.000673537208546074	0.0155154851225652
UQCRC2	4938.47274196505	0.230885597711811	0.0679246074944706	3.3991451143918	0.00067596840877461	0.0155154851225652
RHPN1	1032.55524671842	0.490734450079168	0.144483698668114	3.39646932216491	0.000682612086085179	0.0156247552670118
SNCAIP	126.246629947537	0.979563853981456	0.288384992046929	3.39672271788003	0.000681980342210052	0.0156247552670118
KIF5A	461.900811405542	-0.393150864731074	0.115822401386885	-3.39442853906837	0.000687719854698767	0.0157199875877769
AKAP17A	3051.05944449373	0.544538930583945	0.160446434867512	3.39389859945219	0.000689052010684035	0.0157287732012401
CICP27	231.105555974027	-0.622993982325185	0.183603821947865	-3.39314277728971	0.000690956137768452	0.0157505729481696
POLR3D	1739.59725196256	0.299736145673697	0.0883814438368072	3.39139227264886	0.000695384943229139	0.0158297848187758
REV1	1206.07757968375	-0.461165446470781	0.136181653175387	-3.3863992374718	0.00070816277242195	0.0160897604351885
SLC25A37	991.95350420867	0.391737881224705	0.115687466183199	3.38617392314878	0.000708744494011619	0.0160897604351885
PPP1R14B	1739.30669672397	0.345527609727961	0.102123754141992	3.3834205629333	0.000715889138857242	0.0162297544526447
YIF1B	2028.26182315888	0.485440096372751	0.143543922797129	3.38182269867896	0.000720066034849532	0.0163021771464229
XPNPEP3	2581.55584877022	-0.300256691830005	0.0888365737926644	-3.37987699222591	0.000725182776596388	0.0163956514681431
C2orf42	236.90836946782	-0.446788390169175	0.13227925388462	-3.37761498533158	0.000731173764620917	0.0164861801954947
Z97634.3	97.4751931017278	-0.642853227977554	0.190322354148225	-3.37770742094169	0.000730928048073908	0.0164861801954947
ARFGAP2	1389.57717290478	-0.419178339603669	0.124200858779892	-3.37500355248376	0.000738147380001221	0.0165293436125686
IL12A	79.0596430576802	0.892992350330955	0.26448601348639	3.37633109047903	0.000734594616142226	0.0165293436125686
PDCD11	3682.23321677325	0.234860964451542	0.06957125262594	3.37583348850001	0.000735924435963689	0.0165293436125686
WFS1	1117.22778435005	0.475097850360209	0.140783837840634	3.37466187630157	0.000739064354355283	0.0165293436125686
ZBTB49	204.679247484815	-0.630526110303292	0.18681426002829	-3.37514978892836	0.000737755240571603	0.0165293436125686
ZNF664	8041.1542605828	0.319957462540356	0.0947806719397172	3.37576697856559	0.000736102350205408	0.0165293436125686
PCF11	2304.54795692842	-0.528959965965232	0.156919963978561	-3.37089018219185	0.000749257191889468	0.0167345748226482
RUFY2	728.874076627998	-0.541899312717225	0.160776050973749	-3.37052259609054	0.000750257527451054	0.0167345748226482
PARK2	279.988427221588	0.660434528875993	0.196026502812677	3.36910835728731	0.00075411776241833	0.0167980996876942
RP11-500M8.7	245.323785687927	0.722580659869458	0.214543948178182	3.3679843500845	0.000757198941560838	0.0168441239077776
MYT1	205.855040486217	0.421878283956029	0.125329282176959	3.36615894249164	0.000762227749302679	0.0169332925029156
ZNF416	165.079667057193	0.507436702754559	0.150802517465072	3.36490869837161	0.000765689915559533	0.0169874654394525
FOSL2	274.292096880721	-0.490772063068695	0.145976987220525	-3.3619824084141	0.000773850534406429	0.0171444237086297
UNC5A	187.801079079887	0.58970870288495	0.175423294452354	3.36163281350937	0.000774830839498179	0.0171444237086297
FOXP2	673.635289067461	0.400299125632689	0.119130648845863	3.36016910434707	0.00077894778272899	0.0172125678487185
TNPO2	4637.87410403471	-0.331894978215855	0.0988019680298115	-3.35919400022186	0.000781701696939429	0.0172504516764758
NPTN	2118.8921133048	-0.233858814519143	0.0696782171651735	-3.35626863076557	0.000790017923212046	0.0174108199677343
CHPF	2454.22102530895	0.471388624031174	0.140535122919119	3.3542406641112	0.00079583113052932	0.0174785268547129
GEMIN8	338.055300453312	0.392045906359141	0.116884646581029	3.35412663533494	0.000796159172248759	0.0174785268547129
YARS	17151.3749801879	0.218097471172939	0.0650242355178295	3.35409512216621	0.000796249852495505	0.0174785268547129
ALG5	1091.89704593958	0.328321753085207	0.0979236780999227	3.35283313960269	0.000799889139247305	0.017489012207917
SCARA5	64.1196249663833	0.953306714126205	0.284308981563517	3.35306576979605	0.000799217125386628	0.017489012207917
SUOX	370.884652475315	-0.446243838127375	0.1330826080794	-3.35313415154244	0.000799019686287392	0.017489012207917
NPR3	49.96783046456	1.66444580545847	0.496522562454415	3.35220578342053	0.000801704038391661	0.0175056296277758
MEIOC	506.700665116119	-0.47128822495151	0.140671015293095	-3.35028665265235	0.000807279707045394	0.0175811112052734
SEC31A	4147.55771914944	0.378329749797951	0.112919660528922	3.35043293635345	0.000806853444076544	0.0175811112052734
EPB41L4A	573.285259156286	-0.362429878312108	0.108243751322933	-3.34827529425547	0.000813161928225271	0.0176397675802593
MIF4GD	1101.10481427233	0.387897301735216	0.115834605462536	3.34871690706169	0.000811867033813643	0.0176397675802593
SRSF1	9575.34708590823	-0.231592789620582	0.0691648891758398	-3.34841553829137	0.000812750498001552	0.0176397675802593
NDOR1	1174.33734477766	-0.445579114641652	0.133149817550966	-3.34644930678255	0.000818536447218332	0.0177331753806635
RP11-55J15.2	9.6834790213522	-1.89997093992183	0.567914133435338	-3.34552501524979	0.00082126950624087	0.0177691883390707
SIKE1	3434.71983782461	0.282709042984498	0.0845756061964779	3.34267829340454	0.000829740328051523	0.0179290895104362
RP11-347C12.1	140.609538902247	-0.846624855831876	0.253468517044147	-3.34015784565631	0.000837307851215496	0.0180690816526933
ZGLP1	71.4621470855258	-0.844201216325929	0.25279651886946	-3.33944953079777	0.000839446027435346	0.0180916971757007
FARP2	1268.3536571632	-0.351888141583286	0.105391238407767	-3.33887471956449	0.000841184920315473	0.0181056598607461
ATF7IP	3668.87763790188	-0.565849092019973	0.169537431291373	-3.33760567038134	0.000845035827499452	0.0181649864732557
MRPS24	2149.12684070681	0.286094523209024	0.0857598005009034	3.33599800300387	0.00084993774308029	0.0181996346405386
PMS2P3	333.48732950457	-0.4476841848811	0.134193242676304	-3.3361157086053	0.000849577955837865	0.0181996346405386
RASA4	1043.01264009114	-0.458260390370842	0.137346304339495	-3.33653237030759	0.000848305492955995	0.0181996346405386
FAM183BP	15.8235395811436	-1.43005106410182	0.428915256496559	-3.33411097516717	0.000855725091474837	0.0182999457384342
SLC25A39	4872.42148581013	0.34494209946887	0.103506423862346	3.33256706779486	0.000860487277787975	0.0183781034425887
FAM131C	356.306598766917	0.479579302340398	0.143967797075045	3.33115677313871	0.000864858800930026	0.0184004253864536
INPP5F	640.2890612357	-0.414349898604908	0.124385995677517	-3.33116197163505	0.000864842649284051	0.0184004253864536
MRPS2	2990.18524633019	0.427076672767114	0.128201141970418	3.33130162651485	0.000864408848450537	0.0184004253864536
NRDE2	1072.08669651917	-0.382218932709467	0.11485984231749	-3.32769856720644	0.000875665590323726	0.0186064922809504
KANK2	901.187400199803	-0.311585281356063	0.0937092480497228	-3.32502167972507	0.000884116599200215	0.0187380778591668
ZNF137P	17.4244665766189	-2.23918947391153	0.673398563912853	-3.3252067852662	0.00088352979114937	0.0187380778591668
CDCA3	939.139873749687	-0.372891430488076	0.112196120119053	-3.3235679637798	0.000888737639161172	0.0187671826870668
CDK11A	1198.02995152501	-0.363507010910737	0.10938250941301	-3.32326450418318	0.000889705090095321	0.0187671826870668
DCAF12	2965.48637518792	-0.28803529829998	0.0866478641289921	-3.32420540535407	0.000886708604596184	0.0187671826870668
RP4-635E18.9	89.0419130466562	-0.697619208125973	0.209925961875277	-3.32316785353328	0.000890013424207385	0.0187671826870668
RP11-166B2.1	64.6171765803392	-0.940810643722549	0.283168179979112	-3.32244478808299	0.000892323285987593	0.0187920113337108
RPS6KA2	1729.52102347499	0.380020820000929	0.114514100197621	3.31855046099226	0.000904859717501428	0.0190318720049888
CCDC167	592.903704297179	0.385691243755656	0.116266823864761	3.31729405633618	0.000908938973921937	0.0190934712306766
PPL	118.934397172472	-0.685281934285177	0.206629985182434	-3.31646897075534	0.000911627100627176	0.019125729121249
BMT2	592.49782011115	-0.473333447921551	0.142858846018023	-3.31329463393421	0.000922037926078061	0.0193197214435169
SNU13	2352.67501629942	0.272262060933562	0.0823010282726715	3.30812465710065	0.000939229924175852	0.0196551331547267
LARP4	2829.70118033139	-0.41123119711555	0.124372512434149	-3.30644761504903	0.000944870159879362	0.019748262346597
SORD2P	310.040871880192	0.527078440245467	0.159533092849108	3.30388153850937	0.000953561162452357	0.019904839611191
ZCRB1	1663.1115740858	0.340827835234662	0.103185236987226	3.30306781460276	0.000956332576229688	0.0199376119378539
PADI2	160.833530804907	0.573241568022259	0.173637311500382	3.30137320757238	0.000962128099867642	0.0200081651845909
PIF1	248.831058805289	-0.523978709084981	0.158704703915717	-3.30159532866302	0.000961366601943061	0.0200081651845909
ASS1	6466.51377293298	0.368335632761086	0.111615391626837	3.30004336671183	0.000966698891156164	0.0200279252168996
CHRNA4	209.239679447637	-0.661095756506383	0.200296506587048	-3.30058555573996	0.000964832912436597	0.0200279252168996
SEC23B	2844.42122450459	0.255664883950425	0.0774663294090808	3.30033558967691	0.000965692772033852	0.0200279252168996
NPM3	1796.07690352835	0.336209072932615	0.101899439700788	3.29942023155223	0.000968847578846273	0.0200474134301171
RAB3C	92.1173654465157	1.03996033683365	0.315264811691696	3.2986882717842	0.00097137716304528	0.0200747248078909
ABHD3	554.753896019986	-0.625535616813464	0.189661224861076	-3.29817345254235	0.000973159992230828	0.0200865548147644
ZNF524	200.009208240281	0.476173231587839	0.144422202775827	3.29709159973803	0.000976916348461528	0.0201390395064833
ENDOV	734.37773564571	0.534258051893727	0.162058196400632	3.29670491070356	0.000978262245182184	0.0201417642168714
CCND1	867.830700442213	0.637914943517584	0.19354435175818	3.29596259318698	0.000980850743333896	0.0201700348025105
RPL12	27145.9662225453	0.266165838681309	0.0808131148676895	3.29359707415173	0.000989141793262239	0.0203153565088946
PRDX4	3417.67013053061	0.287088277585509	0.0872020048069179	3.29222107015977	0.000993994435096656	0.0203897869597392
AMOT	5471.59660204703	0.330759386146914	0.100613116656269	3.2874380313345	0.00101103437739879	0.0206474099253934
CCT6P3	592.834566788787	-0.657696657178864	0.200087147897796	-3.28705098797657	0.00101242500783865	0.0206474099253934
DNAJA1	5038.63143048665	-0.410571440337823	0.12486182710701	-3.28820625046559	0.0010082794345637	0.0206474099253934
DNAJC16	894.761629770292	-0.357495736103815	0.108762019920266	-3.28695381315919	0.00101277443080869	0.0206474099253934
POLQ	1837.88713583172	-0.443084873767445	0.134779290149994	-3.28748484484776	0.0010108662983361	0.0206474099253934
IDH1	1577.53327894858	0.404986942376434	0.123309030083303	3.28432509851744	0.00102226927018185	0.0207899001699359
NUP153	5219.73459171236	-0.415887535982385	0.126621711878742	-3.28448833783462	0.00102167726373805	0.0207899001699359
HSPA1A	91.7170772531932	-1.04430180444364	0.318193961342107	-3.28196613172322	0.00103085985962054	0.0209389465978003
BRMS1L	795.396249987372	-0.391573936644809	0.119386228779054	-3.27989199968355	0.00103846831882542	0.0210419801598387
KDELR3	667.713340078196	0.424252010903821	0.129348140655154	3.27992353624077	0.00103835224645689	0.0210419801598387
CISD3	654.798527570255	0.406996117423601	0.124149453398806	3.27827554839251	0.00104443387908056	0.021137049052856
C19orf25	993.35042235155	-0.403282537236414	0.123032823129713	-3.27784510651467	0.00104602777498131	0.0211435212251094
GALNT6	649.470229765158	0.435012005278524	0.132749725870353	3.27693336032473	0.00104941134219601	0.0211861085446992
CD320	1813.9422982101	0.389587770708311	0.118927023461508	3.27585572537605	0.00105342359377482	0.0211974861616853
COG7	776.2792730527	-0.349780575443264	0.10677867936689	-3.27575296414207	0.00105380693482316	0.0211974861616853
LYSMD1	730.771670698772	-0.374787673695198	0.114406940522542	-3.27591728249524	0.00105319402256918	0.0211974861616853
FIBP	1312.14448410965	0.291711240653952	0.0890657778660971	3.27523373896218	0.00105574582952677	0.0212107772893422
ATF6B	1594.72268919053	-0.410614714596161	0.125386597682324	-3.27478950849661	0.0010574072977012	0.0212184692930488
CLU	493.68954430594	-0.508198163326558	0.155245145599809	-3.2735204786151	0.00106216693683622	0.0212625576800931
METTL26	1228.11578254334	0.493920698687362	0.150869616848387	3.27382483634009	0.00106102360565838	0.0212625576800931
MPV17L2	705.076566502713	0.494287648120999	0.151016627054166	3.27306772613661	0.00106386982743795	0.0212709876943768
TPH2	77.9347911570601	-0.855827213851573	0.261523903796077	-3.27246267522415	0.00106614948530502	0.021290915413522
STAG3L5P	413.940462971178	-0.398474563986662	0.121924032851549	-3.26822001099515	0.00108226200153139	0.0215867042252564
SSR1	8124.69164289197	0.393614936246342	0.120513467509297	3.26614895730202	0.00109020885401999	0.0217191067616587
LETM2	196.858377045435	-0.501068648368118	0.153435330175591	-3.26566670006638	0.00109206705615071	0.0217300393247255
CYB5D2	644.240069578804	0.470491732133743	0.144129669279917	3.26436419707584	0.00109710042474263	0.0217779683595741
FBXO33	680.91740403699	-0.385731745484889	0.118156864168007	-3.26457331278205	0.00109629087879261	0.0217779683595741
ZNF608	485.132469027912	-0.358513008861758	0.109869570352174	-3.26307828193546	0.00110209072990721	0.0218508908755199
RP13-582O9.6	48.2963933927423	1.25445968559025	0.384552950622746	3.26212471795827	0.00110580481085879	0.0218983661529853
FHL2	694.964582147635	0.299098935096252	0.0917354079163779	3.26045244567831	0.00111234618194986	0.0219952637948589
KIAA0232	1299.04198090532	-0.263730780337818	0.0808941249351151	-3.2601969617615	0.00111334869464787	0.0219952637948589
SIGMAR1	5757.88155014754	0.443188437159634	0.135958008510689	3.25974499048939	0.00111512426548079	0.0220041464752125
MID1	3490.69027623757	0.464130044415238	0.142401663775408	3.25930211845876	0.00111686662925693	0.0220123535778132
E2F7	1342.20209874292	-0.352367466101542	0.108156245543993	-3.2579483905829	0.00112220813486565	0.0220913926430551
DISP1	271.814503930518	0.406947075913424	0.124971171755304	3.25632760097853	0.00112863447028741	0.0221915746853312
KIAA1841	426.504104025965	-0.44496082637201	0.136771565595742	-3.25331383342637	0.00114067441178765	0.0224017655190722
USP49	845.045437523874	-0.363333452662395	0.111736449194616	-3.25170036529048	0.00114716887326671	0.0225026802031455
ZFYVE28	222.406604578434	0.705220968504556	0.217027717870036	3.24945115502191	0.00115627933796262	0.0226546111139193
NHP2	3694.2481823871	0.435823840931876	0.134182986195902	3.24798138189883	0.00116226875533487	0.0227243754622239
SMPDL3B	402.347711172364	0.377638994528003	0.116271546406763	3.24790549535547	0.00116257877477723	0.0227243754622239
SLC12A6	975.072115460301	-0.3306103245616	0.10182827503806	-3.24674383846754	0.00116733404276953	0.0227904805173652
PTGFR	74.4790110059511	0.720410688420234	0.222015290416499	3.24486969824803	0.00117504378333356	0.0229140441650065
BHLHE40	1791.60129251933	0.284410973495627	0.0876901486638697	3.24336288430551	0.00118127652942964	0.0230085493026817
RABL6	6688.03388395437	0.331334325050042	0.102175941377346	3.2427822106027	0.00118368655653159	0.0230284623747265
DENND5A	5454.55037879105	-0.255549796035359	0.0788193264456531	-3.24222253042931	0.00118601375102444	0.0230467192016986
PRKCZ	1260.52527791419	0.281710354474478	0.0869075058135522	3.24149625325628	0.00118903997134267	0.0230785009642476
RBM45	228.581769726449	-0.619412747607648	0.191210350774181	-3.23943105119436	0.0011976841952925	0.0232191229215877
CDH15	33.0827137692784	1.44141960283936	0.445139159055147	3.23813255589312	0.00120314893745672	0.0232978490281147
EID1	2880.24476508364	0.309499585662534	0.0956079788061779	3.23717318917462	0.00120720123634998	0.0233218911725587
TMC3	44.8621920428536	0.894547466823209	0.276335200900948	3.23718246501595	0.00120716199554697	0.0233218911725587
LRRC28	633.723566992957	0.346100150292465	0.106934500632695	3.23656208468463	0.00120978906898411	0.0233447088369666
SDF2	575.874869157012	-0.340091805577926	0.105113820573654	-3.23546231810328	0.00121445914280205	0.0234076068232287
CCDC137	1952.83438535556	-0.300125555061057	0.0927806769922687	-3.23478513835446	0.00121734301183063	0.0234088149262216
MVK	691.883385316463	0.41221539605729	0.127428667099834	3.23487175561791	0.00121697378708284	0.0234088149262216
LRGUK	36.1317697279524	-0.976033956046401	0.302003960844243	-3.23185812966799	0.00122988100994211	0.0235623719049163
NDUFAF3	2208.10241806056	0.429805338081021	0.132996810240651	3.23169658958971	0.00123057643604826	0.0235623719049163
NPIPB9	102.480228470672	-0.584229985371898	0.180800695438859	-3.23134810932995	0.00123207787197209	0.0235623719049163
SDR39U1	2156.53627040016	0.393745756198657	0.121854913761486	3.23126695546608	0.00123242776821135	0.0235623719049163
TBCE	2027.69166688298	-0.396402799171361	0.122635116791436	-3.23237592577596	0.00122765435582403	0.0235623719049163
GOT1	2063.64159711829	0.3052072224519	0.0945068754166626	3.22947109515895	0.00124019417306308	0.0236835699677581
FAM46B	95.0200097846669	-0.715744841578917	0.22168492445633	-3.22865816579201	0.00124372461811233	0.0237236896983611
COPZ2	37.2565834558058	-0.950623961487014	0.294466844329121	-3.22828861650895	0.00124533258823717	0.0237270887506267
JMJD8	3329.22510280464	0.348937137723362	0.108145764871937	3.22654463756915	0.00125294686744034	0.0238447858545555
SUN2	3503.08575892394	-0.362352428292316	0.1123353570738	-3.2256311612938	0.00125695227289029	0.0238936116478972
MIS18BP1	1641.24768011173	-0.450483436105545	0.139676443288874	-3.22519263447933	0.00125887931979045	0.0239028630571195
IGFBP2	1232.72866821074	0.374946443600491	0.116278479794214	3.22455577561779	0.00126168276768512	0.0239287148911253
PPP1R1A	184.222482499012	0.646383688476581	0.20048150719969	3.22415617033819	0.00126344476895557	0.0239347784712531
STOX2	582.528763553469	0.408002011049162	0.126576403224114	3.22336549828138	0.00126693781875362	0.02397358392499
SHMT2	12057.7087361708	0.363228855124896	0.112702077690417	3.22291179158788	0.00126894623867739	0.0239842401262542
GALR2	30.9524119342456	-1.00116706035739	0.31076580212419	-3.22161271772527	0.00127471310690172	0.0240658293618135
PHLDA3	814.546455966027	-0.504416966636083	0.156593643116344	-3.22118418473294	0.00127662075755086	0.0240744562176779
CDC6	3588.24449806183	0.34821389964898	0.108141768757716	3.21997599677816	0.00128201330616831	0.0241487069419558
EMC8	1228.51050242482	0.483782896722224	0.150285776666251	3.21908637965514	0.00128599739880464	0.0241962889264887
WDR47	1003.13680501087	-0.497562116109308	0.154628449697165	-3.21779153243641	0.00129181671424906	0.0242507900146642
ZNF550	534.337292984598	0.714171104668943	0.221929883861453	3.21800332718953	0.00129086320448093	0.0242507900146642
METTL25	132.931618330665	-0.536874702412169	0.166905620158926	-3.21663645538695	0.00129702837494229	0.0243211139911495
EI24	4262.98300755868	0.232208183334641	0.0721976762232781	3.21628334153741	0.00129862547908981	0.0243235776811461
NECTIN1	751.579440877138	0.326525456714338	0.101539599059415	3.21574498756169	0.00130106390203921	0.0243417761604743
CDK20	646.517923845263	0.448387232384007	0.139513982215574	3.21392325889723	0.00130934662573595	0.0244691523131622
KDM3A	1750.22753655002	-0.348150869238859	0.108379927527997	-3.21231871232727	0.00131668217945127	0.0245785610438627
KRT18	1869.4404093989	0.328357506445208	0.10224918832743	3.21134584847479	0.00132114829873743	0.0246342202444356
CYLD	1301.92561639934	-0.493939773104481	0.153885575164475	-3.20978605419351	0.00132833801672109	0.024712745950097
TPD52	1521.45234879842	0.284410753751413	0.0886043418991647	3.20989635107367	0.00132782843038099	0.024712745950097
TMEM240	30.9144616544606	-1.09834706111827	0.342403052367881	-3.20776071802712	0.00133772747770514	0.0248595604619449
TRIB2	630.526652213409	0.333951214094358	0.10412072010424	3.20734637409368	0.00133965590582308	0.0248675500639082
IL21R	55.7377885310029	1.1653980445573	0.363667215138705	3.20457274135314	0.00135263106214848	0.0250803491355911
FGF12	94.6351726806158	0.765546878601121	0.239095835098943	3.20184112903649	0.00136552286275887	0.0252911293610305
CAMK1G	20.6569608314411	1.58858082295509	0.496252021768531	3.20115738227877	0.00136876748099801	0.0253229613680735
KMT5B	1057.34649764443	-0.306038919537666	0.0956402467644732	-3.19989679963215	0.00137476803465068	0.0254056520434611
ATP6V0E1	1025.37137362627	-0.331322556577419	0.103640985727617	-3.19682946135017	0.00138947048784287	0.0256487905959425
ECT2	3090.89979172629	-0.488390389964828	0.15282603038123	-3.19572777455857	0.00139478641980888	0.0257183118185871
CCDC8	943.751529990359	0.307561208190873	0.0962861497691594	3.19424142442328	0.0014019881767774	0.025800908413457
DCAF1	1997.33338723916	-0.324102323146432	0.101467099193735	-3.19416171075919	0.00140237537745937	0.025800908413457
GABARAPL1	980.288204315857	-0.367198939424626	0.114996863760339	-3.19312133755137	0.00140743792969876	0.0258653736914186
STAG1	1757.76659573323	-0.408045198857608	0.127866160118108	-3.19118990107081	0.00141688118368159	0.0260101142070751
CSMD3	36.1061617913367	1.10658225440792	0.346937103261209	3.18957598944029	0.00142481674483537	0.0260980506407759
TGOLN2	4821.97152924786	-0.230810868414913	0.0723575208638895	-3.18986700565775	0.00142338280460713	0.0260980506407759
FRMPD2	12.3385014948378	-1.85322128759832	0.581311995197763	-3.18799767234779	0.0014326168974508	0.0262119927378126
RSPH4A	49.2436407244093	-0.8591740842593	0.26960175679449	-3.18682672722428	0.00143842920351199	0.0262893531192527
PIGA	644.337517546708	0.31318007590268	0.0982998111602245	3.18596823540393	0.00144270436393023	0.0263384806594304
SUMF2	4134.56759969685	0.285244059702969	0.0895700235808688	3.18459288386181	0.00144957782580246	0.0264348835375734
PKD1L3	12.2591904653648	-1.95120426210832	0.612914064110452	-3.18348750071543	0.00145512395605175	0.0265068957746199
LDOC1	628.088444492382	0.331878449308985	0.104294309113952	3.1821338300096	0.00146194247783864	0.0266019028725134
MAK16	1146.48132863138	0.327462715452717	0.102975138080606	3.1800172503424	0.00147266285409629	0.0267676232899539
ADAP1	500.260841925699	0.510503359476353	0.160641450217774	3.17790557035117	0.0014834305618149	0.0268029775823214
FAM209B	12.2019709126649	-1.68140916145798	0.529099918891496	-3.17786698017392	0.00148362801096951	0.0268029775823214
GEN1	881.227553236367	-0.496625763157873	0.156279033693351	-3.1778143966026	0.00148389709721561	0.0268029775823214
GTPBP6	1564.54674965085	0.385020707108108	0.121132493734605	3.17850888095862	0.00148034683038024	0.0268029775823214
PODNL1	24.4371807194417	-1.77407113853871	0.558281484720694	-3.1777359398302	0.0014842986681623	0.0268029775823214
SLC25A18	31.5128687708137	-0.972893783752133	0.306052279643843	-3.17884834866873	0.00147861429018024	0.0268029775823214
RBM12B	1716.94938940379	-0.62776603205989	0.197810360503853	-3.17357508707266	0.00150573948754071	0.0271605943431935
STX16	5621.79665066344	-0.243358610210545	0.076745742083058	-3.1709721426261	0.0015192971221021	0.0273753916843479
HPCAL1	637.440076568491	0.336528448785768	0.106158837877545	3.17004646541023	0.00152414562483309	0.0273850408559552
KRT8P46	47.4377023609213	-0.770491534059469	0.243061433544796	-3.16994565045823	0.00152467453209301	0.0273850408559552
TMEM63C	282.709923776144	0.669865964806359	0.211319188480563	3.16992493498986	0.00152478323295586	0.0273850408559552
HIPK3	1240.12471538137	-0.402828935357615	0.127143096312326	-3.16831150916814	0.00153327136970774	0.0275077171678919
HPS3	1234.64737997263	-0.472790787452824	0.149329045739807	-3.16610064110783	0.00154497330023298	0.0276877234528793
ALPK2	122.925657008361	0.613018595848047	0.193643079839586	3.16571393284941	0.00154702854465954	0.0276946480028319
UNC13A	99.5524107955253	0.573417140162893	0.181297803509991	3.16284659307135	0.0015623463655679	0.0279387262247837
PPP1R12B	1273.62540616431	-0.344788169425639	0.109029252164381	-3.16234554104627	0.00156503736251697	0.0279567223153597
ZNF462	206.313760989035	0.652221925544838	0.206279747609309	3.16183209017755	0.00156779937687356	0.0279759469453942
TKFC	921.694962926687	0.407369907259762	0.128854002668513	3.16148430644994	0.00156967276425364	0.0279792905722762
KIFC1	2724.00322605498	-0.353032723260652	0.1116950253862	-3.16068439073268	0.00157398945089301	0.0280261319072633
GCFC2	1569.03674284429	0.281229243880168	0.0890295882920823	3.15882898343336	0.00158404413186619	0.0281749328706533
CATSPER3	18.6463879652717	-1.24896389342686	0.395616452655413	-3.15700695722765	0.00159397543196095	0.0283018716026519
SHISA4	88.7515226415738	-0.994782305859776	0.31511423341164	-3.15689423194119	0.00159459174139678	0.0283018716026519
PET100	351.825224878781	-0.442615840415151	0.14022816385903	-3.15639760397995	0.00159730959700662	0.0283198213272701
CYCS	4853.61445521609	0.397182182927673	0.125890915856166	3.15497095423044	0.00160514084524245	0.0283979875552223
GMFB	2101.53770911128	-0.383151448897256	0.121434755414834	-3.15520418835918	0.00160385815109348	0.0283979875552223
CICP22	12.2913844140493	-1.52553464159402	0.483679288553882	-3.15402101701545	0.00161037487984486	0.0284544228644922
CSNK2A2	4194.24343063975	-0.289761002366301	0.0918776553508386	-3.15377010068266	0.00161176001763318	0.0284544228644922
EDN2	17.4880034340126	-1.56733431524443	0.497329587132085	-3.15150024409902	0.00162434026897745	0.0285781447179701
HSPA8	19003.6155951152	-0.477573480786324	0.151532649643659	-3.1516209998926	0.00162366873338022	0.0285781447179701
ZNF430	514.634291147772	-0.352715126990248	0.111928153347802	-3.15126370301341	0.00162565643951574	0.0285781447179701
ZNF74	1648.33800367895	0.420955804227681	0.133544445387953	3.15217756159595	0.00162057693702479	0.0285781447179701
ZYG11A	874.1625422897	-0.383367591955277	0.121681556033317	-3.15058094630471	0.00162946096646091	0.0286147140089088
GTF2IP4	2962.28636815136	-0.619727231573501	0.196726891030044	-3.15019074580332	0.00163163895971591	0.0286226728715491
SRSF12	456.262858513467	-0.490106908655443	0.155668653312731	-3.14839820494137	0.00164167890197651	0.0287683858271385
PDCD2L	810.427566493425	0.420685018145161	0.133636575058757	3.14797814864828	0.00164403982592985	0.0287793680499008
DGCR6L	2224.33042010993	0.395657562707272	0.125722348989373	3.14707421463081	0.00164913098126793	0.028838070215112
FOCAD	1722.02141574639	0.334983024054022	0.106508201985146	3.14513828804227	0.00166008338676766	0.0289990355825361
CDC42SE1	2114.69295076209	-0.232124466902181	0.0738364605015084	-3.14376481924454	0.00166789425672049	0.0291048424713739
FAM214A	603.176155650994	-0.644726167055462	0.205144018102335	-3.14279779161702	0.00167341397805544	0.0291398792925813
PRKCB	308.582521798112	0.660001284358679	0.210002906930334	3.14281975428857	0.00167328843048937	0.0291398792925813
MBTD1	1995.06655609695	-0.428556905452697	0.136448324518261	-3.1408000572066	0.0016848701532673	0.0293086165550008
DEDD	1544.39145589807	0.285970938066523	0.0910685085225935	3.14017372971004	0.00168847670897734	0.029340597890554
COPG1	5119.47241822618	0.232122981987929	0.0739621921144667	3.13840051723571	0.00169872587279456	0.0294878199362194
HIST1H3E	323.995933266688	0.580176679534629	0.184987045789771	3.13630977270685	0.0017108838695268	0.0296678347072071
UBR1	1194.07839424221	-0.385809775740619	0.123056042595107	-3.1352363330101	0.00171715712976211	0.0297455350400858
TSPAN7	958.096148390666	0.281095822732145	0.0896719358320792	3.13471344321738	0.00172022059189957	0.0297675294291692
NAMPT	2512.88102850623	0.323565864830356	0.103370669150138	3.13015159416645	0.0017471611492735	0.030097376807005
RTN3	9745.91256771988	0.209059491001731	0.0667857011407094	3.1303031551809	0.00174625989222832	0.030097376807005
TRIM23	1055.90976230896	-0.407565729601305	0.130199804688566	-3.13030983860683	0.00174622015910168	0.030097376807005
TTC14	542.524697664056	-0.325773441398257	0.104082576186361	-3.12995174922415	0.00174835018029243	0.030097376807005
ZNF222	132.334981328513	0.513059025744875	0.163900533371451	3.13030723690275	0.00174623562619569	0.030097376807005
BHLHB9	547.230550157126	-0.425690446619632	0.136108489042301	-3.12758189893161	0.0017625070762018	0.0302469544256142
EGFR	687.432586426231	0.317675533174662	0.101571297890842	3.12761124226321	0.00176233114393204	0.0302469544256142
VAMP7	2819.97324219697	-0.43266213196355	0.138326808490266	-3.1278255942267	0.0017610464548039	0.0302469544256142
ASNSP1	407.808951964855	0.46144287781022	0.147637552724955	3.1255115605301	0.00177496093277528	0.0304011767737348
DONSON	1566.75883296206	-0.426223910453985	0.136370749552191	-3.12547897443991	0.00177515759528466	0.0304011767737348
TACO1	1138.78664616371	0.321311530216148	0.102978782857353	3.12017214906523	0.00180745375246013	0.03092236600214
MTMR14	1212.44189445098	-0.307776167916053	0.0986577876735994	-3.11963378840709	0.00181076008701162	0.0309470274397094
CNTNAP2	420.535758369026	0.36891804243917	0.11830807374206	3.11828289287763	0.00181908108129034	0.0310572536461041
INCENP	3432.0409673646	-0.279837893499724	0.0897746165103528	-3.11711599979325	0.00182629696188665	0.0311484050179947
BAX	2201.02767344545	-0.420879287898485	0.135099680477923	-3.11532408077946	0.00183742912551372	0.0312815217435151
GNAL	1019.96988115404	0.450144945054794	0.144497073668614	3.11525301949814	0.00183787187104111	0.0312815217435151
RPS6KB2	2287.78706566017	0.335219591513724	0.107625100927309	3.1146971164295	0.00184133879545362	0.0313084193755664
MRPL36	732.204821687599	0.288664413709167	0.0927086118216804	3.1136742103786	0.0018477339191555	0.0313849993739873
FKBP11	319.28418572239	-0.519596587917476	0.166911721717326	-3.11300238576078	0.00185194520679189	0.0314243667757786
AP000580.1	25.7355980850734	-1.28727429470604	0.413709837703764	-3.11153900001719	0.00186114888327477	0.0315482795893206
CYP4F3	80.3467117505134	-0.952659869411808	0.306271733908258	-3.11050535828152	0.00186767507153365	0.03158602622554
LMOD1	625.876058744124	0.451535340392952	0.145175031359418	3.1102823685642	0.00186908573386443	0.03158602622554
TEX10	1844.75545609085	-0.471124597803454	0.15145746384371	-3.11060667363088	0.00186703446048174	0.03158602622554
APEH	2604.16004696286	0.287258607005089	0.0924256161521622	3.10799774958675	0.00188359502364295	0.0317988396921208
IL18BP	179.483722683425	-0.569336652740761	0.183355145654028	-3.10510321763775	0.00190212634626222	0.0320790515408756
RHBDF1	828.24732810915	-0.360020845749789	0.116008830995685	-3.10339172164558	0.00191316227988028	0.0322324142483383
C10orf76	1133.24168068227	-0.373945665283828	0.120509043711503	-3.10305064057307	0.00191536862650814	0.0322368583741406
GRWD1	2495.04710207797	0.321257928754389	0.103602611219455	3.10086710144679	0.00192954870750791	0.0324426147934081
STRN3	1496.49056156147	-0.346636412729303	0.11180265608898	-3.10043092762864	0.00193239278110422	0.0324575487878791
UBE2M	5009.50624264248	0.320239445406007	0.103304321383129	3.09996175492333	0.00193545632074058	0.0324761351291101
RPS2P5	25732.647766486	0.403581693234213	0.130266713555258	3.0981183313803	0.00194753648770652	0.0326458262762522
FOXO1	733.205057956968	-0.343456081470308	0.110967999301034	-3.09509123020754	0.00196752368782022	0.0329143705638876
SERINC2	946.196696676132	0.403175102891481	0.130260932701566	3.09513446994253	0.00196723686576308	0.0329143705638876
WDR46	1674.04666612659	0.241665726088054	0.0781222231843603	3.09343124449682	0.00197856393690532	0.0330657286333774
SH3KBP1	1802.88028969707	0.245681884864726	0.0794412835646373	3.09262229713127	0.00198396467394061	0.0330929576372377
YPEL5	1555.54546021898	-0.282229366754591	0.0912598760391684	-3.09258985442254	0.00198418155161503	0.0330929576372377
PPP1R14BP3	426.219541954647	0.343797139722637	0.111276638662431	3.08957157454748	0.00200445403104544	0.0333975046638545
FAM219A	1370.45600513706	-0.30437659245024	0.098555020279146	-3.08839257085157	0.0020124243862115	0.0334966727073017
RARS2	820.216232145527	-0.367661125530423	0.119080445004306	-3.08750211268632	0.00201846336944685	0.0335635266693091
RAB18	1280.08606276025	-0.578555748966587	0.18741646081866	-3.08700605293355	0.00202183479692155	0.0335859343893024
EPG5	742.322139312978	-0.391756750207588	0.126954067826436	-3.08581486922637	0.0020299516878309	0.0336870482595537
SEPT5	1508.00024471584	0.318246836916989	0.103156551985235	3.08508602500149	0.00203493286693561	0.0337359749518445
ATP4A	10.2595928407473	1.8266671347955	0.592180906239162	3.08464375590282	0.00203796095536165	0.0337524571399467
ARID4B	3201.99145862511	-0.487021746191555	0.157903968128075	-3.08429073673775	0.00204038094181457	0.0337588451938313
MFSD1	666.780726659853	-0.604668137393256	0.196135860504839	-3.08290455318516	0.00204990891211418	0.0338827075662697
EFCAB12	91.6100578924042	-0.823998548732126	0.26732220234849	-3.08241717856991	0.00205326858220659	0.0339044697728541
PILRB	1386.21926628342	-0.28544434434891	0.0927381325994347	-3.07796088133276	0.002084222727474	0.0343813878354184
MCOLN3	762.589561121423	-0.600328375526326	0.195120491312018	-3.07670594456601	0.00209301663540484	0.0344921659032207
AHCY	9673.69561975022	0.354307868936586	0.115175638704268	3.07623967118888	0.00209629268519238	0.0345118820543329
YDJC	3378.46036042985	0.476038720951745	0.154823966519794	3.07470950171583	0.00210707676852485	0.034655043581437
C17orf62	1106.7186623027	-0.385086346721186	0.125299484516215	-3.0733274618648	0.00211686059190486	0.0347814866561002
PHF1	1119.61892022877	-0.465172294253666	0.151397253168559	-3.0725279654563	0.00212253944075864	0.0348058715606618
RECQL	1645.76324291571	-0.350141570481715	0.113947909181647	-3.07282137071551	0.00212045375300171	0.0348058715606618
CCR4	20.6863138959437	-1.17837273346986	0.38381386717265	-3.07016716761772	0.00213938989436313	0.035047557055238
PHB	5201.55201598042	0.327389912606912	0.106673832579818	3.06907424894427	0.00214723218134638	0.0351413392992537
APOBEC3C	1627.44700944516	0.30080717054582	0.0980485814815235	3.06794005584369	0.00215539849644474	0.0352402345305424
TIMM17B	2367.02592711517	0.314131878883725	0.102402385373165	3.06762267049731	0.00215768879933634	0.0352429582923096
MAP1LC3B	2686.72667743462	-0.323794024184608	0.105584594573049	-3.06667867120132	0.00216451404108204	0.0353196760194263
UBAP1L	78.4157677701532	-0.817195161872241	0.266786774123922	-3.0631022266968	0.00219055214028623	0.0357094427976915
NPIPB15	150.225215486218	-0.5957791124557	0.194570285023408	-3.06202518223184	0.00219844956556807	0.0358030132881277
UBC	36552.0680797474	-0.276783107875817	0.0904096186248555	-3.06143430406777	0.00220279325507213	0.0358385824195313
IL32	85.8455862102028	0.934933103101524	0.30545101466354	3.06082827759263	0.00220725647319952	0.0358760246549912
QRICH2	266.216593279277	-0.532782305648076	0.174096932184402	-3.06026245817908	0.00221143105737427	0.0358945403797197
ZNF773	288.911950657864	0.492474986231903	0.160934923546899	3.0600877384354	0.00221272159135	0.0358945403797197
KIFC3	928.043685322124	-0.424079378806516	0.138605406769189	-3.05961642255925	0.00221620631891213	0.035915960803073
NCAM1	1820.40530112023	0.249191627168455	0.0814838828560305	3.05817075026651	0.00222692645805629	0.0360544825087259
MFSD14B	2415.04111269683	-0.367787315995389	0.120394557100705	-3.05485002688079	0.00225173089455009	0.0364180862246593
SOGA3	420.011911151283	0.471881348542842	0.154494173274078	3.05436340117311	0.00225538697954381	0.0364180862246593
ZNF8	1614.88810734176	-0.225718581861844	0.073902239067673	-3.05428610431074	0.00225596822169025	0.0364180862246593
CSNK1A1	7059.65775175248	0.209387323000486	0.0686065154317289	3.05200346764221	0.00227319474758959	0.0366605119885803
PI4K2A	1591.4012882557	-0.226289528174507	0.0741794516054615	-3.05056890118404	0.00228408266449075	0.0367745509242257
WDR66	104.447096222128	-0.742646897804718	0.243451831994847	-3.05048802352178	0.00228469792123391	0.0367745509242257
MID2	1152.26944869374	0.285911094085534	0.0937679539760586	3.04913439999485	0.00229501783534196	0.0368132977373527
NHS	153.871576887182	0.65723976305666	0.215516437017818	3.04960388242834	0.00229143371337146	0.0368132977373527
PLEKHD1	34.6238494413485	-0.924568448138819	0.303230312510071	-3.04906340162846	0.00229556029772488	0.0368132977373527
ZNF85	79.9043299208633	-0.664260920168676	0.217861275721799	-3.04900867750776	0.00229597849702682	0.0368132977373527
DENND1B	568.143237863841	-0.465772420799715	0.152797412273803	-3.04830045135241	0.00230139702921742	0.0368645595558525
TRAPPC6A	568.933901353476	0.517479507924302	0.169883584771907	3.04608304927809	0.00231843787433026	0.0371017131383902
DNAJC3	2873.14221801594	0.445410194560574	0.146293573070126	3.04463268763739	0.00232964640674244	0.0372093186909439
MRPS34	2259.53443442751	0.350855725067734	0.115237403259982	3.0446340783659	0.00232963563533219	0.0372093186909439
ATP6V1C1	1506.79360389085	-0.416191836501626	0.136737978711631	-3.0437179225776	0.00233674129498231	0.0372509335160724
SORT1	4108.32533700711	-0.284674235405971	0.0935280961803677	-3.04372960673743	0.00233665054840001	0.0372509335160724
SCAND2P	591.69494446667	-0.343674178434331	0.112941811193043	-3.04293135380054	0.00234285771278809	0.0373125947636452
LAMC1	8607.07087133822	0.215400368567721	0.0708444241290168	3.04047031528479	0.00236208974911299	0.0375828182037681
SLC25A20	456.009468254038	-0.368171701715031	0.121102087506746	-3.04017634456153	0.00236439665200012	0.0375834889271475
AARS	18314.1967358441	0.240789777099391	0.0792202890061781	3.03949632247129	0.00236974095761037	0.0376323934847311
C3orf20	17.4055351433755	-1.30445035933844	0.429458679684859	-3.0374292593077	0.00238605402006485	0.0377511095734129
CD99P1	103.708457052105	-0.707795335607025	0.233039360259994	-3.03723514696128	0.00238759120426427	0.0377511095734129
ITFG2	490.307278727381	-0.359185459711766	0.118242814870446	-3.03769374997806	0.00238396096510495	0.0377511095734129
LINC00680	257.613373547617	-0.514547505561254	0.169420165567858	-3.03710897599827	0.00238859084375315	0.0377511095734129
TBC1D1	1266.73171686923	0.353127773776056	0.116269459610089	3.03714986687196	0.0023882668276335	0.0377511095734129
MED15	4822.35829022297	-0.274244208711743	0.0903560692314884	-3.0351498360242	0.00240416215103351	0.0379610569899155
FAS	223.899612197166	-0.466814276261538	0.153882959744202	-3.03356705016278	0.00241680998155653	0.0381097018831358
GRPEL1	1571.68794468407	0.259561722290657	0.0855679907625403	3.03339741856236	0.00241816909207243	0.0381097018831358
CGB7	59.7941842671331	-1.02645391830156	0.338883765424975	-3.02892620723315	0.0024542462218925	0.0386120643142001
MVD	1104.3106019449	0.480021517781536	0.158482021354373	3.02887049066711	0.00245469887625677	0.0386120643142001
DTD1	1739.42056072303	0.35916899318326	0.11860396582422	3.02830508817534	0.00245929666099764	0.0386477538724014
TXNL4A	2081.80383495114	0.265911362129035	0.0878431960000783	3.02711392842308	0.00246900882761608	0.0387636721800273
ANKRD13B	1405.56763645076	0.361996305970129	0.119639509366012	3.02572543040674	0.00248037429001749	0.0389053037266921
ZBED4	2601.76441214742	0.205200967067421	0.0678254291143441	3.02542821692262	0.00248281332338943	0.0389067866871083
IPPK	610.623638755869	-0.426872524193697	0.141126619602715	-3.02474845210197	0.00248839995189073	0.0389575445298365
AP5M1	1224.92933522071	-0.541282902177009	0.178980428660417	-3.02425749132602	0.00249244204985308	0.0389840488381827
DBN1	4181.20171612579	0.231250022298257	0.0765060938707719	3.02263533005445	0.00250584011223518	0.0391157918309376
GPR108	1904.14110598168	0.441059298471217	0.145922010535881	3.02256867796351	0.00250639202439814	0.0391157918309376
SLC36A1	548.471214837352	-0.322884560814284	0.106831146232201	-3.0223822565049	0.0025079362764759	0.0391157918309376
IFT88	265.056758516654	-0.444252826108327	0.147019677151538	-3.02172358636335	0.00251339944932926	0.0391419985562818
TRMU	1454.73790530368	-0.267912110082863	0.0886653195300666	-3.02161105946292	0.00251433386327185	0.0391419985562818
PHF13	1643.98940741704	-0.315546052485342	0.104474584752168	-3.02031401449332	0.00252512738104555	0.0392731854624657
ABAT	245.791841554034	-0.43356102759634	0.143589479057182	-3.0194484334307	0.00253235398079082	0.0393118936494142
USP34	3388.83800325549	-0.327399969387307	0.108430202629218	-3.01945363421357	0.00253231050384484	0.0393118936494142
WAPL	4680.48692659223	-0.335127219897634	0.111031362525736	-3.01831133361041	0.00254187619580697	0.0394228368873054
CAPN3	46.430757933865	-1.01584254309609	0.336662386600382	-3.01739244872014	0.00254959496386377	0.0395056287818107
SLC16A6	122.259518240628	-0.572796260703049	0.189898455315533	-3.0163292258028	0.00255855294100022	0.0396074496790099
CACNA2D1	506.555340347127	-0.544117843591282	0.180416727910522	-3.01589464509709	0.00256222269554688	0.0396098362809025
TOP3A	2407.24621800658	-0.246958682969333	0.081889754792701	-3.01574578644781	0.00256348081745642	0.0396098362809025
CCDC3	333.487317841884	0.339067785336079	0.112482516769163	3.01440432766912	0.00257484405531861	0.0397114657044725
SLFN12L	19.3147753924205	-1.25176882122296	0.415229476074739	-3.01464345223326	0.00257281510996034	0.0397114657044725
BTG3	1703.88398114037	-0.317870760044432	0.105533026752012	-3.01205006458673	0.00259489797212869	0.0399835950301538
ZUFSP	1030.63976057588	-0.561961772064464	0.18661419340248	-3.0113560057699	0.00260083725222831	0.0400379352511399
RRAGC	1248.31092945767	-0.477663499643048	0.158643750679462	-3.01091910394985	0.00260458233053402	0.0400584279659056
AURKA	2599.74388558227	-0.402897797055644	0.133893577792239	-3.00908978383426	0.00262031667785719	0.0401886832431055
CCNL1	1891.68292271908	-0.372315847290048	0.123714540539757	-3.00947524572022	0.00261699403539278	0.0401886832431055
OXNAD1	636.567513263799	0.385268956826777	0.128031841334049	3.00916516401236	0.00261966660515797	0.0401886832431055
COL14A1	979.715542030583	0.358756680950661	0.119355479770971	3.00578307455236	0.00264897902094978	0.0405260793397566
EHD3	294.674007264999	0.37652582688932	0.125270300375718	3.00570706512256	0.00264964122227393	0.0405260793397566
SEMA4F	454.257031087312	0.493194316766676	0.164073123291237	3.00594214867986	0.00264759364168413	0.0405260793397566
EIF5A	14545.3261093034	0.190223681096919	0.0633197639735038	3.00417546054845	0.00266301698933824	0.0406557193542485
NEFL	1670.24936247405	0.379786524861716	0.126408187885685	3.0044456076308	0.00266065327479823	0.0406557193542485
COPZ1	4625.06585633203	0.285023229999339	0.0950573954879515	2.9984329839488	0.00271371831170536	0.041391686932675
C20orf27	2089.50085115242	0.361071479849783	0.120534347084332	2.99558995907748	0.00273914492302338	0.0417411478398282
C7orf50	1362.1565609584	0.462794128862475	0.154593760594431	2.99361453581941	0.00275694008453056	0.0419737804612704
SP2	1287.16652864081	-0.336525141389746	0.112437252431469	-2.99300395653888	0.00276246167968681	0.0420192956685634
RRM2	3921.55063492944	0.300069485435335	0.100271440417453	2.99257180495342	0.00276637581906564	0.042040299191753
HECTD2	539.605092910414	-0.391570201411629	0.13089711715568	-2.99143487587983	0.00277669756775771	0.0421585509029635
GGACT	252.954793509308	0.621530028951017	0.207799694539035	2.99100549849107	0.00278060486475778	0.0421792849457544
C14orf79	431.805443857577	0.385610310490324	0.129019585858531	2.98877343253251	0.00280099749681385	0.0424498205110739
SDHAP2	314.480699700096	-0.446113961877676	0.149312070338528	-2.98779570108581	0.00280997320353923	0.0425469938984795
RRP1	2235.34870582546	0.243190266989947	0.0814463379305376	2.98589566049433	0.00282749099128516	0.0427732114862145
PEMT	931.586542965333	0.363201289051352	0.121847752161192	2.9807795598139	0.00287515675781265	0.043433700656757
RASSF4	222.114455445277	0.419472934952689	0.14073210049973	2.98064857600484	0.00287638668404796	0.043433700656757
RNF122	383.95336715343	0.318376911564401	0.106861852473155	2.9793317652282	0.00288877813161199	0.0435811573582737
PHTF1	862.066137781286	-0.351643811624459	0.118099522544801	-2.97752102673458	0.00290589711304297	0.0437996027165741
CDK7	728.612185734819	-0.392048380204048	0.131725045825399	-2.97626300106743	0.00291784512588006	0.0439397820907256
CPEB4	1075.10514174527	-0.457070686832775	0.153592667111429	-2.97586268556153	0.00292165648815267	0.0439572886862136
UQCR11	1869.03665736359	0.321071569535309	0.107905067479504	2.97550038228087	0.00292510985636291	0.0439693823064697
KCTD9	975.922682180387	-0.425005897265868	0.142875156130252	-2.97466619653882	0.00293307523655752	0.0440105854342541
LAMB1	3817.43489536554	0.326603892864717	0.109795448456884	2.97465785198713	0.00293315501598584	0.0440105854342541
UBR5	4481.1153985033	-0.449315427012727	0.151105225453003	-2.97352673056614	0.00294398763016089	0.044133220164878
ELK4	1774.55139179068	-0.253069609829404	0.0851486964596039	-2.97209024156307	0.00295779733227442	0.0442602765816899
LARGE2	1443.04916933544	0.281521517955432	0.0947159522141315	2.97227142180838	0.00295605230257333	0.0442602765816899
ASH1L	3347.05784402255	-0.288626418298712	0.0971946388239165	-2.96957138573872	0.00298215515096137	0.0445845628200035
NECAP1	1159.50873320005	0.261707252242215	0.088168336038573	2.96826802002615	0.00299483066757101	0.0446935386046231
OTUB2	427.401025528823	0.329798142023847	0.111102950203136	2.96840130186335	0.00299353222011484	0.0446935386046231
GAD1	276.069257754477	0.408917213461853	0.137776765783214	2.96796931715806	0.00299774253262539	0.0446967990376625
BTBD19	64.746433715577	-0.784557686363455	0.26440783196469	-2.96722559439248	0.00300500383959501	0.0447648462460315
ZCCHC8	1487.45758646022	-0.275224699443294	0.0928292694497376	-2.96484827549261	0.00302832244489852	0.045071758720261
RRP7A	2520.63422803418	0.342643317860489	0.115618734324267	2.96356226231903	0.00304100534825843	0.0452151017078459
SIRT1	1588.72032041786	-0.349975202714124	0.118102410651222	-2.96331972213221	0.00304340274827743	0.0452151017078459
INSIG1	2731.31946963013	0.696860386917222	0.235298737375722	2.96159849682697	0.00306046586679746	0.0453977569148163
MASP2	96.1390145900715	-0.578752090052716	0.195423486197428	-2.96152781487087	0.00306116842348174	0.0453977569148163
ASNS	15046.5080962293	0.270916287481882	0.0915272419658186	2.9599524869662	0.0030768649124191	0.0455334765550458
CAP2	537.264738331503	-0.396121279531701	0.133895604530551	-2.95843378070949	0.0030920666767518	0.0455334765550458
CD101	70.1313927237489	-0.778258561581982	0.262953978582197	-2.95967593180457	0.00307962805568361	0.0455334765550458
ENDOG	409.485605440316	0.575761414732983	0.194548683529963	2.95947217059585	0.00308166534089173	0.0455334765550458
GGA2	3399.40806553989	-0.243436134047052	0.0822857592164038	-2.95842362475915	0.00309216856468407	0.0455334765550458
PGAM1	9337.22601035134	0.18931698451845	0.0639818835322568	2.95891546273415	0.00308723779383779	0.0455334765550458
SPRED2	530.325440105518	-0.445372927133402	0.150466005812041	-2.95995713270779	0.0030768185147742	0.0455334765550458
TTC24	10.6276091994234	-1.67039392302104	0.564624904590403	-2.95841346961625	0.00309227044757678	0.0455334765550458
BZW1	4734.07421628454	-0.328632576573169	0.111107922784834	-2.95777806241219	0.00309865135015244	0.0455869850671806
SPAG5	3242.52376885171	-0.231501500177389	0.0783141379080381	-2.95606267733208	0.00311593763546761	0.0458006953592427
GNGT1	56.1393994943966	0.893965295712685	0.302549025606127	2.95477830054721	0.00312893807195861	0.0459276318453891
MAP2K2	5650.60760957554	0.409140766470207	0.138472908825684	2.95466290077904	0.00313010856385267	0.0459276318453891
BOD1	3041.23810049577	0.203817398953204	0.0690408007024095	2.95212970996281	0.00315590330973385	0.0462652079726441
TMEM256	591.22501640199	0.357786369957214	0.121277572898714	2.95014454367437	0.00317625293922127	0.0465224338273406
CH507-236L23.2	17.5727930603135	-1.19572342933467	0.405485869688005	-2.94886583903578	0.00318942399368849	0.0466330318724761
CH507-338C24.2	17.5727930603135	-1.19572342933467	0.405485869688005	-2.94886583903578	0.00318942399368849	0.0466330318724761
DPP4	186.389434817742	0.549732341878042	0.186464098333403	2.94819403194231	0.00319636374290438	0.0466933594308964
FAM229B	642.542860666812	0.335639542599674	0.113944009212605	2.9456532635552	0.00322273442985089	0.0467418278719985
GTSE1	2386.64609824176	-0.233907747800273	0.0794133513570696	-2.94544612213308	0.00322489307099376	0.0467418278719985
KNDC1	201.189318148297	0.621982333376526	0.211163997892365	2.94549421106132	0.00322439181414381	0.0467418278719985
MRM1	128.832556677965	-0.513260686437818	0.174168466799523	-2.94692085122738	0.00320955343047038	0.0467418278719985
NPIPA8	8.65956983088094	-2.96408683174385	1.00633318148358	-2.94543287082522	0.00322503120900502	0.0467418278719985
RABGAP1	2236.05017583726	-0.319620491118194	0.108456632877053	-2.9469888806203	0.00320884741842584	0.0467418278719985
RC3H2	3195.8500809897	-0.207954126302642	0.0705972045976096	-2.94564250083187	0.00322284655681347	0.0467418278719985
RNF6	1089.39277186517	-0.302310641571264	0.102599887106308	-2.94650072331977	0.00321391667386556	0.0467418278719985
SDHAF2	444.506966463672	-0.309444995527673	0.105010505361411	-2.94680036499842	0.00321080418925405	0.0467418278719985
SLC39A7	4106.90602852357	0.305656145706435	0.103801830861256	2.9446122787081	0.00323359596851729	0.0468250655301434
JOSD2	211.077520290422	-0.600673923307475	0.204015876154567	-2.9442508819872	0.00323737454115106	0.0468389106455116
ACRV1	27.7702150807863	-1.2172504126043	0.413641134792956	-2.94276925145171	0.00325290777837954	0.0469817272255948
CHFR	1074.86989565114	-0.334248873996379	0.113576176384258	-2.94294881758942	0.00325102161915637	0.0469817272255948
G6PD	1623.04754303824	0.344280188272995	0.117007901083314	2.94236701184695	0.00325713651398484	0.0470018960431116
C19orf70	767.757111299232	0.361460273946652	0.122892949634755	2.94126127675292	0.00326878690151363	0.0471290344314672
CRACR2A	307.668575062345	0.401777766459589	0.13664455170814	2.94031310752695	0.00327880734418897	0.0471835373859675
KIN	683.175277474769	-0.346499707808675	0.117853161634155	-2.94009683748914	0.00328109684503805	0.0471835373859675
MAML2	129.30439980548	0.477635240250345	0.162428579068783	2.94058621326783	0.00327591824250482	0.0471835373859675
LINGO3	51.5760237694819	0.851259450562585	0.289907594265549	2.9363130438827	0.00332138959088716	0.0477216106153874
FAM83G	1390.56752810476	-0.353508649304307	0.120407190113301	-2.93594301944645	0.00332535398814972	0.0477372399942427
GNAQ	1680.7106142352	-0.322831231218718	0.110000757928375	-2.9348091531235	0.00333752894673969	0.0478706074945075
TBL1X	3948.19044591256	0.289042986097148	0.0984985175011576	2.93449072564722	0.00334095537464415	0.0478783717117613
DDX46	3902.0799801553	-0.309342516640664	0.105450447541213	-2.933534412168	0.00335126501924846	0.0479144462387253
HPS1	2157.28541608215	-0.38302450141931	0.130571168597795	-2.93345388214423	0.00335213450335402	0.0479144462387253
SPATC1L	697.388304718968	0.428192952290812	0.145952649761571	2.93377991417292	0.00334861559697862	0.0479144462387253
CCDC74A	532.976803158234	0.470462186845419	0.160407325222937	2.93292208564392	0.00335788147910722	0.0479399038830632
EEF1DP2	14.8270446358674	2.56978872990856	0.876269030402812	2.93264812602957	0.00336084558411711	0.0479399038830632
PYROXD1	553.231121255635	-0.507671676158164	0.173119794943489	-2.93248773962493	0.00336258198974905	0.0479399038830632
CCDC25	1740.1194700773	0.407223719593689	0.138973594364661	2.93022369792891	0.00338718069846021	0.0482077733198517
DRD4	43.6532231127606	1.05343797203689	0.359504397425881	2.93025058825344	0.00338688757742648	0.0482077733198517
MRPL3	2750.30991917721	0.314395310596468	0.107328170669976	2.92928975341621	0.00339737560987984	0.0483114380856521
PRRC1	2635.1295524755	0.270532277420341	0.0923707419188706	2.92876588192774	0.00340310639854354	0.0483514988731422
CCDC124	2258.61728491135	0.383141068715865	0.130867247132367	2.92770786511871	0.00341470720835213	0.0484333898483791
MGAM	98.3246704017167	-0.743913472198306	0.2540732241735	-2.9279491163158	0.00341205880345697	0.0484333898483791
AC005943.2	19.2229621828471	1.37735667713599	0.470546418142249	2.92714304908301	0.00342091496090151	0.0484785093783945
CABLES1	889.77260731213	0.420558325449265	0.143690175111669	2.92684120624412	0.00342423665093384	0.0484785093783945
DDX23	3337.36251679629	-0.285801383382779	0.0976642050322738	-2.92636778529384	0.00342945242095015	0.0484785093783945
TOX2	400.001563692254	0.420692188381757	0.143772716291922	2.9260919542451	0.00343249463812073	0.0484785093783945
TSPO	2742.78784016812	0.344781826315573	0.117830060007213	2.92609395509487	0.00343247256135101	0.0484785093783945
NABP2	1702.75199093548	0.244234941590038	0.0835145380205949	2.92446018835438	0.00345054214432936	0.0486919616370286
MRPS9	1782.84847322908	0.263213314471725	0.0900399100003487	2.92329606360897	0.00346347023115658	0.0487914163718535
RP11-98J23.2	60.5868498291278	-0.772896424935826	0.264370861066637	-2.92353106472279	0.00346085690059538	0.0487914163718535
EZH2	2649.50083827339	-0.329685855495227	0.112859692533328	-2.92120107803652	0.00348684702038952	0.049079072352302
RAD23A	6441.82667082279	0.271890774770373	0.0930975885612084	2.92049213059492	0.00349479023261272	0.0491491897544137
NLE1	1719.94222877057	0.329341439108936	0.112829077164037	2.91894117533304	0.00351222494271793	0.0493525596311635
CCT6P1	296.495309427026	-0.530854763796711	0.181959210532291	-2.91743826676201	0.00352919501413388	0.0493676922987864
HGH1	739.233595797542	0.391217371551496	0.134048671709182	2.9184725709199	0.00351750819966863	0.0493676922987864
LIN52	1168.1602421297	-0.336916550926849	0.115503170785978	-2.9169463369204	0.0035347658180217	0.0493676922987864
LYPLA1	3041.36924716522	0.221014496525881	0.075744635338888	2.91788976918357	0.00352408905769983	0.0493676922987864
MGEA5	5773.31810394235	-0.46000215724038	0.157738460671875	-2.91623333511076	0.00354285432877352	0.0493676922987864
RP11-113K21.3	25.0745732099312	-1.19536484411423	0.40970041405523	-2.9176559337162	0.00352673261955466	0.0493676922987864
RRM2B	1444.31178349362	-0.40079400446169	0.137448661401377	-2.91595422156416	0.00354602526183509	0.0493676922987864
SLC9A7	1345.80750755475	0.334324368068583	0.114608117175479	2.91710898240037	0.00353292307297219	0.0493676922987864
SYT12	94.75678288907	-0.536046514644889	0.183822512041958	-2.91610917885039	0.00354426451558879	0.0493676922987864
UBE3B	1439.13858724201	-0.258090403567813	0.0885035749769268	-2.91615794768854	0.00354371053037638	0.0493676922987864
UQCRFS1P1	288.352259898594	0.47799950249481	0.163871704842625	2.91691297746526	0.003535143882916	0.0493676922987864
LARS	10777.2181836711	0.295294254800809	0.101289751211948	2.91534189064113	0.00355299083454931	0.0494232044420333
KIF11	4177.56521523265	-0.4932952527876	0.16928116007408	-2.91405879172689	0.00356762711750423	0.049543742271952
YTHDF1	2661.84021655498	-0.276663444715023	0.0949329887086271	-2.91430248303013	0.00356484312361946	0.049543742271952
GADD45GIP1	1344.0543878797	0.395211645176372	0.135689679950927	2.91261387984187	0.00358417484226131	0.0497319243372295
UCK2	4190.132770636	0.212582221597706	0.0730020638197858	2.91200290066442	0.00359119300568241	0.0497876757972428
ZNF419	363.685139713549	0.42526224458419	0.146058570566422	2.91158706356637	0.00359597676777044	0.0498123826887734
GNL3	5607.6066292129	0.308352952069136	0.105917865443945	2.91124590527483	0.00359990575731068	0.0498252177169063
YLPM1	4449.89423278559	-0.242535594736204	0.083347157269605	-2.90994441420081	0.00361493041877881	0.0499914752496953
LRP2	580.73563878375	0.467279762792026	0.160606823128742	2.90946395482498	0.00362049133107978	0.0500266891251198
AC145212.2	336.496923686618	0.356865561473434	0.122689528964189	2.90868800692516	0.00362948870440369	0.0500840152779905
KLHL29	938.495156599944	0.295068391854957	0.101447376501775	2.90858573212875	0.00363067613012489	0.0500840152779905
PDZD7	375.07651266287	0.55940396088632	0.192346193436125	2.90831833421278	0.00363378232954019	0.0500852306966109
CHCHD4	819.164159731761	0.326364704440755	0.112245802303239	2.90758939527253	0.00364226224892262	0.0501604498098514
TMSB15B	235.241415164609	-0.439301819587197	0.151123209394294	-2.90691166067695	0.00365016263582395	0.0502275696032326
AHSA2	895.543510932689	-0.521693631522883	0.179514938389831	-2.90612935169765	0.00365930142487308	0.0503116049260718
SPRN	156.468547802841	-0.548014598204426	0.188628276239086	-2.90526218619428	0.00366945580122557	0.0504094528322337
GOLGA8J	354.974911261628	-0.541272354269551	0.186372408783389	-2.90425153488596	0.00368132270127637	0.0505159526732388
RPUSD3	2325.0949135222	0.302070737918848	0.104015849867117	2.90408373632241	0.00368329633833196	0.0505159526732388
C16orf95	179.581186847927	0.40850021787387	0.140776503870048	2.90176419106813	0.00371067743786164	0.0508075017172557
ZNF169	175.908167045943	-0.412297795768721	0.14207806899859	-2.90191018694667	0.00370894858602433	0.0508075017172557
C7orf57	26.8927035320189	1.09510855415671	0.377508095522985	2.90088760252833	0.00372107322477484	0.0509078402020927
B4GALT2	2300.01275522937	0.367136641300333	0.126580180070335	2.9004275479489	0.0037265397690746	0.0509406321810486
NPHP3	592.130354103447	-0.416229744665765	0.143558181309207	-2.89938017373775	0.00373901230803834	0.0510690611126719
SRSF7	5422.72338265619	-0.266039481709603	0.0918010468050503	-2.89800052361676	0.00375549962763524	0.0512099558920351
VASH1	1807.33001384978	0.318252475790261	0.109811494262068	2.8981708875643	0.00375346014677671	0.0512099558920351
C21orf58	926.409701266908	-0.36323404434213	0.125385453497341	-2.89693927174601	0.00376822690597528	0.0512717799366636
EXOC2	1853.1695887863	0.245643489455285	0.0847967656456884	2.89684975110575	0.00376930229121601	0.0512717799366636
MTERF1	291.092367894854	-0.541515979800352	0.186908793330569	-2.89722045790868	0.00376485091213996	0.0512717799366636
SHTN1	1502.23725674532	-0.458242214962026	0.158210321561834	-2.89641162749884	0.00377456936584448	0.0513013747962237
PRMT1	6852.37791939604	0.369482884922582	0.127593470467105	2.89578207701339	0.00378214946537374	0.0513623325514543
B4GALT5	1387.88169019224	-0.234897114275469	0.0811343430579324	-2.8951625837131	0.00378962197306005	0.0513797194795192
UFC1	1538.31166941823	0.206402909196481	0.0712917855489594	2.89518501475509	0.00378935116939767	0.0513797194795192
FAM213A	1862.01954710978	0.223973704765426	0.077373747331863	2.89469894491193	0.00379522329399798	0.0514136576031808
APLP1	786.336354225287	0.381831975505192	0.131958428129853	2.89357777988575	0.0038087994392755	0.0515134691888972
FAM189A2	57.781327029152	0.681666443840249	0.235577984171233	2.89359146287953	0.00380863348676303	0.0515134691888972
BLVRA	852.467897123982	0.263021091274657	0.0909373801312005	2.89233196398645	0.00382393672742111	0.0516308950784305
GPR19	55.3333438105867	-0.707240993002017	0.244562838359471	-2.8918579688811	0.00382971034625142	0.0516308950784305
KIAA0907	3331.22844422068	-0.27060871740915	0.0935766487962407	-2.89184022820041	0.00382992659485073	0.0516308950784305
ZDHHC20	1802.68174519637	-0.368309534049535	0.127341397041993	-2.89230008940517	0.00382432473574572	0.0516308950784305
TRPM7	2286.43002900242	-0.411140321880607	0.142243788163223	-2.89039210210591	0.00384761587121974	0.0518272608627367
CEP95	1763.84148128996	-0.432133863063009	0.149614829345311	-2.88830903296119	0.00387319135583288	0.0521294489456988
EMD	3670.72800582529	0.259046862003385	0.0897056680977394	2.8877424079952	0.00388017492489966	0.0521811206472528
LRRC27	223.303180710451	-0.464170674753661	0.160805606716648	-2.88653290287052	0.00389512017814657	0.052339691786512
RBM5	4015.57141855089	-0.324145324356301	0.112311631554388	-2.88612425863771	0.00390018139678227	0.0523652995789658
HAUS7	1004.78010685652	0.41950240578948	0.145468719891486	2.88379801583745	0.0039291067831273	0.0527110162215016
IP6K2	2065.92641163673	-0.224588750871033	0.0779446766853999	-2.88138665039971	0.00395929614409551	0.0529448183007775
LRP4	857.51768485112	-0.337312589949858	0.117053238831266	-2.8817023203954	0.00395533213180298	0.0529448183007775
PCCB	1782.21732600804	0.243863367340796	0.08461197365636	2.88213779684675	0.00394986957032406	0.0529448183007775
REL	2370.1744518596	-0.376722828204522	0.130733505355797	-2.88160886667312	0.00395650529716703	0.0529448183007775
LRRC17	72.4918841685025	-0.617104184751087	0.214285012230264	-2.8798289639033	0.00397890959693633	0.0531642550411904
FAM187A	133.802440429549	0.57989073666835	0.201461572618911	2.87841859432559	0.003996744180063	0.0532651340024433
NTNG2	95.5161893297105	0.685614797934208	0.238192459731678	2.87840680895838	0.00399689351516404	0.0532651340024433
PRMT5	4534.27384291123	0.229458657048646	0.0797365155997561	2.87771111294143	0.0040057178207321	0.0532651340024433
PTPN21	670.033208260789	-0.416576462356022	0.144709024789889	-2.87871791659761	0.00399295309642074	0.0532651340024433
SLC22A15	285.111941809339	-0.416023744097074	0.144560053005031	-2.87786103732678	0.00400381466508303	0.0532651340024433
TBC1D3L	681.537535159954	-0.402584741865657	0.139897478705709	-2.87771263349599	0.00400569851453333	0.0532651340024433
TUBG1	5152.67497981078	0.230206485379002	0.080008694489562	2.87726836249072	0.00401134293580982	0.0532972265970888
SPSB2	127.862477686102	-0.486800352769934	0.169236377488305	-2.87645221432121	0.00402173084143281	0.0533924986508619
PIK3C3	781.680800183646	-0.376878825278037	0.131049005948514	-2.87586176293549	0.0040292613045759	0.0534497133089025
TTLL3	1387.90600862731	-0.30910710525937	0.107494352432184	-2.8755660019849	0.00403303817235268	0.0534570834426459
HHLA3	621.046896871615	0.317622013775749	0.110466346249739	2.87528305731847	0.00403665438378548	0.053462314045427
HERC1	1476.43277703433	-0.297356641508511	0.103447772067658	-2.87446153324629	0.00404717066590676	0.0535588494423626
CAST	3117.21868098299	0.303730048469681	0.105715495261917	2.87308920718926	0.00406479321373398	0.0537491979138769
IGF2R	7117.20145517684	-0.411556360410823	0.143277936221888	-2.87243361583227	0.00407323646433647	0.0538037215523031
RNF126	3304.60682646662	0.365239723631204	0.127160839238824	2.87226575270739	0.00407540090335914	0.0538037215523031
FAM209A	16.6406287359384	-1.49369090186589	0.520189767833385	-2.8714346075802	0.00408613313534492	0.0539025273299276
WEE1	2120.38571572389	-0.355763701080568	0.123948385399343	-2.87025684065469	0.00410138507931848	0.0540607509065053
CEP72	886.776165227113	-0.396357687698129	0.138167380212475	-2.86867773774539	0.00412191534809622	0.0542451904850569
RP11-308D16.2	162.447686070513	-0.440019644972605	0.153375157260585	-2.86891079906122	0.00411887941153575	0.0542451904850569
SEPT14	74.3383603766859	-0.634832235141489	0.221443387666381	-2.86679246479875	0.00414654830604577	0.0545261245157127
WHAMM	987.329701207244	-0.442627657741819	0.154416726992754	-2.86644890331466	0.00415105163863618	0.0545421234704414
MOB1A	4652.62360343852	-0.259899787479969	0.0906811811102435	-2.86608295456587	0.00415585329912327	0.0545620138441065
ALG12	1253.42585481414	0.407745241488343	0.142375578110212	2.86387066448088	0.00418498851334394	0.0548144312383131
KIF2C	3551.33953386735	-0.217905522644454	0.0760856193096021	-2.86395148809617	0.00418392083714063	0.0548144312383131
POLK	1007.29897233134	-0.501525480124305	0.175102524147718	-2.86418189894975	0.00418087847666585	0.0548144312383131
DLGAP5	2314.16433388796	-0.549264836346899	0.191859011221597	-2.86285659896631	0.00419840529256296	0.0549467948186768
OFD1	1029.03676333159	-0.296200574062955	0.103476750871334	-2.86248429302984	0.00420334093860156	0.0549680400914838
GTF3A	2686.93464531058	0.308004370596061	0.107611723934709	2.8621822914289	0.00420734842838147	0.0549771237551107
PEX5L	25.5141300459837	1.20534818234902	0.421295576748755	2.86105112152136	0.00422238960631918	0.0550275979664242
SLF1	798.374520482792	-0.429875290873432	0.15023547762989	-2.86134339009088	0.00421849864231547	0.0550275979664242
SRSF10	5526.7600810932	-0.310271196487101	0.108443229632964	-2.86113939558276	0.00422121407301617	0.0550275979664242
TMEM165	1541.21494246214	-0.435350026960246	0.152172690429379	-2.86089459108489	0.00422447483032386	0.0550275979664242
CEL	45.1088267780782	-0.736267939457728	0.257383266805477	-2.86058976792061	0.00422853822026283	0.055037326874715
UVSSA	526.573264446571	0.399031964356617	0.139521524818962	2.86000289112656	0.00423637145942838	0.0550960692548699
DENND4A	1414.94064436728	-0.414891776830456	0.145086807279387	-2.85961063318126	0.00424161439194339	0.0551210578185596
PFAS	3023.53685731501	0.362456413360608	0.126840879670622	2.85756779913408	0.00426901422998657	0.0554337176421182
NID1	8734.75640508558	-0.231326210717725	0.0809667192345604	-2.85705303246354	0.00427594389207565	0.0554485006539723
WDR92	530.265484335561	-0.29656813035118	0.103804512740636	-2.85698687389611	0.00427683524176466	0.0554485006539723
CEP295	2028.80093320306	-0.478925695396162	0.167690212763571	-2.85601459681732	0.00428995411014289	0.0555751666337403
DCPS	719.507807943334	0.309690488784556	0.108458125105433	2.85539223994057	0.00429837067222419	0.0556407654489551
MRPL55	1883.70471622334	0.394257258718547	0.138137135322838	2.85410044009625	0.0043158883856477	0.0558239811066435
BOLA3	528.32307079409	0.288959594503039	0.101269991180492	2.85335854318413	0.00432597826731454	0.0559109107056735
SNX32	165.825460967155	0.527678589665722	0.184972741442576	2.8527370333079	0.00433444732901228	0.0559767730933531
NOVA2	232.584782591713	0.581153511490016	0.203753600873255	2.8522367653837	0.00434127519221247	0.0560213544438305
CTNNB1	9504.57237607812	-0.204399587255418	0.071706514586137	-2.8505023349013	0.00436502298929198	0.0562697246425008
TULP4	1768.97093577722	-0.327537300893732	0.114911812736841	-2.85033621081085	0.00436730372639596	0.0562697246425008
SUPV3L1	2024.14126877372	-0.189786477085715	0.0666717937366657	-2.84657823719752	0.00441918685764682	0.0568940309562831
RNF115	1619.80600640681	-0.286157625485597	0.100540277810631	-2.84619887389389	0.00442445532300145	0.056917702391635
COX6A1	5002.40431075229	0.313421585767947	0.110167710425438	2.8449496187004	0.00444184480465518	0.0570971452620083
AGAP4	412.306550977447	-0.455457067458371	0.160142448043139	-2.84407459123942	0.00445406194101417	0.0571545365004987
CTDP1	769.446005937618	-0.305342491822888	0.107377188621771	-2.84364394097182	0.0044600858552664	0.0571545365004987
DLC1	1228.13201967676	0.362205682113057	0.127363159022632	2.84388111046063	0.00445676742771767	0.0571545365004987
LTB4R	359.429636872754	0.43386740296396	0.152550098530987	2.84409782190884	0.00445373720125688	0.0571545365004987
LRRC37A16P	865.072641198005	-0.377690926288789	0.132886268584401	-2.84221184259457	0.00448017110693636	0.0572083714871032
NEK6	924.664267751967	0.320486668539302	0.112739053849344	2.84272980477178	0.00447289722033124	0.0572083714871032
PHIP	3870.79089164605	-0.489235469500235	0.172137778478999	-2.84211562286382	0.00448152352716084	0.0572083714871032
TPI1	12011.8818433329	0.315661610673912	0.111035529084147	2.84288833743198	0.00447067304195672	0.0572083714871032
WDR3	2277.98398291767	0.280568365331939	0.0987029501866592	2.84255298145952	0.00447537919532046	0.0572083714871032
AGAP3	3420.93211138212	0.289079230946096	0.101775827173056	2.84035255694415	0.00450636994420677	0.0574813291499703
MTHFD1L	6179.70287501568	0.288846515195719	0.101720148647247	2.83961947595458	0.0045167377427115	0.0575693262982314
GFOD1	878.372107488253	0.254838072707454	0.0898016605795928	2.83778797700057	0.00454273471866065	0.0578390623009343
PLPP1	284.039603975734	0.364175333018212	0.128337493296596	2.8376378847963	0.00454487118050126	0.0578390623009343
ABCB4	114.471321144475	0.66244650302857	0.233623188386036	2.83553403925792	0.00457491395385628	0.0580877559787643
HELZ	3698.8316052625	-0.35236478151934	0.124251786451343	-2.83589308116167	0.00456977416452445	0.0580877559787643
REXO1	1604.2287944611	-0.329166975422081	0.116081010324627	-2.83566601032803	0.00457302414132402	0.0580877559787643
CDK19	1019.05715352539	-0.491517334350765	0.173402531640827	-2.83454531891644	0.00458909484643823	0.0581869845824679
SLC45A1	26.3408355641961	1.09147350747629	0.385067347542833	2.8345002879136	0.00458974165823745	0.0581869845824679
KCNAB2	333.862595387133	0.360951175690877	0.127356279289636	2.83418436612767	0.00459428178590964	0.0581927434776123
TMEM87A	766.102815892085	-0.399384015038331	0.140926859173364	-2.83398081374269	0.0045972092015155	0.0581927434776123
PLAG1	893.246707780524	-0.359300599983034	0.126838978867659	-2.83273015275471	0.0046152328543036	0.0583763637325977
RHPN2	789.050757952765	-0.390982791494023	0.138096184008643	-2.83123530386294	0.00463685951011572	0.0586052426278526
WWOX	834.806169506283	0.300916581067404	0.106315552182707	2.83040980260599	0.00464884170116903	0.0587119695821157
FBL	10142.4462390447	0.22730519301984	0.0803249671851722	2.82981993003292	0.00465742089720003	0.0587755891931821
STOML2	6634.41948245961	0.301728032573041	0.106636751905537	2.82949383942531	0.00466216975875157	0.0587908109015823
ELP3	1248.06744843492	0.296462223130839	0.104813195325214	2.82848187397568	0.00467693495059278	0.0588875079704759
ZC2HC1C	85.2872324409161	-0.640538351292296	0.226449795290098	-2.8286108648132	0.00467505054441696	0.0588875079704759
APOL6	96.0458296918387	0.627683890181003	0.222013754135028	2.82722974811392	0.00469526282212147	0.0590377866451246
KRTAP5-1	17.6899031290933	-1.2265804583339	0.43385290430977	-2.8271804709601	0.00469598543968451	0.0590377866451246
POLR1E	1266.67635470955	0.273946861775474	0.0969291655975429	2.82625833088176	0.00470952661070909	0.0591298759058575
RPS2	123836.948598826	0.304945180858996	0.107899499118926	2.82619644529479	0.00471043663438045	0.0591298759058575
RAB40A	52.0972447031934	-0.719393042336228	0.254578536484106	-2.82581969505957	0.00471598015807316	0.0591547170999427
FSD1L	348.726839711486	-0.698811060654064	0.24735656590115	-2.82511627742005	0.00472634609274852	0.0592223883368899
MED31	187.187300226758	-0.491373940715399	0.173939559377391	-2.82496944613548	0.0047285124764314	0.0592223883368899
TRPC1	783.760689584751	-0.324295165634441	0.114818829604265	-2.82440751880294	0.00473681159047749	0.0592815900029969
PLEKHG1	383.723852106755	0.435509659177289	0.154223849599591	2.82388009576986	0.00474461310240645	0.059334479603945
LLNLF-187D8.1	18.9295216669248	-1.17780387282604	0.417164032057654	-2.82335911611686	0.00475233072123004	0.0593862412039251
TMEM87B	412.7315076072	-0.58757514200511	0.208141904728089	-2.82295457405707	0.00475833130716146	0.0594164846067302
SLC30A1	754.569384648851	-0.550765548442672	0.195147364564465	-2.82230584907915	0.00476796818304811	0.0594920541335966
FRS2	1070.78522508122	-0.355807581093222	0.126141237165132	-2.82070787547004	0.00479178163221888	0.0596749604154171
MYBL1	632.897181963043	-0.311508119993143	0.110431628262599	-2.82082338994765	0.00479005660100858	0.0596749604154171
ZNF654	1066.61529211446	-0.576726816736032	0.204469657797965	-2.82059853255045	0.00479341501860506	0.0596749604154171
TMEM42	640.091925248487	0.366229636834679	0.129861095533835	2.82016438664079	0.00479990534997611	0.0597109664789007
bP-2171C21.4	47.4951536218469	0.854983653441013	0.303397267724229	2.81803346435587	0.00483187735729012	0.0600456845025418
CCDC22	1231.02368647785	0.489574124546417	0.173737888824959	2.81788922299882	0.00483404847817993	0.0600456845025418
ALDH1L2	5570.87313653992	0.360137100198701	0.127866890179481	2.8165000313466	0.00485500382293147	0.0602608739278592
BAG5	1710.33151104051	-0.339809523214997	0.12068022592446	-2.81578461269786	0.00486582762820307	0.0603500818311136
C6orf47	476.609813921335	-0.332190744163678	0.118048738032307	-2.81401351425516	0.00489271714245007	0.0606382680948162
PARD3B	540.594537875228	0.347952924019033	0.123673012529998	2.81349113198511	0.00490067378639548	0.0606544343061757
TSEN2	708.494792405077	0.26714880513369	0.0949542364433495	2.81344798442009	0.0049013315097669	0.0606544343061757
GOLGA2P5	462.04816442336	-0.328025460230635	0.116692443359439	-2.81102572529261	0.00493838372646524	0.0610674202240616
SCUBE2	13.8669771071049	-1.37200798949407	0.488198476313266	-2.81034877424256	0.00494878393999028	0.0611253073805289
TANGO2	407.966633610876	-0.3960282213183	0.140923191528382	-2.81024164314743	0.00495043164323175	0.0611253073805289
DOPEY1	1191.80458863016	-0.544637371095854	0.193825285757627	-2.8099397298292	0.00495507781586408	0.061137186880494
ISG20	84.1624137877328	-1.2721726181931	0.452888718557687	-2.80901812313758	0.00496928491136411	0.0612214425420099
SIPA1L2	1581.30785772511	0.250234263542267	0.0890804999377892	2.80908014343231	0.00496832767812903	0.0612214425420099
HR	36.8022916799375	0.89125264135496	0.317528309947806	2.80684466056416	0.0050029360698343	0.0615902997617954
ZNF655	2214.36598939262	-0.2650229295533	0.094430316499761	-2.8065449675155	0.00500759226936119	0.0616019226909184
BSDC1	2656.84595937435	-0.289161214440409	0.103040095112219	-2.8062980155976	0.00501143199733529	0.0616034918487252
LYST	1393.15558173437	-0.294436298062529	0.104940141322388	-2.8057547317188	0.00501988861006966	0.0616617701584796
UBE2L6	305.71760783633	0.461054100654394	0.164350901427077	2.80530314498436	0.00502692770676095	0.0617025630870548
CENPL	827.694502396097	-0.428173284486016	0.152663319019375	-2.80469000173956	0.00503649934574586	0.0617743581985607
TPX2	7365.96697811032	-0.336044421220537	0.119850523236268	-2.80386277962319	0.00504943903203412	0.0618873269841995
CNPY4	377.257669695431	-0.321842265506997	0.114812885577436	-2.80318941457081	0.00505999421585337	0.0619547229641669
MRPS30	1760.23184595887	0.244889872363303	0.0873688768418531	2.80294174785582	0.00506388147488345	0.0619547229641669
VPS50	681.927552094344	-0.415136572842874	0.148115049196669	-2.80279806200956	0.00506613793687102	0.0619547229641669
BZW2	1402.62866149608	0.253675567216731	0.0905388640104566	2.80184172829287	0.00508117950292904	0.0620929115251159
NPEPL1	313.114302845881	0.610900810188333	0.218092902760721	2.80110357767385	0.00509281699760034	0.0621893289736406
ZFAND3	2215.87614708611	-0.227104547785799	0.0810985502577903	-2.80035274445592	0.00510467915448505	0.0622883460063819
FGFBP3	55.7601702796142	0.733899916164629	0.262144981774119	2.79959551847155	0.00511666759598742	0.0623887573515145
TRIB1	663.911985621862	0.307658439666817	0.109922217212188	2.79887403538204	0.00512811382197292	0.0624824147398243
KSR1	985.195581346684	-0.342683394972242	0.122465925316374	-2.79819381666342	0.00513892658397101	0.0625682220550249
CPVL	1144.94087663368	0.243656321806686	0.0870870157250854	2.79784902236006	0.00514441530226434	0.0625891289890591
RFXAP	604.162957744811	-0.531981902287067	0.190325597734697	-2.79511483803992	0.00518812821793826	0.063074716319916
BCAT1	5280.49870495161	0.246337324908846	0.0881481398842179	2.79458335969889	0.00519666411479918	0.0631322408382814
FBXL5	1338.62924185832	-0.277917811165483	0.0994702554576105	-2.79397906325795	0.00520638493385896	0.0632040658210603
CD37	100.428631309283	-0.757675258834041	0.271240522104075	-2.79337044832601	0.00521619182389804	0.0632182261672815
CHPT1	1590.52774316243	0.219185360989761	0.0784711256366352	2.79319761519301	0.00521897980410821	0.0632182261672815
TMEM131	2057.0256277972	-0.259628439965553	0.0929369737001631	-2.79359688215346	0.0052125412444146	0.0632182261672815
B3GALT6	913.003444616367	0.508637054091481	0.182164204105318	2.79218991782499	0.0052352618475576	0.0632308372345111
MTHFD1	7467.4225078379	0.269582386719232	0.0965274998689305	2.7928039893842	0.0052253344277764	0.0632308372345111
RP5-1021I20.4	76.3392879056163	-0.725017329550927	0.259623969121187	-2.7925670037519	0.00522916365126448	0.0632308372345111
RSPH10B	22.862492965509	-1.00808693662359	0.36103587299403	-2.79220712408336	0.00523498344981696	0.0632308372345111
GOT2	6320.43582663302	0.229828673658636	0.0823582318556776	2.79059747253173	0.00526108563389804	0.0634503750687049
SPTBN2	2929.64605757666	0.297941510596029	0.106762292334021	2.79069982558896	0.00525942237829049	0.0634503750687049
DPP8	1792.80798226422	-0.377618707869947	0.135368363446504	-2.78956395907954	0.00527790705507308	0.0636070207544937
C1orf43	10015.707507672	0.234294628412329	0.0840010425236391	2.7891871502237	0.00528405205505584	0.0636348649155672
MTRNR2L4	1137.88368577308	0.485687639183013	0.174182595415017	2.78838214590721	0.00529720172374036	0.0637469634557442
KBTBD2	1051.23427970061	-0.493143398878074	0.176881208104948	-2.78799203240108	0.00530358481693347	0.0637775290123268
BTN3A1	308.074478397665	-0.474191790666009	0.170124339379613	-2.7873248025252	0.0053145182316992	0.0638531310743427
SPOCK2	64.0127928580585	-1.04664106438445	0.375525253837792	-2.78713895720191	0.00531756716750477	0.0638531310743427
NOTCH2NL	451.535376909302	-0.519935054176941	0.186584712284961	-2.78658978975122	0.00532658591638777	0.0639151795245518
TRAPPC10	2625.21029444624	-0.255468436245721	0.0916941921793328	-2.78609179244508	0.00533477626025175	0.0639672052304031
YPEL3	1153.80958816981	-0.519624910797718	0.186566403567282	-2.78520087680375	0.00534945713874796	0.0640969250668031
SCRN2	820.348863352388	0.33698250429041	0.121062452964911	2.78354267601105	0.0053768788411981	0.0643325914705713
SRSF6	4170.07973846063	-0.280496392339858	0.100763303860282	-2.78371571389515	0.00537401139025486	0.0643325914705713
COX11	2835.73124529007	0.231257036678616	0.0830912118890806	2.78317082421813	0.00538304555850796	0.0643599719333138
EXT1	1107.71979848368	0.23597952480054	0.0848212604385619	2.78207991228173	0.00540117389517985	0.0645302237512669
DPY19L4	1502.4916497001	-0.3602042199975	0.12955421450507	-2.78033579512308	0.00543027146672406	0.0648311906404933
CH17-64J14.4	119.944360687605	-0.584212049363823	0.210191531158673	-2.77942715457362	0.00544548656058845	0.0649610281463132
RIN1	15.6191420682444	1.73800476600831	0.625409722982208	2.77898584262617	0.00545289016015754	0.0649610281463132
RP11-134F2.8	155.557127971875	0.645528924922216	0.232271752241934	2.77919686182861	0.00544934889722558	0.0649610281463132
AMACR	368.626048962366	0.42660384263959	0.153523648256709	2.77875003286959	0.00545684990868066	0.0649615668827515
GALT	705.975554034863	0.334075077286928	0.120256429649681	2.77802258274357	0.00546908170722829	0.0650535246034217
TSSC1	766.77798039968	0.265687066562297	0.0956457309600375	2.7778246231743	0.00547241460357799	0.0650535246034217
UPF1	5847.33342437446	-0.299447998910248	0.107811191706268	-2.77752239049629	0.00547750660416176	0.065067446024384
CACNG7	34.390262308411	0.899911399519172	0.324056153932608	2.77702302085064	0.00548592932967155	0.0651208849970668
NPRL3	2059.42136664458	0.292089213140511	0.105240652568405	2.77544091576832	0.00551269148957296	0.0653917907573004
MACROD1	1690.38604212677	0.579979332524323	0.209079628221599	2.7739638598822	0.00553778297857934	0.0656103688884124
PODXL2	2093.07956258766	0.328892214644678	0.118567106296877	2.77389087848002	0.00553902541805759	0.0656103688884124
SYT3	305.271904702069	0.503683390331011	0.181623986091679	2.77322065862361	0.00555044704632548	0.0656987651453433
DESI1	2052.4878762008	0.271726423337739	0.0980023286554229	2.77265272229532	0.00556014222877027	0.0657666146018836
ANKRD10	1051.38917148915	-0.27536001465684	0.0993276175140302	-2.77224020417025	0.00556719386122145	0.0658031211730555
RIT1	1189.55509200232	-0.280083569775719	0.101075487702557	-2.77103357245175	0.00558786651153062	0.0659535168981868
ZFAND2A	425.471084235601	-0.28857345180895	0.104132179050206	-2.77122263685481	0.00558462279131743	0.0659535168981868
ADCY1	1937.48500212607	0.251441070154101	0.090809876261543	2.7688736127106	0.0056250451125403	0.0662690362123661
LRRC71	9.57872059385468	1.64014844849042	0.5923453413308	2.76890579540232	0.00562448952976196	0.0662690362123661
RNF103	769.6435822803	-0.478298779054818	0.172746823573633	-2.76878479823939	0.00562657860941391	0.0662690362123661
SUZ12	3513.70435517398	-0.369497573411477	0.133515314365056	-2.76745461873535	0.00564959104979487	0.0664928818945715
MTFR2	536.15796175209	-0.356714570498149	0.128930077989923	-2.76672888172788	0.00566218224928641	0.0665938443847682
ASPM	5102.57218151282	-0.460476863489572	0.166459858437329	-2.76629373479215	0.0056697439796482	0.0666355533585424
ABCA1	239.581068674204	-0.517234369158306	0.187037902133748	-2.76539868795384	0.0056853262271725	0.0667394029052263
ASAP3	608.452145090299	-0.444245482013888	0.16064860304884	-2.76532427660656	0.00568662342319916	0.0667394029052263
EXOSC1	1120.35183617649	0.288713198565927	0.104447253167297	2.76420097045046	0.00570623822265213	0.0668750164582713
USP44	541.542067444241	0.372488010777032	0.134745358955946	2.76438471546033	0.00570302555968996	0.0668750164582713
AP4E1	809.039557646623	-0.395634639561517	0.143161653939324	-2.76355175198799	0.00571760246475264	0.0669609124224206
ARF4	3756.45264765919	0.345093218314647	0.124944571664292	2.76197047793211	0.00574536731982248	0.0672386252979224
EIF2AK1	6638.48152957393	0.172056920903713	0.0623321755964086	2.76032272670467	0.00577442872065497	0.0674835525487811
INO80B-WBP1	551.327427389764	-0.345431059047386	0.12513506927133	-2.76046563971917	0.00577190292333129	0.0674835525487811
NANOS1	79.9176148533582	-0.807480288982709	0.292568939924246	-2.75996587058007	0.00578074002960761	0.0675097683260649
CAPN7	1510.79515050955	-0.275330032557225	0.0999142593633838	-2.75566304861313	0.00585733028114139	0.068255217163933
CTD-2574D22.6	39.7077916326498	-0.897714456577193	0.325946441139773	-2.75417781350229	0.00588397908656039	0.068255217163933
DNAJC1	1288.12929974552	0.356148163572156	0.129305295581966	2.75432001426728	0.00588142292942899	0.068255217163933
DUSP3	3603.32639673695	-0.183862036156381	0.0667214774699267	-2.7556649392132	0.00585729642852878	0.068255217163933
EFCAB6	108.833547989411	-0.569659783024289	0.206731899268088	-2.75554853915196	0.0058593809878205	0.068255217163933
HIP1R	1511.32163065327	-0.28849409877021	0.104710763126364	-2.75515228956988	0.00586648226752606	0.068255217163933
LIPH	48.6377219640903	-1.27555837919336	0.463151920035324	-2.75408202797922	0.00588570146198181	0.068255217163933
R3HCC1L	849.565438069138	-0.294848882536133	0.107038092194927	-2.75461638459684	0.005876098684382	0.068255217163933
REEP2	1764.16877998823	0.400865519634528	0.145496884358286	2.75514847896946	0.00586655059581538	0.068255217163933
TRIM35	773.927776284836	0.325749861897307	0.11826477797403	2.75441147802129	0.00587977933415826	0.068255217163933
FADS2	1255.27458230506	0.323729763582542	0.117585063861974	2.75315378458736	0.00590241630404267	0.0684012559815559
EDA2R	147.790725691945	-0.598387150043176	0.217443174146244	-2.7519242781138	0.00592462184008081	0.0685407951160599
EXOC4	1961.66219957104	0.274454344298962	0.0997357849585364	2.75181414988674	0.00592661448318909	0.0685407951160599
SCART1	330.143306066821	0.618196501736593	0.224670208386703	2.75157309985912	0.00593097811308599	0.0685407951160599
SOX5	216.761652688177	0.501121976407199	0.182111085412733	2.75173790366174	0.00592799442440938	0.0685407951160599
C5	151.260769884063	-0.518821951526231	0.188600293352547	-2.7509074471926	0.00594304319224453	0.0686324299062616
PRKY	22.511617400039	1.91255077795589	0.695458713347635	2.75005653283098	0.00595849838036413	0.0687630602379296
GYPC	376.933100394649	0.465565384319778	0.169355149510884	2.74904770043534	0.00597686875699788	0.0688792618210971
UBE2Q2P1	130.13348147419	-0.592202671156194	0.215407674989339	-2.74921806377374	0.00597376294158259	0.0688792618210971
OLIG2	198.049898365498	0.433408409056095	0.157783626648076	2.74685287861192	0.00601701186276871	0.0691977213185355
SLC37A4	2296.46828902445	0.222940941728254	0.0811517466212981	2.74721063945337	0.00601045192141964	0.0691977213185355
TIAF1	48.8127979748258	-0.689253252285744	0.25092458055231	-2.74685425703862	0.00601698657541424	0.0691977213185355
SUSD6	634.582538347604	-0.310452701567728	0.113130382434104	-2.74420270565742	0.00606580693430414	0.0697105720739454
LSM4	3672.02319535812	0.338987903695495	0.123541188336645	2.74392620193815	0.00607091840963485	0.0697210318393705
NAT6	341.464246684803	0.333081367148658	0.121401510718065	2.74363445049859	0.00607631596227818	0.0697347603001428
TMEM261	416.927862599379	0.316065364272417	0.115253462144735	2.74235028077077	0.00610012518938135	0.0699596250986755
RNF166	1091.20161807995	0.358153589449647	0.130665074258905	2.74100475188945	0.00612516216538316	0.0701498040956063
TNNC2	12.9574780189114	-1.36211314905135	0.496913860968401	-2.74114540978355	0.0061225405439013	0.0701498040956063
E2F2	2054.30824808803	-0.255518489745208	0.0932476273580875	-2.74021438383597	0.00613991207776483	0.0702702351244879
ITGAV	1635.95279961133	-0.391004039735927	0.142729916277997	-2.73946801015677	0.0061538703216223	0.0703250516314283
PICALM	2845.24811198927	-0.378166885608044	0.138053452929212	-2.7392787183813	0.00615741488523442	0.0703250516314283
TCEB2	2582.73385289842	0.317555806412111	0.115919136996811	2.73945971855232	0.00615402554671664	0.0703250516314283
CAPS	195.836909504575	-0.522713761724753	0.190846708510471	-2.73891944904082	0.00616414740274331	0.070353525549192
BRSK2	2070.49718125723	0.31230551715308	0.114038424841176	2.73859900808025	0.00617015788908992	0.0703737252023693
CCBE1	171.854195550564	0.428477590329102	0.156483218044176	2.73816959853253	0.00617822056516932	0.070411682235399
MRPL9	2464.38039043359	0.24183022948621	0.088329215455376	2.73782834183988	0.00618463483043038	0.070411682235399
RXRG	53.3454423806192	0.934133927913212	0.341205683420025	2.73774433810732	0.00618621468509863	0.070411682235399
FAM21EP	21.9099728405805	-1.05794030745114	0.386546708683169	-2.736901605126	0.00620208404934608	0.0704956060266426
SLC15A2	35.0595307885267	1.10710275965828	0.404482286201676	2.73708589331469	0.00619861062121568	0.0704956060266426
KRIT1	1241.73265812857	-0.292506302473493	0.106887572151516	-2.73657916056749	0.00620816563781855	0.0705164331003415
ABCB8	829.545035014712	-0.357275392702162	0.130617882118443	-2.7352716711345	0.00623288110582773	0.0706520914967289
MXRA7	2727.84295392529	0.209959960761017	0.0767579028270111	2.73535301289044	0.00623134092268543	0.0706520914967289
TMEM160	237.046535331907	0.68778715291096	0.251417021293955	2.73564275549508	0.00622585751202047	0.0706520914967289
MCAT	791.99249690111	0.389301470959235	0.142409040355045	2.73368509463061	0.00626299109988614	0.070931481273805
MDH2	9000.87491945961	0.320295850116575	0.117173283615355	2.73352286659484	0.00626607722491101	0.070931481273805
PRR16	100.043660601784	0.536498304421271	0.19631336793327	2.73286689576655	0.00627856996837683	0.0710244503239356
AC090094.1	488.869628700276	0.383809900607297	0.140473299152222	2.73226230837923	0.00629010398128713	0.0711064547475885
TMEM109	2994.25639112135	0.267418606780501	0.0978842016076046	2.73198945681267	0.00629531554883451	0.071116924120428
TOM1	1150.60820423348	-0.265351670692933	0.0971424141168449	-2.73157377346791	0.00630326272826731	0.0711582618881606
LIN7A	599.764871393239	0.400929937958968	0.146824459765877	2.73067538336788	0.00632046931942	0.0713040029610978
MAGED4	1216.52860668874	0.413829450855923	0.15156148367241	2.7304394284658	0.00632499549564551	0.0713065898439111
KLHL23	2131.15255401469	-0.308586563388615	0.113026565841896	-2.73021268132904	0.0063293477934639	0.0713072142787057
TUBGCP3	1452.14397386348	0.286554802237225	0.105005407913536	2.72895280282308	0.0063535796625823	0.0715316516285979
REST	1986.77029891784	-0.245094447204372	0.089821341321639	-2.72868834508627	0.00635867669890191	0.0715405015717133
AP003419.11	28.7350714713166	-1.44462317639124	0.529514145740953	-2.72820506876123	0.00636800065101621	0.0715968636880854
CCDC136	518.095375163379	-0.278814483741669	0.102225807322038	-2.72743733745561	0.00638283795215036	0.0715970674933867
FKBP1A	5877.28349651535	0.195729476393936	0.0717664590329492	2.72731132386054	0.00638527628142286	0.0715970674933867
FUBP1	3375.57953134225	-0.454341868843142	0.166587381907012	-2.72734863614553	0.0063845542113807	0.0715970674933867
MFSD11	1185.94121758818	-0.279830899616498	0.102583898256301	-2.72782477925877	0.00637534630456646	0.0715970674933867
CBR3	148.804952636359	0.472838881227855	0.173397972869751	2.72689970593274	0.00639324681953309	0.0716092766006203
PXT1	10.3831034114314	-1.58825031004923	0.582457384011614	-2.72680946906419	0.00639499535535519	0.0716092766006203
PRKRA	1837.15760833487	0.345397338712568	0.126854623797651	2.72278083661751	0.00647349867666026	0.0724394541734167
CPNE5	16.396829908406	-1.49116911940498	0.547868714618209	-2.72176358973906	0.00649345769405008	0.0725792560554941
OS9	4466.94678494983	0.215420270979535	0.0791492080062305	2.72169837710287	0.00649473909264289	0.0725792560554941
PPCDC	387.022043349529	0.398137873773389	0.146296385353785	2.72144710076454	0.00649967868525514	0.0725855772421326
GRHL1	228.098716096965	-0.592240169918017	0.217650566088151	-2.72105963500298	0.00650730211395354	0.0726218416819496
NDUFS2	3007.96728641075	0.221080906309234	0.0812678300547333	2.72039878707648	0.00652032292323351	0.0727182519563576
TM2D2	655.421083300893	0.271141342660675	0.0996870690753286	2.7199249127867	0.00652967417803267	0.0727736353152802
TAS2R4	26.5711467509684	-0.983685793363874	0.361784236290994	-2.71898467287742	0.00654826423308538	0.0729318422470147
UBAP2L	6440.68143062403	-0.254511579382943	0.0936231168668531	-2.71846941119145	0.00655847196284857	0.0729965407266747
AC240274.1	1837.77817720003	-0.216397979110184	0.0796126742126749	-2.71813478507335	0.00656510882558253	0.0730214349601488
GNAO1	345.846880709515	0.557595119617674	0.205225260591927	2.71699067653473	0.00658784634599387	0.0732252579449219
SCAPER	1182.85413591406	-0.41477991392219	0.152700846649325	-2.7162908590463	0.00660178909818655	0.0733311178610481
BTN3A2	519.245723417274	0.420571597791007	0.15485864066811	2.71584198322112	0.00661074619886606	0.0733814937593192
NOL7	2187.82350850179	0.252520439100729	0.0930034042750355	2.71517414947478	0.00662409272313337	0.0734804938104267
RABAC1	2527.80269698059	0.408107653289768	0.150377080822447	2.71389530277974	0.00664971785601113	0.0736662669028737
SLC29A4	854.806296288203	0.339168111718189	0.124969536978665	2.71400630840211	0.00664749003270014	0.0736662669028737
DNMBP	856.195591370134	-0.232665032011575	0.0857731207928957	-2.71256344482742	0.00667649992251227	0.0737169103220832
MRPL15	1312.9914698051	0.291604633774065	0.107481123005383	2.71307766071126	0.00666614818660233	0.0737169103220832
MRPL30	1462.00846988575	0.321108716352343	0.118360691709265	2.71296755464303	0.00666836352900138	0.0737169103220832
RP4-613B23.5	15.6642971580299	1.92887964766029	0.711056577279417	2.71269503622398	0.00667384946679296	0.0737169103220832
STX5	1553.50742839335	0.277819808660307	0.102398870024837	2.71311400792726	0.00666541702314999	0.0737169103220832
CAPN6	14.849289701755	1.171886802633	0.432069582981184	2.71226406299477	0.0066825334647608	0.0737270461688968
COPE	4544.12396530262	0.323493253190104	0.119297044270493	2.71166192899647	0.00669468331819405	0.0737270461688968
FAM167A	258.655707069577	0.339275296399111	0.125118262209529	2.71163689782507	0.00669518882654579	0.0737270461688968
MAGEA11	34.4230394730255	0.768942871327932	0.28353122199433	2.71202185748457	0.00668741829984839	0.0737270461688968
UBN1	2817.61393621784	-0.320784360279711	0.118316147436958	-2.71124751125483	0.00670305696798763	0.0737647416337895
TEAD3	529.671139092396	-0.498662663492977	0.183939571029559	-2.71101351765598	0.00670778915794412	0.0737678999841502
KDM2A	3691.86925323357	-0.272465157323455	0.100616741807493	-2.70795051031123	0.00677001169330381	0.0744028768545541
MARCH10	9.92456724987023	-1.93631422383217	0.715476781396351	-2.70632712923707	0.00680319926248729	0.0747181282336046
C15orf52	268.913950701067	-0.432660745410159	0.159915421982267	-2.70555985187055	0.00681893590760586	0.0747919639039783
STX12	2567.54890973631	-0.190250102608466	0.0703150367989292	-2.70568161903264	0.00681643631544484	0.0747919639039783
PRAME	2794.07172479448	-0.215543420141558	0.0796799975227723	-2.705113288689	0.00682810984539502	0.0747937180754656
TIGAR	618.567815478496	-0.344863003629535	0.127485288713755	-2.70511999548327	0.00682797198287107	0.0747937180754656
FAHD2B	653.471248467915	0.259639070032118	0.096005169357204	2.70442801955888	0.00684220918947301	0.074863028804905
FAM179B	654.345549310577	-0.466506002547598	0.172500977448062	-2.70436729953056	0.00684345975878523	0.074863028804905
EP300	3751.99057656557	-0.396077964922707	0.146711375372404	-2.69970862121172	0.00694002287417574	0.075869354148186
ICA1L	410.346907491501	-0.402653987009712	0.149165149508045	-2.69938379264651	0.0069468012082826	0.075893460205036
AHSA1	2904.46516092787	-0.279567672657704	0.103593488337362	-2.69869928259647	0.00696110463996238	0.0759996917764314
SELK	1784.90851781139	0.306510036047949	0.113689924724692	2.69601758282614	0.00701739624347569	0.0765189720864908
ZNF593	814.849083352782	0.39052977245134	0.144855569982183	2.69599417198369	0.00701788945559741	0.0765189720864908
NPIPB6	114.882907879891	-0.48515137494849	0.179982172006712	-2.69555239576949	0.00702720249356563	0.0765702070786091
TEX21P	12.1078237089087	-1.44608438808833	0.536975165081498	-2.69301912290273	0.00708082076063124	0.0771038192406007
HILPDA	565.482170066149	0.268338971542333	0.0997338657335961	2.69055019143754	0.00713343036229462	0.0776257553195273
AGO4	1549.54895441133	-0.314616968398315	0.116982904651818	-2.68942688108767	0.00715748252906795	0.0776406032367028
PUSL1	1901.91644393131	0.416319051416758	0.154789782859092	2.68957707496587	0.00715426238793366	0.0776406032367028
RRN3	2058.1663853329	-0.296688689163746	0.110290671415863	-2.69006150162102	0.00714388519050744	0.0776406032367028
TMEM19	775.73547652948	-0.451516135491669	0.167849072639351	-2.69001269051882	0.00714493019026147	0.0776406032367028
XPO1	7529.6606868067	-0.504202111925047	0.187477963873366	-2.68939400401007	0.00715818758373939	0.0776406032367028
SH3RF3	416.609619791095	0.296994012209521	0.11044688199827	2.68902124565339	0.00716618581345067	0.0776765862666321
CA5B	460.930880318928	0.402611298652777	0.149749292098453	2.68856896090085	0.00717590120233908	0.0776986047512605
HOXA7	369.779295996794	-0.400615610737774	0.14901133756693	-2.68849080398216	0.00717758126445811	0.0776986047512605
TES	2485.03765627987	0.322935692488008	0.120141637574357	2.68795813847751	0.0071890408549076	0.0777719250242448
PPM1L	875.273120644009	0.245497603654455	0.0913717173777239	2.68680080335566	0.00721399600248743	0.0779867348259845
TWSG1	1164.34825246721	-0.302939551799396	0.112759381973708	-2.6866017398892	0.00721829615502936	0.0779867348259845
PUS3	444.305404502947	0.521077818496792	0.193993412617277	2.68605934328712	0.0072300246377765	0.0780626277579057
CYC1	5270.80536646426	0.312604707733097	0.116399450218072	2.68562013950615	0.00723953426462505	0.0781144805731162
CASP3	835.971500501303	-0.472172820073234	0.175834275558704	-2.68532866287264	0.00724585150291195	0.0781318425541415
ANKIB1	1297.46044274667	-0.323591719727401	0.120581872820448	-2.68358512070255	0.00728374308899622	0.078489426338891
NCAPD3	5969.46393834189	-0.211113469869533	0.0786762993670477	-2.68331723235517	0.00728958071283406	0.0785013575142642
KDM3B	3635.64696955043	-0.212976440966614	0.0793930151328121	-2.6825589204584	0.00730612805027641	0.0786285311247322
CTSC	971.227184295948	0.326411795749387	0.12169438198951	2.68222567396351	0.00731341056986017	0.078655896569559
ACTN3	24.955296578737	-1.24850280187291	0.465534190215098	-2.68187133859287	0.00732116109362847	0.0786882567025677
RPN2	8914.39566874169	0.209704826517313	0.0782178512628571	2.6810353791564	0.00733947558932095	0.0787830513614367
SOS2	1005.87342922771	-0.37585324851223	0.140185772981342	-2.6811083644148	0.00733787496630412	0.0787830513614367
NAIP	461.696328234722	-0.484316617218548	0.180694106703501	-2.68031219199227	0.00735535257898384	0.0788005655572866
TXN2	2349.13380162855	0.26136780917637	0.0975056326875718	2.68054062080543	0.00735033428303971	0.0788005655572866
ZNF367	913.005312728305	-0.388650093085085	0.144996648726364	-2.68040741975037	0.00735326017051236	0.0788005655572866
KIAA0556	834.085787447822	-0.309548688705922	0.115570495952873	-2.67844042853419	0.0073965888046825	0.0791912201378749
TIAL1	4382.43327147531	-0.230324487401263	0.086010537600166	-2.67786359471398	0.00740933858259352	0.0792765788382588
EXTL3	2292.71366033024	0.234264596972144	0.0875386179232896	2.67612857650359	0.0074478066541819	0.0794217944349659
FAM86B1	342.868747279458	0.444567417167125	0.166111726969361	2.67631566583571	0.00744364999175891	0.0794217944349659
FAR2P1	27.3474699958971	1.25590982950983	0.469239643668214	2.67647852532649	0.00744003335053342	0.0794217944349659
STIP1	8542.13747062506	-0.273997973472089	0.10239252685216	-2.67595675090333	0.00745162602803506	0.0794217944349659
TMEFF2	35.6826989977939	0.776322055741322	0.290060135679525	2.67641761223972	0.0074413858705849	0.0794217944349659
WDSUB1	584.826945837919	-0.414089410285344	0.154699290937659	-2.67673760994944	0.0074342830735275	0.0794217944349659
AL022397.1	9.31969772995249	1.80311014002346	0.673963933840427	2.67538075776377	0.0074644421363415	0.0794305548612456
MAPKAPK3	1586.77711812081	0.308677870729549	0.115367588076779	2.67560305173512	0.00745949365418262	0.0794305548612456
SLCO5A1	395.588384948453	0.473550166979694	0.177009931531763	2.6752745616125	0.00746680720599838	0.0794305548612456
KMT5A	3361.77526151321	-0.268032778829258	0.100229012043843	-2.67420354010886	0.00749069726891047	0.0795826640061263
TMEM108	324.899516728929	0.483982926460009	0.180975484931992	2.67430103387696	0.00748851975359857	0.0795826640061263
KIAA0930	1521.40919662343	0.404649254095124	0.151411271921113	2.67251736915566	0.00752844769808531	0.0799325588929788
REXO2	953.888484332127	0.234009368777202	0.0875742759558099	2.67212450486355	0.00753726771097289	0.0799750368693063
RP4-583P15.15	253.374627932766	-0.544840083193896	0.203929790359672	-2.67170422836682	0.00754671339878786	0.0800240951136642
KPNA6	7261.18575944828	-0.22980075466227	0.0860406122968052	-2.67084053132433	0.00756615826012297	0.0801790525713542
ZNF157	53.2004660167172	-0.732618056907457	0.274424361440637	-2.66965386404274	0.00759294757239213	0.0804115921913512
DHX8	3619.74902304718	-0.191512159323559	0.0717429737836126	-2.66942042158983	0.00759822759286526	0.0804161906272952
CORO6	351.095606612347	-0.329531705284767	0.123564374797273	-2.66688279550976	0.00765583655192968	0.0809742559459994
MAPT	1293.4842068577	0.354415478421924	0.132953149119542	2.66571706476287	0.0076824318584724	0.0812037940709232
HDAC10	961.160078576807	-0.322782979224126	0.121100227474038	-2.66542009009293	0.00768922034213926	0.0812238138623813
UTRN	2676.38428977453	0.319692888461438	0.119962890647702	2.66493151953372	0.00770040017563303	0.0812901659762278
SPOCK1	72.0991718018003	-0.707091985152978	0.265380514357643	-2.66444575580277	0.0077115302215951	0.0813559084725815
ATP7A	926.736352083819	-0.388582735732933	0.145968048509849	-2.66210817846697	0.00776529175818574	0.0818710398520282
SLC30A7	1540.22841573364	-0.392419614663187	0.147425669539766	-2.66181334558794	0.00777209636465073	0.0818907550294469
FOXD4L1	40.469592617073	-0.876279559710393	0.329314295579825	-2.66092171360956	0.00779270734070786	0.0820558238065019
DKC1	5886.26932362045	0.230559699161002	0.0867285557068645	2.65840584201904	0.00785112855738242	0.0825139191955423
ESCO1	1409.11517051526	-0.267615658504929	0.100666353764809	-2.65844195698366	0.00785028716137676	0.0825139191955423
PRDX6	5660.84775794662	0.218575188120042	0.0822155898465651	2.65856133280754	0.00784750655269672	0.0825139191955423
AGTRAP	1050.77287842206	0.31522944309816	0.118604587854982	2.65781829184879	0.00786482848422609	0.0826055877821089
HBQ1	123.783164014414	0.548112892988986	0.206279464768984	2.65713745962463	0.00788073025294722	0.0826802920461703
PROCR	969.082145525352	0.384614311448589	0.144750354044373	2.65708718978805	0.00788190551473585	0.0826802920461703
CDK16	8350.20872882872	0.354362299776998	0.13344583914128	2.65547657429643	0.00791964339084102	0.0829712639337163
TENM3	1007.05429009864	0.317416217959442	0.119523425554395	2.65568206807281	0.00791481953468459	0.0829712639337163
EPB41L5	1237.63232883359	-0.329478706367802	0.124098999210915	-2.65496666744129	0.00793162455612413	0.0829919984293064
LRRC39	90.4040422114255	-0.599195368088179	0.225678721370079	-2.65508136722198	0.00792892806728572	0.0829919984293064
SLC30A10	71.5865525752425	0.553099513848508	0.208368900242993	2.65442450002616	0.00794438154461054	0.0830731012809149
ZNF343	650.315741718244	0.293593970688329	0.110633925016369	2.65374269822652	0.00796045015796333	0.08318870930189
ARL6IP1	4522.29787865464	-0.301675200008093	0.113700701018029	-2.65323957818216	0.00797232628078917	0.0832600311100367
UQCRC1	6461.92092883016	0.27213190931702	0.102574055101273	2.65302867326773	0.00797730939831024	0.0832600311100367
VIPR1	135.301937891788	0.509723065494707	0.192170182621196	2.65245658063129	0.00799084046039162	0.0833488356003764
SURF4	6162.372717016	0.311257501089838	0.117362988920389	2.65209248633717	0.00799946267066515	0.0833863586807087
RPS2P7	109.046300321557	0.643043125626192	0.242523944831062	2.65146241982055	0.00801440312085678	0.0834896546080466
MOGS	2004.8817741572	0.208339308764635	0.0785848391188013	2.65113870691618	0.00802208887389583	0.0835172928872656
CPEB1	472.581574471653	-0.350284251811809	0.132210797269321	-2.64943755764712	0.00806258697650804	0.0837812341109273
MAN2B2	765.620743076005	-0.366529166901834	0.138320318290872	-2.64985774635846	0.0080525668444516	0.0837812341109273
ZKSCAN5	981.491435170691	-0.318959983250506	0.120380723348379	-2.64959350948111	0.00805886673132599	0.0837812341109273
PLTP	1060.83777395275	0.296079993190382	0.111771425890802	2.6489775077187	0.008073570468839	0.0838428672906028
RFPL3S	59.8415058259087	-0.814835461993303	0.307653128744642	-2.64855249585202	0.00808372934442588	0.0838958652099734
LAS1L	2145.495085634	0.214391807118628	0.0809628966545718	2.6480254039493	0.00809634409055898	0.0839742688642664
ATP6V0E2	1444.42543535035	0.437685568432458	0.165318066163352	2.64753622268953	0.00810806729525228	0.0839908718880846
FJX1	475.915334732664	0.306903362827702	0.115912924393385	2.64770615040419	0.00810399326468984	0.0839908718880846
NCAPD2	7435.94132203148	-0.216984629099529	0.0820062167303222	-2.6459534136672	0.00814610342982368	0.0843322435545377
ATG2A	1637.56230896902	-0.287452396639632	0.108648512183377	-2.6457094612991	0.00815197997866577	0.0843404661757846
RNFT1	751.834791014757	-0.279754713704435	0.105765997542773	-2.64503451207274	0.00816825855251066	0.0844457616263997
SEC24B	1920.12277311317	-0.290107612590665	0.109687086559486	-2.64486569650415	0.00817233462922554	0.0844457616263997
PODXL	1185.72869169353	0.259515540861065	0.0981324248755372	2.64454425935375	0.00818010080992407	0.0844734119108214
STK38L	1006.20338684605	0.252608663826899	0.0955763221524442	2.64300464945689	0.00821739068729387	0.0848057204326131
DDX39A	4810.06034973947	-0.230595659702985	0.0873175620816382	-2.64088522635787	0.00826897267038611	0.0851263036383731
MAPK15	304.807221004208	0.490790939821762	0.185802784620485	2.64146170265551	0.00825491392963434	0.0851263036383731
RGS7BP	29.8789038104077	0.924089754509102	0.349899013306942	2.64101846351439	0.00826572146439993	0.0851263036383731
TAF8	2044.20229905348	-0.233300704952589	0.0883413821200159	-2.64089942169615	0.00826862622630849	0.0851263036383731
CCDC74B	463.992629542867	0.407897825496005	0.154677967780523	2.6370777386653	0.00836236651782381	0.0860343908017893
LINC00431	12.2358705306993	-1.40321667323681	0.532168201081229	-2.63679165794919	0.00836942175611729	0.0860536270401279
ATP13A3	2781.93289397969	-0.265079681803599	0.100559323572805	-2.63605275359356	0.0083876690401296	0.0861878437900624
CSGALNACT1	54.4677290894927	-0.763104590008076	0.289578155951884	-2.63522843254404	0.00840806767998822	0.0863439870974038
SRGAP1	425.924421131623	0.385088038420397	0.146146140708288	2.63495181298728	0.0084149228410593	0.0863609428246006
DYNLRB1	1939.51678001495	0.213421308312458	0.081012304356448	2.63443078193925	0.00842784856243445	0.0863867491621987
ST3GAL5	369.897521988258	0.266805785023982	0.10127343464231	2.63450909872188	0.00842590454896786	0.0863867491621987
DNAI1	20.1568436491322	-1.18918688639863	0.451558754200208	-2.63351529637576	0.00845060291535385	0.0865665156668501
ZIC3	716.57967446834	0.279342963569019	0.106083158283814	2.63324516434237	0.00845732752446181	0.0865819557485773
FBXO42	1702.78231458066	0.27658197879207	0.105051220485806	2.63282975212497	0.00846767804574497	0.0866344742103192
DDX5	13645.2248707177	-0.264403996827881	0.100436770334644	-2.6325418066204	0.00847485921848057	0.086654521707138
PEX16	571.035501575623	-0.382884525356968	0.145468395930266	-2.63208047980753	0.00848637576047417	0.086718845902136
SAT1	1311.27819697488	0.550763459485459	0.209285748547672	2.63163384658274	0.00849753882328251	0.0867794810906912
DYRK1A	2587.54637627037	-0.293083637859514	0.111389004120225	-2.63117208178988	0.00850909388488687	0.0868440424475385
DHX57	1661.45657730043	0.249384919229687	0.0947977762064648	2.63070431827999	0.00852081337927874	0.0869102016159377
HSPA2	256.812753851089	-0.420986269912976	0.160045384354693	-2.63041806304132	0.00852799242477065	0.0869299964920571
HIP1	2584.73225157573	0.245339394988376	0.0932945987036855	2.62972774841555	0.00854532719792674	0.0869998189261315
MXI1	1529.42879763401	0.218569940854404	0.0831123980534655	2.62981150795096	0.00854322219992005	0.0869998189261315
MID1IP1	5221.28919172128	0.327657789952256	0.124626495157901	2.62911822672311	0.00856065932834819	0.0871024779607224
ATOH1	33.9349900895473	0.750349813101043	0.285565944325591	2.62758857633782	0.00859924507318939	0.0873477895950835
OSBP2	540.117498080974	-0.316880859548207	0.120594407770732	-2.62765799348378	0.00859749064939299	0.0873477895950835
RAPGEF1	3226.09839151928	0.284535172530869	0.108298289296728	2.62732841283638	0.00860582319903354	0.0873477895950835
RNASEH2A	3435.09531330014	0.26852620802587	0.102204340050341	2.62734643062717	0.008605367481757	0.0873477895950835
AC007325.4	729.266977703441	0.466303441052183	0.177513223036124	2.62686594878224	0.00861752751587297	0.0873597245729456
ETV7	35.9408914934573	-0.830380000541533	0.316095707684169	-2.62698916927786	0.00861440758810989	0.0873597245729456
CDC26	508.915105779904	-0.370558310707552	0.14109032512035	-2.62639065004256	0.00862957148591498	0.0873750694379251
TCOF1	9825.31335053251	0.235008958270773	0.0894727755566851	2.62659738460761	0.00862433102779336	0.0873750694379251
HDDC3	624.725839966003	0.426858466721543	0.162546116264516	2.62607607324745	0.00863755106819879	0.0874025365711945
ABHD18	747.638097381694	-0.28066233248621	0.106894658615682	-2.62559735089546	0.00864970703656602	0.087472204918838
SLC29A1	2365.25687417984	0.22551324810449	0.0859194236954508	2.62470624691155	0.00867237514414222	0.0876480301565409
CDCA8	2364.48031915967	-0.260948692485545	0.0994366177989437	-2.62427160397964	0.0086834509434061	0.0877065541118832
ABCF3	1036.27193486636	0.288024359047454	0.10979734294382	2.62323614875478	0.00870988790650094	0.0879200667934204
BIRC6	4078.80773047216	-0.362920538364075	0.138379742357164	-2.62264210195855	0.00872508739846587	0.0879664795732328
HLA-DRB1	119.65901474031	0.429026156769024	0.163583171334175	2.62267905231272	0.00872414128272658	0.0879664795732328
CCL27	17.6651326675372	-1.02117764209307	0.389557222191678	-2.62138033623879	0.00875745004925268	0.0882391521356092
AC145212.1	85.2632676124192	1.13240373027551	0.432196528937108	2.6201129681916	0.0087900643269221	0.0883157622429675
AGFG1	1839.6397788571	-0.319154607584066	0.121869883183511	-2.61881442114362	0.00882359347989395	0.0883157622429675
HCFC1	9953.37025936854	-0.234907479610063	0.0896820175185232	-2.61933758974082	0.00881007127784554	0.0883157622429675
HLA-DMB	122.182999532175	0.592698626621545	0.226258971071482	2.61955856961046	0.0088043652327954	0.0883157622429675
LPCAT4	914.20964046625	0.306844016881402	0.117144162116735	2.61937096426222	0.00880920928386394	0.0883157622429675
MAGEF1	1427.32945148033	0.249154720506558	0.0951089697169473	2.61967636962175	0.00880132480212203	0.0883157622429675
NUDT21	5154.83065065637	0.225179606092649	0.0859741196628247	2.61915570610974	0.00881477027562243	0.0883157622429675
PHACTR4	3854.7172013536	-0.269611726893906	0.102890139089079	-2.62038451187713	0.00878306733755369	0.0883157622429675
SRP72	6134.9167059869	0.35371746064899	0.135035736871942	2.61943592742735	0.00880753163745968	0.0883157622429675
WARS2	711.076436122487	0.335172652023742	0.12793218410612	2.61992441046512	0.00879492590888201	0.0883157622429675
ZNF337	864.170633493462	-0.317735577145357	0.12132724713502	-2.61883117476293	0.0088231601662502	0.0883157622429675
PCIF1	1845.10152488153	0.287074675121228	0.109654697976013	2.61798792409265	0.0088449935203565	0.0884765928091116
AIFM2	204.471429759089	-0.356301821767259	0.13613478435675	-2.61727245869467	0.00886355610729189	0.088502234416672
DCST2	56.7113517102861	0.806879887461011	0.30828957870052	2.61727915313295	0.00886338226045231	0.088502234416672
NWD1	27.1564147970294	-0.989897716322458	0.378186075968562	-2.61748853071139	0.00885794650348387	0.088502234416672
EHD4	1001.8918386302	0.300299116004397	0.114759789191501	2.61676252736301	0.00887680739196458	0.088581249951685
NPAT	1088.14151601004	-0.311594905732258	0.119105844074509	-2.61611769055877	0.00889358972276444	0.0886953854863436
ZNF124	120.811477488701	-0.559422057560375	0.213923813055315	-2.61505275906672	0.00892136736993366	0.0889189738763058
RABEP2	425.437960641955	-0.351472102277003	0.134437393564966	-2.6143924168476	0.00893863061816078	0.0890375600890625
HERC2	2894.44381229272	0.279382759186687	0.106872485945898	2.61416918221702	0.00894447335885368	0.0890423127715518
IRAK3	36.0889560000839	-1.02150316034892	0.391152021119726	-2.61152468910866	0.00901394790723405	0.0896801352041661
TIMM44	3802.32472485218	0.272466572548114	0.1043460479363	2.61118248306294	0.00902297326304489	0.0897161421810845
XPC	2658.26765667532	-0.224914876687533	0.0861429297113114	-2.6109499345017	0.00902911111205016	0.0897234125176481
CXorf23	336.84143103317	-0.492476639381511	0.188645093141672	-2.61059872366604	0.00903838798100801	0.0897618483212614
KIF18A	1181.41755251423	-0.513004290236243	0.196538806934324	-2.61019336709248	0.00904910563233057	0.0898145382586876
SDHAF1	523.478614421012	0.346139662923189	0.132724094476758	2.60796401955337	0.00910825277449818	0.0903475521774043
WSB1	1585.68273585104	-0.22650853561467	0.0868815654002495	-2.60709547038179	0.00913138964209058	0.090522945705193
CDK11B	3514.95836163484	-0.209570261783687	0.08041361673513	-2.60615391139512	0.00915653063555753	0.0906841003290756
ERI3	1802.55965481102	0.301864494057689	0.115840057303828	2.60587314167113	0.00916403954515576	0.0906841003290756
TYSND1	934.687728520063	0.249096003043724	0.0955899080673258	2.6058818140957	0.00916380752746698	0.0906841003290756
AKR7A2	1005.72474594592	0.311151348086174	0.119444649215058	2.60498356461286	0.00918786671502927	0.0908115831661172
EIF4A1	20541.6059506394	0.214580015276087	0.0823696973380632	2.6050844207355	0.00918516252462568	0.0908115831661172
ANKRD65	14.9078076900825	-1.17033660597422	0.449383120284166	-2.60431812666699	0.00920572649274332	0.0908813488788015
TAS1R3	14.2500736575235	-1.15679695671257	0.444185160083304	-2.60431248197401	0.00920587812384847	0.0908813488788015
ZNF658	255.178604552477	0.331724974488244	0.127407190845778	2.60365974860702	0.00922342727588056	0.0910004611434233
SLC7A2	1815.14298304884	0.199354051642304	0.0765840387110934	2.60307571913712	0.00923915458120418	0.0911014677807982
RGPD6	1472.01677883259	-0.983758577863681	0.378106640507879	-2.60180190578584	0.00927354009863009	0.0913862220527116
ARL8B	2359.57872077405	-0.245697486508182	0.0944643622656359	-2.60095427117028	0.0092964845125676	0.0915579587454358
PPP2R5D	2463.89933072816	0.258278551280443	0.0993640809376598	2.59931505271492	0.00934099986008867	0.0918793062215008
ZNF302	719.774243718661	-0.379691040259755	0.146073161849456	-2.59932102141437	0.00934083742704884	0.0918793062215008
ZSWIM1	671.085709109526	0.247190999896867	0.0951048626346497	2.59914154806642	0.00934572274190378	0.0918793062215008
CECR6	141.452883782899	0.400602127163979	0.154167229985564	2.5984907895244	0.00936345569524792	0.0919991398831493
ZNF787	922.132874275298	0.386438846103377	0.148749970098623	2.59790873132386	0.00937934201227923	0.0921006986353691
PPP1R14A	222.373720049253	0.372351371033152	0.143345549301087	2.59757887739544	0.0093883555005502	0.092134689255843
GBA	977.154655855805	-0.383586090523728	0.147788533487864	-2.5955064406619	0.00944516327240341	0.0926374021900322
RP11-234B24.6	333.8212012768	0.317062340563178	0.122170811005149	2.59523807654691	0.0094525418049772	0.0926550096004705
DLX5	96.853327978855	0.484155692945427	0.186588027954786	2.59478433987601	0.00946502875525096	0.0927226400197106
GOLGA6L9	373.7416501399	-0.459208999864149	0.177021600887457	-2.59408454991938	0.00948431599931196	0.092856769326597
USP32P2	92.142733480077	-0.537798727409525	0.207363585261413	-2.59350611985006	0.00950028483836567	0.0929582705735131
PDXP	2082.23431835839	0.280141515828493	0.108025770274526	2.59328413133801	0.00950641968545421	0.0929634853742561
SF3B3	9233.63243310372	-0.224209294581278	0.0864773340015002	-2.59269434205024	0.00952273619536631	0.0930682020978232
FNBP1P1	57.0423179806121	-0.669453591410313	0.258283038444084	-2.59193788118318	0.0095437002266965	0.0932181902660556
ESPL1	4529.48807844862	-0.323458181901592	0.124828157530664	-2.59122771897145	0.00956341861218048	0.0932566608512967
HOXA2	35.3670552167571	-0.798919269887068	0.308321508444147	-2.59118889862266	0.00956449754558042	0.0932566608512967
PSMF1	3279.26208597103	0.310039665246823	0.119646086478919	2.59130636338407	0.00956123318176553	0.0932566608512967
ZNF699	123.754148937044	0.471941311645706	0.182175328956169	2.59058849708049	0.00958119832314603	0.0933646424971277
CBR1	1546.06649207986	0.41282878375547	0.159399399800481	2.589901745378	0.00960033289358326	0.0934494646943117
CHCHD2	7618.95173078595	0.276879405728387	0.106908533120651	2.58987189933583	0.00960116524879792	0.0934494646943117
ALG3	1505.08367729349	0.290384223605357	0.112184124842624	2.58846092540026	0.00964058840026433	0.093680854319646
RBBP6	3247.76481349205	-0.226166726539289	0.0873644605195096	-2.58877265646004	0.00963186611693346	0.093680854319646
SLC16A10	934.117893348789	-0.387865452186486	0.14984670242635	-2.5884149995034	0.00964187400891566	0.093680854319646
FAAHP1	67.5121944209315	0.622674322786127	0.240598379806538	2.58802375679674	0.00965283230726676	0.0937324471264434
OSCP1	230.053747507578	0.368298051622767	0.142408517011805	2.58620803973569	0.00970383410274303	0.0941725888508892
ATAD5	2381.18008214995	-0.412919484221829	0.159725923818129	-2.58517511967562	0.00973295492638612	0.0943999924040781
CTH	2798.79337959658	0.316003235339608	0.122293101640813	2.58398250677901	0.00976667478882368	0.0946254220449549
KHDRBS3	704.206988828405	0.272516323779925	0.105468091095863	2.58387461978645	0.0097697303081003	0.0946254220449549
ZNF701	113.63633806644	-0.625671798051406	0.24215661888111	-2.58374848865307	0.00977330360862023	0.0946254220449549
ZBTB46	358.563224267739	-0.384400660173963	0.148800598567558	-2.58332737821239	0.00978524212317695	0.0946857685330154
CCDC103	95.0984728626254	0.549067854532085	0.21260378693176	2.58258736806189	0.00980625295874415	0.0947511047676976
DUSP16	1968.65399960277	-0.253814820509573	0.0982821401381063	-2.58251214465733	0.0098083909985698	0.0947511047676976
IP6K3	38.9983373622346	-1.04190303495743	0.403449574418887	-2.58248638992405	0.0098091231088222	0.0947511047676976
ADAMTS1	4357.20513271211	0.405681842152471	0.157153556197042	2.58143596600397	0.00983902423787663	0.0949846464383727
OTX2	32.8633588989645	0.851927114507427	0.330075224267306	2.58100896969325	0.00985120221722413	0.0949916913392414
PCK2	4327.72215471732	0.347098400119168	0.134474542714313	2.58114579245358	0.00984729855635883	0.0949916913392414
EMILIN2	244.446068651484	-0.41538642840408	0.160986990361497	-2.5802484254866	0.00987292628553721	0.0950991460681473
RP11-680G24.4	44.4894171070353	-0.893639170820764	0.346342557966566	-2.58021762057619	0.00987380709101644	0.0950991460681473
GFRA1	420.370678721819	0.541289879166094	0.209810621829584	2.57989740674688	0.00988296711936826	0.0951321573932229
C9orf16	682.164049781134	0.346488722341335	0.134367976403902	2.57865550717092	0.00991856452972461	0.0953201304939871
CFB	77.7010372356107	-0.615036999301691	0.238514471043776	-2.57861502746644	0.00991972674679818	0.0953201304939871
TDRKH	522.047898921122	0.297390025585313	0.115316848702954	2.5788948356659	0.009911695622473	0.0953201304939871
ZNF776	664.152126606003	0.281769631206801	0.109296110919076	2.57803895159111	0.00993627967593038	0.0954239358923985
CDK5RAP3	4604.76816709282	0.306435001451535	0.118892155747174	2.57741984343503	0.00995409651987088	0.095484527021536
MYPOP	594.044074088692	0.382597691207431	0.148441170709237	2.57743649810506	0.00995361685551633	0.095484527021536
DTX2P1	72.1931251644778	-0.534962200458409	0.207579218455842	-2.5771471943961	0.00996195190179907	0.0955046746449195
NAPG	801.00454380051	-0.251959920849021	0.0977831187178388	-2.57672207792913	0.00997421109108564	0.0955133851029966
ZNF783	975.177181956569	0.327436597358276	0.127075134330449	2.57671651565445	0.00997437158080706	0.0955133851029966
ANKRD6	621.691297456568	0.281496672906174	0.109357170019668	2.57410348910407	0.0100500207407777	0.0960714828301878
SECISBP2L	925.042992198648	-0.316553016093055	0.122960024362783	-2.57443846269169	0.010040294525648	0.0960714828301878
SSRP1	14847.9655165097	0.186614323278171	0.072495062307036	2.57416598233697	0.0100482055653695	0.0960714828301878
GPAT3	391.926478094384	0.33833681907007	0.13146575832651	2.57357370753358	0.0100654204855873	0.0961633004941402
ARL6IP4	2824.75358584471	0.288859870639183	0.112378640994063	2.5704161225303	0.0101576421277397	0.0969399657319465
EXO1	3269.73470484294	0.299655153218254	0.116597184764106	2.57000333090806	0.0101697537146042	0.0969399657319465
FGF19	143.272570481651	0.491757980000894	0.191360909767276	2.56979328013723	0.0101759216815336	0.0969399657319465
RND3	706.721943333618	0.375868581079356	0.146263842792581	2.56979834457367	0.0101757729293786	0.0969399657319465
TMEM177	669.416134178859	0.274143644148687	0.106656766508421	2.57033522694543	0.0101600146469338	0.0969399657319465
KANSL1	2641.73080465456	-0.270449611663982	0.105269365317868	-2.56911980847744	0.0101957200830442	0.0970728484097063
ACBD6	2582.51630515198	0.175115299412721	0.0681882953720626	2.56811375701977	0.0102253593863584	0.0972992196196205
ZNF292	1457.05352751777	-0.432482958218403	0.168506943527856	-2.56655867802213	0.010271324522975	0.0976805905207851
DBNDD1	1547.72444889135	0.386462088489544	0.150594517753767	2.56624274411793	0.0102806853663771	0.0977136160681719
VARS	5551.1913703608	0.276034276674475	0.107581665174995	2.56581152769358	0.0102934741840302	0.0977791666193368
GATC	2324.6253681438	0.294835352019543	0.114928627764269	2.56537781538889	0.0103063513041653	0.0978454804877703
KLHL22	1253.31086718064	-0.290439854346348	0.113243169102099	-2.56474502302642	0.0103251649235937	0.0979592677372247
PPP2R3B	1482.45268902933	0.353553044155043	0.137860137704784	2.56457776730318	0.010330142726131	0.0979592677372247
LZTS1	86.3192219332922	1.67252850144646	0.652522249335733	2.56317467051751	0.0103719853501817	0.0982430527829019
RPS4XP17	18.182696829606	-1.03390866585949	0.403359437710889	-2.56324401810713	0.0103699137549236	0.0982430527829019
SEPT11	4727.86713493061	0.23915150257253	0.0933099691478384	2.56297911955821	0.0103778289562174	0.0982430527829019
VWA7	33.2287192839935	-1.04319042530115	0.40716109006205	-2.56210735937998	0.0104039152297492	0.0984338501925247
MAP4K1	83.4203537601095	0.740701221327328	0.289137155365511	2.56176422705333	0.0104141990039736	0.0984750042569471
GPR146	31.7839409210456	-1.01573691765233	0.396661087127831	-2.56071732422038	0.0104456308991472	0.0986597864378762
UBE3A	2410.5864183148	0.27607448931755	0.107804562653226	2.56087945187993	0.0104407577103426	0.0986597864378762
GALNT4	198.053807585613	-0.510217458602622	0.199284859799933	-2.56024195272457	0.0104599311532275	0.0987386561364107
C14orf105	10.3987466175372	-1.63960701383804	0.64048921914061	-2.55992913672774	0.0104693508681014	0.0987713915043452
PCDH18	162.14539760053	0.474753107982494	0.18548419285602	2.55953405340053	0.0104812586539802	0.0988275496379554
DCBLD2	1905.92357198317	-0.264827926844088	0.103477537280443	-2.559279374096	0.0104889410572466	0.0988438255792204
CBFA2T2	1063.47696641062	-0.286846850533439	0.112155338895663	-2.55758533974285	0.0105401692183456	0.0989931161848262
ECH1	2426.86208289398	0.268068992390585	0.104802000180115	2.55786141418937	0.0105318054859061	0.0989931161848262
KNTC1	3173.9383523557	-0.30450377552936	0.119087406412174	-2.55697713724186	0.0105586156870443	0.0989931161848262
MGST1	558.311403749065	0.274734587012933	0.107424262406127	2.55747240762309	0.0105435922226211	0.0989931161848262
NCAPG	4419.57628559827	-0.410527809104925	0.160588706395641	-2.55639277704568	0.0105763660738594	0.0989931161848262
PHF23	1320.1779650629	-0.283806174678564	0.110978093324791	-2.55731709003118	0.0105483015575922	0.0989931161848262
PLAC8L1	14.3171251443348	-1.19656001240915	0.468030500300742	-2.55658554654083	0.0105705076219568	0.0989931161848262
PPP1R9A	542.917470324999	0.324427202183361	0.126877161724105	2.55701812504941	0.0105573716461707	0.0989931161848262
SCUBE1	322.710781946758	0.347690023256732	0.135902558680988	2.55837731556538	0.0105161919694	0.0989931161848262
SEMA7A	128.927626218838	-0.570721461183222	0.223211679082871	-2.5568620043906	0.010562110837748	0.0989931161848262
VPREB3	27.7013686186692	0.853098685530077	0.333668681274488	2.55672388032213	0.0105663053031921	0.0989931161848262
ZC3H4	2174.07507210593	-0.309182469098198	0.120887754387261	-2.55759957379753	0.0105397378503048	0.0989931161848262
AUP1	3521.4759482882	0.297720628039299	0.116478012952026	2.55602427010771	0.0105875733946828	0.0990421535990764
AKR1B1	4798.75231848723	0.245313166319234	0.0960153535626476	2.55493686391701	0.01062070603648	0.099184365039609
GGNBP2	2528.76101129766	-0.256111891844839	0.100235636146005	-2.555098183562	0.010615784901704	0.099184365039609
TMEM55B	1313.85381056423	-0.465289095378826	0.182089544645124	-2.55527628610217	0.010610354151927	0.099184365039609
CCNB1	4590.50529565994	-0.272596187988101	0.106741079176897	-2.55380768201097	0.0106552091221234	0.0993947135366145
NME4	3286.26682136336	0.257337626982385	0.100763193911161	2.55388517368029	0.0106528381185882	0.0993947135366145
PARD6G	358.101134384466	-0.335030469804566	0.131231137289424	-2.55298000706702	0.0106805626842956	0.0995752459246546
EFHD1	1120.60193732085	0.272685335399735	0.106873632234196	2.55147438801546	0.0107268207922992	0.0999503599372291
RAB24	1691.41571275666	0.273205522659869	0.107142138420118	2.5499353166594	0.0107742907037362	0.100336337950899
PALM2-AKAP2	152.383437858843	0.838019286848274	0.328779503251329	2.5488793509359	0.010806968016276	0.100584203157656
AC090498.1	29.0910776927985	0.97478627748508	0.382485007368296	2.54856075063475	0.0108168445248359	0.100619694444872
CD59	1177.87165892441	-0.320719469023176	0.125891766048265	-2.54758098238306	0.0108472673259068	0.100846163178388
CBY1	1241.83705089006	0.216955150361275	0.0852120478547589	2.54606192226559	0.0108945860700291	0.10116946231433
MRC2	2064.43630371007	0.301482173815722	0.118419730909503	2.54587788285144	0.0109003313418512	0.10116946231433
ZSCAN9	419.928967185465	0.335554134924957	0.131802512641444	2.5458857209938	0.010900086598843	0.10116946231433
CFAP52	10.9228023164818	-1.32410684744423	0.520177656674579	-2.54548966195329	0.0109124595046233	0.101225413906777
AKR1B15	77.5242010144433	-0.507956257384037	0.199568581593568	-2.54527167216389	0.0109192748416129	0.101232048042774
AP2S1	2918.50723541312	0.282869127441801	0.111149012154172	2.54495403926254	0.0109292122400914	0.101267603084487
CHRNA10	16.6232312802093	-1.02816315407301	0.404120642279043	-2.54419855485401	0.01095288047041	0.101373704074988
HTR6	139.964150339097	0.588228220945653	0.231199557654353	2.54424457777322	0.0109514373373667	0.101373704074988
MTRNR2L6	1530.08567122156	0.441219236574527	0.173473588520376	2.54343753615671	0.0109767681202432	0.101538164412171
C2orf27A	43.1843895071182	0.99335390451853	0.390706698218116	2.54245424777433	0.0110077011460548	0.101755546244698
FGF17	33.974813299746	-0.819435007390888	0.322320225828558	-2.54230092227208	0.0110125315489893	0.101755546244698
CAD	6950.86778024436	0.319718943646888	0.125849539329011	2.54048560965361	0.0110698649004418	0.102171528377548
PTPN12	1333.32923477433	-0.317612342913015	0.125015637273906	-2.54058092122615	0.0110668480745513	0.102171528377548
SLC39A10	3123.65164044012	0.233591426856255	0.0919549109017955	2.54028223795163	0.0110763045155052	0.102174137540194
UBE2Z	2842.05324172887	-0.231628387825516	0.0912615023584855	-2.53807335885895	0.011146461704162	0.102764184433649
ZNF300	370.302933831175	-0.482741864191064	0.190229778303087	-2.53767768904155	0.011159070348841	0.102823305074412
U2AF1L5	1957.65580959276	-0.551276286775316	0.217351150237944	-2.53633940364157	0.0112018108678109	0.103159850916383
FBXO8	572.22841621727	-0.433219805373542	0.170852778744851	-2.53563218904684	0.0112244556833084	0.103311060490573
SLC16A2	1291.37889275021	0.219474710736005	0.086585967777057	2.53476072821768	0.0112524155233018	0.103510995348777
SPAG1	333.756391269774	-0.357312629266814	0.141023599577894	-2.53370804841393	0.0112862720338508	0.103764922106235
RP11-490H24.5	28.7106363410906	1.59127141213663	0.628307180776577	2.53263285988527	0.011320945819133	0.10396850905839
TMEM59L	523.611037284132	0.401196673504368	0.158409853870967	2.53264972917129	0.0113204010715503	0.10396850905839
GPCPD1	483.078623824828	-0.463170172736182	0.182962120530921	-2.5315085515633	0.0113573047986787	0.104187105104518
PARD6A	108.323823251098	0.595226115880552	0.23510934592219	2.53169908472095	0.0113511358653367	0.104187105104518
NLRP3	17.1536100353934	1.27141515933287	0.502328280213734	2.53104435766965	0.0113723465655573	0.104264248843612
NSDHL	859.227313421013	0.221153068975233	0.087382528602825	2.53086140343258	0.0113782798828431	0.104264248843612
DNAJC6	856.192899545587	0.376038673061473	0.148620457071393	2.53019456723131	0.0113999290556385	0.104404979403047
DGKD	2226.93752664083	0.461235817701559	0.182369312445046	2.52913064987589	0.011434545382274	0.104441033362153
ENSAP2	22.3208115766928	3.97465450631474	1.57158309063146	2.52907690977875	0.0114362963788436	0.104441033362153
GAPDH	43042.7798369462	0.250371456574277	0.0989981735863176	2.52905126937494	0.0114371318958674	0.104441033362153
MEGF10	67.6767945628914	0.819208545718792	0.323887076859319	2.52930297084565	0.0114289323074958	0.104441033362153
TSC1	2108.92506850585	-0.231412916185618	0.0915068583818641	-2.52891335444953	0.0114416269148776	0.104441033362153
UBFD1	3832.18581158079	-0.186872398225097	0.0738844480274292	-2.52925213917442	0.0114305878119732	0.104441033362153
SPATA5L1	416.456161478304	-0.392372038398965	0.155182916154497	-2.52844867284442	0.0114567836851132	0.104521894037633
SWAP70	1754.18692372939	-0.243623630933895	0.0963649172695648	-2.52813614992683	0.0114669874342311	0.10455750355553
ARHGAP8	732.337495155508	0.27080525988211	0.107169968094642	2.5268763693478	0.0115082006055951	0.104730200829756
HOXC6	433.95595195775	-0.346197846579998	0.137001480232528	-2.52696427799471	0.0115053204518975	0.104730200829756
NDUFA7	1251.83658891544	0.265895886093797	0.105230880467405	2.52678572024452	0.0115111712150332	0.104730200829756
RP11-844P9.2	14.3329403881433	-1.22014351445175	0.482838320699749	-2.52702294358796	0.0115033987451868	0.104730200829756
MCM6	5031.36657395359	-0.211792827774027	0.0838463888402803	-2.52596242609175	0.0115381820849007	0.10491842832818
IRF2BP2	5764.79733875414	0.298468675131584	0.118184312397127	2.52545087480528	0.0115549935232882	0.105013755486839
ARHGEF4	618.403533645484	0.341292773438672	0.135166590347126	2.52497878774767	0.0115705273053151	0.105097373087961
CITED2	1147.16263767954	0.320759386063117	0.127103589381608	2.52360604152639	0.0116158021478298	0.105393240373557
PTGES	52.1593608463346	0.642390699076146	0.254533837432044	2.52379292889753	0.0116096291459289	0.105393240373557
HINT2	852.328043767618	0.319023016617332	0.126428672145094	2.52334388398234	0.0116244662764518	0.105414217408589
C16orf71	40.0431680994427	-0.781552291372264	0.309812104908328	-2.52266544460399	0.0116469148620735	0.105560104935068
SCN9A	115.080014645167	0.522122485288233	0.207058254343881	2.52162120724294	0.0116815423395154	0.105816154543809
SCN8A	409.842056904702	-0.363494712941115	0.144164098132584	-2.52139553224145	0.011689037835818	0.105826286353191
STRCP1	29.8967091379483	1.00202783405624	0.397500558748857	2.5208211963529	0.0117081328912869	0.105941366047386
S100A13	602.940491057198	0.24027226501501	0.0953354328210083	2.52028294103536	0.0117260534818401	0.10604569892705
C10orf95	93.6269546945725	0.565807836080768	0.224606879335831	2.51910287767622	0.0117654275011014	0.106228111741446
PURB	1993.60171448336	-0.396456320114935	0.157375881896378	-2.51916821902849	0.0117632442572093	0.106228111741446
SLC9B2	544.416724559588	0.29182923922529	0.115829915964858	2.51946344598773	0.0117533843481173	0.106228111741446
MOCS1	781.648347932315	0.28673873468831	0.113856363492193	2.51842519727035	0.0117880919690698	0.106374870161345
PHRF1	2189.07314727334	-0.356515608521536	0.141591457375662	-2.51791750102303	0.0118050968184883	0.106470424838486
ENTPD5	729.45227272608	0.248413865181282	0.0986863924319259	2.51720484516281	0.011829003315646	0.106565956441599
MINA	1819.40527791088	0.215256443227406	0.0855193495547356	2.51704958407844	0.0118342173403868	0.106565956441599
PROK1	10.3704851590722	-1.48410695446763	0.589674090823628	-2.51682578150026	0.0118417367326964	0.106565956441599
SDC2	1412.35186770655	0.402897487067339	0.160093063069339	2.51664550195306	0.0118477969047756	0.106565956441599
SRP68	6170.22974784746	0.195680796013477	0.0777482196966283	2.51685243439681	0.0118408410177592	0.106565956441599
CLK3	2129.21633784973	-0.221621415046177	0.0880732859086409	-2.51632958575052	0.0118584231923076	0.106603755620988
EMC1	3347.61602621564	0.24849839915975	0.0987752212318472	2.51579693834823	0.0118763586783733	0.106707185851437
ANAPC11	2598.78964176515	0.302590013900986	0.120312819668927	2.51502719937612	0.0119023200908711	0.106824771177937
C4orf47	9.55868520054366	-1.40829245477897	0.559909459726579	-2.51521461249589	0.0118959944747127	0.106824771177937
CABP1	80.3401490390788	0.504765175540874	0.200801999821862	2.51374575944796	0.0119456515537312	0.106982238280717
SRSF5	4879.70434177658	-0.243555757004927	0.0968825263618385	-2.51392863244804	0.011939459221101	0.106982238280717
TIMM50	3532.65753972927	0.295750777055896	0.117632969398978	2.51418270376897	0.0119308607386441	0.106982238280717
TOMM5	1466.34446759414	0.243357388119723	0.0967997226970034	2.51402980648473	0.0119360345512911	0.106982238280717
KIF27	182.653763340521	-0.59531648037414	0.236953106260838	-2.51238099288226	0.0119919544249447	0.107337306297738
SBNO1	3686.14449544686	-0.339266767859563	0.135047876290675	-2.5121962460878	0.011998234599717	0.107337306297738
MIIP	984.964518108245	0.3160305161981	0.125832235271705	2.51152270732302	0.0120211551817072	0.10748441284506
SPDYA	27.442364188028	-0.973691335943877	0.387826116998079	-2.51063890044491	0.0120512900824538	0.107695831404588
NELFE	1995.75247214834	0.218002547498733	0.0868819411400593	2.50918136310167	0.0121011335886483	0.108083052693014
SP6	135.53524470385	0.422703289647466	0.168602453174537	2.50710047029911	0.0121726106433912	0.108604555713482
TIA1	2089.63199929376	-0.321347656504961	0.128172974767759	-2.50714050358292	0.012171232009213	0.108604555713482
GUSBP2	102.769467627008	-0.514622467417235	0.205292387756617	-2.50677812772747	0.0121837162625734	0.108645229111986
SHOC2	1959.88189434111	-0.387838759321089	0.154806062886965	-2.50532021865498	0.0122340575936879	0.109035545524839
PCSK1N	798.349957914627	0.595460515114357	0.237720057176532	2.50488125481211	0.0122492509900917	0.109112356511311
MCUB	527.806953028411	0.325041438290845	0.129796740335293	2.50423421613818	0.0122716767452252	0.109136374912654
METAP1D	492.933713157064	0.432024038056671	0.17250329471558	2.50443934284841	0.0122645633106422	0.109136374912654
MTDH	6697.34540774568	0.235619446475533	0.0940861617686419	2.50429438342827	0.0122695898703809	0.109136374912654
RSAD1	1871.26989813811	0.284229425311774	0.113533617948965	2.50348249660766	0.0122977763122911	0.109309907821356
GM2A	802.444266069985	0.238149568680122	0.0951560947531107	2.50272533039547	0.0123241146864318	0.109485376456818
ZFYVE27	966.599620155232	-0.33853432862096	0.135299872868577	-2.5021038190464	0.0123457715743333	0.109619090035345
PLPP7	115.868613609648	0.439186907729822	0.175584794129047	2.50128099023791	0.0123744953305146	0.10981537433684
BRE	1434.05515785644	0.259786335255924	0.103929000977652	2.49965200100199	0.0124315356217002	0.110213654871205
CHST8	156.19569191569	0.550583607338558	0.220267407156304	2.49961451150082	0.0124328510816349	0.110213654871205
ZNF33A	877.474378293653	0.306786674280887	0.12274261638122	2.49943078716892	0.0124392995223722	0.110213654871205
PGAM1P7	11.815679868639	-1.35121878677124	0.540684953806686	-2.49908708806857	0.0124513707847884	0.110261738619831
FOXH1	18.1614216352603	-1.02918614625988	0.4119411019272	-2.49838178672874	0.01247617458822	0.110422462555472
MMAB	1300.37711813319	0.283018970541726	0.113331733466318	2.49726146318798	0.0125156637119167	0.110712920735212
CYB5R3	4392.51527427691	0.283768572531306	0.113648302803664	2.49690110217956	0.0125283892079116	0.11076644587389
PPHLN1	1587.96225843844	-0.202889592437888	0.0813095482474071	-2.4952738861682	0.0125859941693569	0.111216492673311
HMG20A	2835.58860997377	0.194727819494153	0.078051161457495	2.49487407820572	0.0126001835796431	0.111223428991583
RIMS3	1460.0177101651	0.398473667380722	0.159709368579954	2.49499244110552	0.0125959813384831	0.111223428991583
LEPROT	1269.07789281609	-0.309961190198824	0.124251376265082	-2.49462983442164	0.0126088588964104	0.111240836462483
LRRC3C	10.3489312398755	-1.35316808856648	0.542780483264909	-2.49303011122833	0.0126658104589341	0.111683913159411
GABRA2	14.0115813817197	1.21338711634288	0.486769222230523	2.49273590220592	0.0126763093149341	0.111717128561514
KTN1	5509.44466144819	-0.383257196806757	0.153776556839382	-2.4922992469331	0.0126919055694986	0.111790944255601
TMEM106C	4090.83060254604	0.195630858060718	0.078499638067713	2.4921243317322	0.0126981578741674	0.111790944255601
ARMC12	9.98259834982443	1.37365361351656	0.55133287662199	2.49151405940623	0.0127199932755663	0.11181496733675
CDKN3	814.337419528632	-0.429806146088369	0.172510155954411	-2.49148314608187	0.0127211002308999	0.11181496733675
TMEM219	1341.9437297506	0.265368661309565	0.106497445308481	2.49178429154705	0.0127103203362389	0.11181496733675
FOXB1	124.094175631229	0.418113947810724	0.167885774140238	2.49046680668408	0.0127575411877463	0.112075911069692
PDZD11	576.482665718114	0.360667983416696	0.144903030584377	2.48902995308079	0.0128092173502251	0.112470350225918
CITED1	344.740603575742	0.356225709465254	0.14314675729912	2.48853495661716	0.0128270626519513	0.112567480015406
ALDH1A3	392.793518373241	0.356280214148211	0.143195156963095	2.48807446916681	0.0128436836048828	0.112653768193991
ARIH1	4461.65964222176	-0.285532679014155	0.114816859465665	-2.48685324039489	0.0128878552723599	0.112695305730247
CAMK1D	806.326995028467	0.269230140935232	0.108255467109826	2.48698886183822	0.012882943238944	0.112695305730247
HSPA14	2465.41419873174	-0.216152163790284	0.0869109038796022	-2.48705460582621	0.0128805626728227	0.112695305730247
PEG10	18.8889919220014	-1.14735829703686	0.461316413149482	-2.48713955179625	0.012877487386171	0.112695305730247
PPP1R21	471.974946773426	-0.407955467932796	0.16400041478005	-2.48752704973294	0.0128634670938823	0.112695305730247
RPSAP44	16.4644721998553	-1.14271862349554	0.459510523508339	-2.48681709130609	0.0128891648253093	0.112695305730247
DNAJB4	621.18820873966	-0.428791526898864	0.172495146977018	-2.48581791669764	0.0129254079987306	0.112952683380165
BMPR1A	1714.03889208079	-0.350200243169812	0.140909021967091	-2.48529326427091	0.0129444748522394	0.113059768512059
ETFB	1611.34415731515	0.25645983934678	0.103201287776068	2.48504495315273	0.012953507615955	0.113079147231338
CEBPB	1545.54566196097	0.475574603506817	0.19146036548637	2.48393239143102	0.0129940475464058	0.113373406431443
GBP5	21.2136570684114	-0.891454593507861	0.359108792113252	-2.48240815342311	0.013049770477067	0.113799758837061
POU4F1	1627.18441857929	0.243480204713686	0.098104680598552	2.48184085843994	0.0130705634919224	0.113921219090574
HNRNPH2	2620.71690073025	-0.429441746166117	0.173068136309853	-2.48134495073816	0.0130887639516304	0.114019967337169
OST4	1294.57732535328	0.239690943495045	0.0966166537337973	2.48084501203542	0.0131071350381537	0.114120097564617
B3GNT3	26.1433890424109	0.954215757313839	0.384686967067278	2.48049931243695	0.0131198516819449	0.114170916970045
FN3K	83.364048381838	-0.47661454386506	0.192225532378879	-2.47945492966901	0.0131583358507999	0.114325959918337
LRRC37BP1	1697.12442384171	-0.265347066908638	0.107010858421065	-2.47962749597386	0.0131519701273941	0.114325959918337
PARD6B	678.239351469348	-0.346920330968945	0.139912149423614	-2.47955829710377	0.0131545224473095	0.114325959918337
NFATC3	2098.54940049824	-0.329409118185785	0.132871469399314	-2.47915613242616	0.0131693644953059	0.114361906750184
CHCHD3	2368.4571064308	0.163005553745004	0.0657603889886627	2.47878025437329	0.0131832498100583	0.114362796967024
STAG3L1	189.957604579499	-0.453123472865279	0.182793527499305	-2.47888138636092	0.0131795126200161	0.114362796967024
TAC1	49.0024351306861	0.720707452628892	0.290785511692996	2.47848473754014	0.013194175587949	0.114397776322891
F12	768.127581620484	0.425331354872667	0.171656540550578	2.47780453636338	0.0132193542509169	0.114548337580081
SGCG	38.7642655434413	0.88320130924773	0.356468371659557	2.47764284145587	0.0132253458754707	0.114548337580081
ABCA3	4404.77361847898	0.356866834731893	0.144096048994517	2.47659000522264	0.013264417597095	0.114826817957116
CDCA5	3791.8604344234	-0.194948721136365	0.0787279397934115	-2.47623298219064	0.0132776902006364	0.114881787736998
ELAC2	2557.90740834591	0.266411526844839	0.107597078740957	2.4760107798673	0.0132859566675977	0.114893408493373
RAB20	67.8178793800606	0.561498555244856	0.22681552217823	2.47557376079241	0.0133022281145172	0.114974206021048
PER2	347.370614900711	-0.464453337879812	0.187702226241756	-2.47441571247859	0.0133454307214729	0.115287570443958
ABLIM1	2470.76141585644	0.193717304776166	0.0783167390639634	2.47351086231964	0.0133792736817011	0.115331219501135
AGAP2	669.904993371128	0.341688744768336	0.138129107708785	2.47369110273783	0.0133725263349061	0.115331219501135
FOSL1	105.765129992351	-0.60897053862655	0.246231135427238	-2.47316626944809	0.0133921819812406	0.115331219501135
LIN54	1775.4753279221	-0.251893329328304	0.101850008699174	-2.4731792617937	0.0133916950940054	0.115331219501135
RFC2	3343.74235680406	0.242837146638978	0.0981794642712942	2.47340060817564	0.0133834025572831	0.115331219501135
ZNF226	313.658778597188	0.502125230281657	0.20301209283954	2.47337596129574	0.013384325705164	0.115331219501135
FPGT-TNNI3K	152.042967783788	0.718874044090998	0.290722922698747	2.47271194654269	0.0134092175419555	0.115358198604848
YIPF2	2214.99036429788	0.342979604006509	0.138698545645572	2.47284210811377	0.0134043349702458	0.115358198604848
BUD13	799.782911433746	-0.202820186192831	0.0820295602554094	-2.47252558176985	0.0134162111232873	0.115358561446089
SESN1	915.461760782773	-0.392988409235031	0.158957604362078	-2.47228442333511	0.0134252656926704	0.115376636027895
GAMT	1030.8467849618	0.437771373337263	0.177127001722393	2.4715112268618	0.0134543326642393	0.115484594327814
MAPK12	1811.76660065072	0.266636844717679	0.10788920379647	2.47139505469594	0.0134587047562515	0.115484594327814
ZNF44	98.1686970681916	-0.552265206111178	0.223451152854841	-2.47152542761747	0.0134537983106965	0.115484594327814
RP11-140L24.4	35.8040580539733	-1.47750073219863	0.59803679880763	-2.47058497929305	0.0134892265289605	0.115686674030025
CPNE9	17.5307240918453	-1.06505741644113	0.431272631216899	-2.46956875848096	0.0135276018640179	0.115903955219432
DAB2	319.036034062693	0.310964578101348	0.125919826734684	2.46954420257072	0.0135285303561338	0.115903955219432
PAMR1	25.3693123463814	1.06994418537118	0.433393523176551	2.46875905650144	0.0135582474867941	0.116098615605443
ARPC4-TTLL3	233.511275236483	-0.438143044384985	0.177551398347986	-2.46769695120204	0.0135985390660665	0.116269945789349
SEPW1	852.63121951699	-0.310379856574883	0.125760149985062	-2.4680302672329	0.0135858831553594	0.116269945789349
SLC35D1	1194.79735099399	-0.401112074715014	0.16254638668371	-2.46767758360274	0.0135992747681305	0.116269945789349
MAP2K7	3115.59437399745	0.292098252902093	0.118393589574877	2.4671796332128	0.0136182021033408	0.11637181457515
NAA16	1099.22541878302	-0.36695650028063	0.14879405616139	-2.46620402553318	0.0136553528955838	0.116629223521468
AL049829.1	139.818472601793	0.608934103756703	0.246963411814931	2.46568550086692	0.0136751345411383	0.116738095529933
TINAGL1	36.8766267936177	-0.807261761136376	0.327452929639918	-2.46527573298574	0.0136907850307656	0.116811608013139
FAM72A	449.339047623276	-0.471059095086255	0.191111443721294	-2.46483981238308	0.0137074517504694	0.116847897182577
RPL36AL	2967.63690201703	0.178534819407521	0.072433907570555	2.46479619001112	0.013709120567308	0.116847897182577
TWIST2	112.183311260876	0.434175888653902	0.176171131978145	2.46451211261879	0.0137199926179065	0.116880532594537
ALDOC	120.647312121505	0.426706268505118	0.173247535953144	2.46298607456399	0.0137785267179053	0.117318958893606
NUS1P1	68.7682042956074	3.21114858453697	1.30396388783948	2.46260545593597	0.01379316038859	0.117383331614693
DPP3	650.456643417726	-0.447922806436155	0.181949023524521	-2.46180384900932	0.0138240247226242	0.117585694655023
FBXL16	290.117684993624	0.429856169468231	0.174668905163309	2.46097706438551	0.0138559223468609	0.117736319173659
MKRN3	83.1002402888228	-0.480125806649844	0.195089880427098	-2.4610492640558	0.0138531342723156	0.117736319173659
SP140L	54.0247176847082	0.851244070759844	0.34595186310639	2.46058530547084	0.0138710592139413	0.117804620089742
ZNF133	504.960662410849	0.38065164754062	0.154713019573262	2.46037242754717	0.0138792905587428	0.117814233668714
ALOX12	49.3448901341029	-0.648372014897207	0.263577918507685	-2.45988745403308	0.0138980591221948	0.117825464309813
FHIT	422.816831703519	0.274079108577749	0.111423293693489	2.45980081446618	0.0139014144473097	0.117825464309813
NDUFV1	4992.72082325679	0.269610284358407	0.10961127230204	2.45969487166869	0.0139055183082614	0.117825464309813
PFKFB4	260.108755423269	-0.324284177765944	0.131849332222292	-2.45950565164195	0.0139128507049477	0.117825464309813
TMEM260	482.367222631014	-0.401838233744744	0.163387300078301	-2.45942147004184	0.0139161138925721	0.117825464309813
CASP9	362.809454046561	-0.280114339125771	0.113934536234315	-2.45855513511455	0.0139497354904661	0.11798973520096
CCT6B	91.3568558152098	0.53231734993547	0.216501998261324	2.45871795276896	0.0139434112324672	0.11798973520096
RRP7BP	923.472569917091	0.250580711141326	0.101941315403613	2.45808787290226	0.013967899224438	0.118023058874515
ZFYVE1	675.858369911218	-0.429550517590935	0.174742885135814	-2.45818602146278	0.0139640821957928	0.118023058874515
MOK	844.523218768131	-0.310710626664677	0.126414040383397	-2.45788067308294	0.0139759603157962	0.118031074524498
FUOM	222.023903820899	0.434801298816934	0.176929948073947	2.45747711763986	0.0139916723949418	0.118047715565362
POP7	1817.84824171449	0.30736947229897	0.125075846378556	2.45746466003262	0.0139921576690007	0.118047715565362
VPS37B	1379.3489302274	-0.24020859103686	0.0977566837528693	-2.45720887631696	0.0140021247612526	0.118071778665136
VPS45	1273.2828843759	-0.348766022704236	0.142008676056179	-2.45594869546043	0.0140513216232751	0.118426451162139
SMC4	14192.8700243372	-0.263843471881294	0.10746942276961	-2.45505619255921	0.014086256737175	0.118660624646406
LPL	145.307193023376	0.467766840585222	0.190557983098727	2.45472182785895	0.0140993644517896	0.118710782890638
E2F8	582.855058116971	-0.309038902577875	0.12591258213964	-2.45439254224128	0.0141122835758089	0.118759303215288
RASGRP2	231.990736894542	0.468098540382506	0.190745954624166	2.4540417714484	0.0141260571348815	0.118814961050866
TBCB	1710.2771451188	0.245841917892755	0.100191625547823	2.45371722984383	0.0141388113282195	0.118861992903649
RAI14	1768.89866354817	0.176744548069191	0.0720499222415363	2.45308450822031	0.0141637059396378	0.119010987376349
DNAH12	36.9254295902888	-0.795305985005869	0.324282585242752	-2.4525090806542	0.0141863798744107	0.119141181182108
ATF7IP2	222.89471369842	-0.354856362599587	0.144746980449517	-2.45156314485849	0.0142237227812381	0.119230785281964
CDH12	51.6498108008161	0.737030692289485	0.30064345024128	2.4515108900526	0.0142257881806742	0.119230785281964
EML2	1088.02799321919	0.31418728048427	0.12813747435879	2.45195468426771	0.0142082553908115	0.119230785281964
GLYR1	2939.61241016654	-0.259464931940904	0.105835668093257	-2.45158306850085	0.0142229353581796	0.119230785281964
ARMC4	258.773757763513	0.387652867457304	0.158147595093923	2.45120937328879	0.0142377109628063	0.119270476238147
CENPC	922.199928428236	-0.466741497674168	0.190497875667	-2.45011392405265	0.0142811021976655	0.119484089173154
DENND4C	1546.47481486632	-0.385225238391272	0.157240222392621	-2.44991537489297	0.0142889792950956	0.119484089173154
FBXO18	2521.74765811963	-0.2263750481356	0.0924040513895729	-2.44983899224514	0.0142920106663881	0.119484089173154
POLH	998.043827343478	-0.442915992521741	0.180757642666906	-2.45033065261828	0.0142725082366685	0.119484089173154
IMP4	1823.51956790176	0.34838282867059	0.142292064921508	2.44836441766986	0.0143506428833606	0.119793218636504
KLF6	2344.9739252233	0.353464543196843	0.144357060474086	2.44854350757783	0.0143435105873097	0.119793218636504
SLC17A5	777.356270919144	-0.322034066403728	0.131516951455588	-2.4486126148725	0.0143407592098532	0.119793218636504
TTC3	8560.29884614499	0.169260344947205	0.0691371228444485	2.44818323331192	0.014357861774483	0.119793220788108
LA16c-60G3.6	8.59796330330866	1.65694025909818	0.676898012488511	2.44784329179324	0.0143714146373067	0.119794400384351
SNAPC1	843.220482416561	-0.346198246829528	0.14143139220117	-2.44781757035312	0.0143724405643413	0.119794400384351
ERICH5	125.808015005405	0.398965076897977	0.163039725521346	2.44704212805941	0.0144034002503584	0.119992182306575
SEPT3	1315.91947165458	0.232252061096698	0.0949245955367915	2.44670056041145	0.0144170560557418	0.120045682511307
DEAF1	5428.26721786388	0.288990767092656	0.11813705028311	2.44623313685336	0.0144357620588704	0.120080938028549
PRKAR2A	5069.96919442682	0.316477945589075	0.129366779994269	2.44636177543489	0.0144306118884395	0.120080938028549
THRB	388.563607224126	-0.274338987641068	0.112172313859949	-2.44569250825644	0.0144574243751571	0.120200880513894
NPDC1	1965.55207029949	0.404568859588052	0.165440303940904	2.44540689270353	0.0144688802041351	0.120235887324798
C12orf10	1413.09340704708	0.254844139374953	0.104278287620133	2.44388496580711	0.0145300586401	0.120567472556285
CLPP	2499.29569844893	0.293748323249371	0.120206784752281	2.44369170887251	0.0145378434820805	0.120567472556285
[truncated: 33,249 more rows]
