# Supplementary material for: eVIP2: Expression-based variant impact phenotyping to predict the function of gene variants
Source: PLoS Comput Biol. 2021 Jul 2;17(7):e1009132. doi: 10.1371/journal.pcbi.1009132 (PMC8281988; doi:10.1371/journal.pcbi.1009132)
Supplement: S8 File — Text file containing eVIP Pathways results for RNF43 G659fs using WT-specific differentially expressed genes. (TXT) [file pcbi.1009132.s019.txt]

Pathway	gene	mut	mut_rep	wt_rep	mut_wt_connectivity	wt	cell_line	mut_wt_rep_pval	mut_wt_conn_null_pval	wt_mut_rep_vs_wt_mut_conn_pval	kruskal_diff	mut_wt_rep_c_pval	mut_wt_conn_null_c_pval	wt_mut_rep_vs_wt_mut_conn_c_pval	prediction
HALLMARK_IL2_STAT5_SIGNALING	RNF43	RNF43_R117fs	0.475524	0.636364	-0.335664	RNF43_WT	293	0.188582	1.000000	0.002631	0.972028	0.22314483	1.0000000	0.00530800	COF
HALLMARK_ESTROGEN_RESPONSE_LATE	RNF43	RNF43_R117fs	0.095588	0.635294	-0.069853	RNF43_WT	293	0.110210	0.088889	0.028850	0.705147	0.15429400	0.6222230	0.03106923	COF
HALLMARK_P53_PATHWAY	RNF43	RNF43_R117fs	0.087912	0.753846	-0.302198	RNF43_WT	293	0.028430	1.000000	0.001709	1.056044	0.05880200	1.0000000	0.00530800	LOF
HALLMARK_INTERFERON_GAMMA_RESPONSE	RNF43	RNF43_R117fs	0.217582	0.538462	-0.151648	RNF43_WT	293	0.028430	1.000000	0.007301	0.690110	0.05880200	1.0000000	0.01135711	LOF
HALLMARK_TNFA_SIGNALING_VIA_NFKB	RNF43	RNF43_R117fs	0.205470	0.477607	-0.193596	RNF43_WT	293	0.059072	0.888889	0.002036	0.671202	0.09188978	1.0000000	0.00530800	LOF
HALLMARK_MYOGENESIS	RNF43	RNF43_R117fs	0.010989	0.270330	-0.302198	RNF43_WT	293	0.028430	0.088889	0.001709	0.572527	0.05880200	0.6222230	0.00530800	LOF
HALLMARK_KRAS_SIGNALING_UP	RNF43	RNF43_R117fs	0.265734	0.087413	-0.223776	RNF43_WT	293	0.028430	0.888889	0.001709	0.489510	0.05880200	1.0000000	0.00530800	GOF
HALLMARK_EPITHELIAL_MESENCHYMAL_TRANSITION	RNF43	RNF43_R117fs	0.192308	0.280220	-0.081044	RNF43_WT	293	0.306492	0.711111	0.012693	0.361264	0.30649200	1.0000000	0.01615473	COF
HALLMARK_APOPTOSIS	RNF43	RNF43_R117fs	0.006061	0.696970	-0.206061	RNF43_WT	293	0.028430	0.888889	0.006536	0.903030	0.05880200	1.0000000	0.01135711	LOF
HALLMARK_COMPLEMENT	RNF43	RNF43_R117fs	0.336364	0.568182	-0.304545	RNF43_WT	293	0.191267	1.000000	0.002654	0.872727	0.22314483	1.0000000	0.00530800	COF
HALLMARK_APICAL_JUNCTION	RNF43	RNF43_R117fs	-0.109091	0.072727	-0.124242	RNF43_WT	293	0.306492	0.400000	0.235428	0.196970	0.30649200	1.0000000	0.23542800	NI
HALLMARK_ESTROGEN_RESPONSE_EARLY	RNF43	RNF43_R117fs	-0.139286	0.785714	0.099107	RNF43_WT	293	0.028430	0.266667	0.009520	0.925000	0.05880200	0.9333345	0.01332800	LOF
HALLMARK_INFLAMMATORY_RESPONSE	RNF43	RNF43_R117fs	-0.127273	0.630303	-0.200000	RNF43_WT	293	0.059072	0.266667	0.015933	0.830303	0.09188978	0.9333345	0.01858850	LOF
HALLMARK_COAGULATION	RNF43	RNF43_R117fs	0.090909	0.404545	-0.238636	RNF43_WT	293	0.029401	1.000000	0.002231	0.643182	0.05880200	1.0000000	0.00530800	LOF
