# Supplementary material for: eVIP2: Expression-based variant impact phenotyping to predict the function of gene variants
Source: PLoS Comput Biol. 2021 Jul 2;17(7):e1009132. doi: 10.1371/journal.pcbi.1009132 (PMC8281988; doi:10.1371/journal.pcbi.1009132)
Supplement: S9 File — Text file containing eVIP Pathways results for RNF43 G659fs using WT-specific differentially expressed genes. (TXT) [file pcbi.1009132.s020.txt]

Pathway	gene	mut	mut_rep	wt_rep	mut_wt_connectivity	wt	cell_line	mut_wt_rep_pval	mut_wt_conn_null_pval	wt_mut_rep_vs_wt_mut_conn_pval	kruskal_diff	mut_wt_rep_c_pval	mut_wt_conn_null_c_pval	wt_mut_rep_vs_wt_mut_conn_c_pval	prediction
HALLMARK_ESTROGEN_RESPONSE_LATE	RNF43	RNF43_G659fs	0.181818	0.454545	-0.075758	RNF43_WT	293	0.029401	0.177778	0.006761	0.530303	0.029401	0.177778	0.006761	LOF
