# Supplementary material for: eVIP2: Expression-based variant impact phenotyping to predict the function of gene variants
Source: PLoS Comput Biol. 2021 Jul 2;17(7):e1009132. doi: 10.1371/journal.pcbi.1009132 (PMC8281988; doi:10.1371/journal.pcbi.1009132)
Supplement: S10 File — Text file containing eVIP Pathways results for RNF43 G659fs using mutation-specific differentially expressed genes. (TXT) [file pcbi.1009132.s021.txt]

Pathway	gene	mut	mut_rep	wt_rep	mut_wt_connectivity	wt	cell_line	mut_wt_rep_pval	mut_wt_conn_null_pval	wt_mut_rep_vs_wt_mut_conn_pval	kruskal_diff	mut_wt_rep_c_pval	mut_wt_conn_null_c_pval	wt_mut_rep_vs_wt_mut_conn_c_pval	prediction
HALLMARK_IL2_STAT5_SIGNALING	RNF43	RNF43_G659fs	0.648485	-0.066667	-0.163636	RNF43_WT	293	0.029401	0.711111	0.037607	0.812121	0.04900167	1.00000	0.04700875	GOF
HALLMARK_KRAS_SIGNALING_DN	RNF43	RNF43_G659fs	0.622378	0.258741	-0.407343	RNF43_WT	293	0.029401	0.888889	0.002231	1.029720	0.04900167	1.00000	0.01009750	GOF
HALLMARK_P53_PATHWAY	RNF43	RNF43_G659fs	0.753846	0.246154	-0.274725	RNF43_WT	293	0.028430	0.888889	0.003518	1.028571	0.04900167	1.00000	0.01009750	GOF
HALLMARK_TNFA_SIGNALING_VIA_NFKB	RNF43	RNF43_G659fs	0.424675	0.362987	-0.172078	RNF43_WT	293	0.110210	0.888889	0.002351	0.596753	0.13776250	1.00000	0.01009750	COF
HALLMARK_KRAS_SIGNALING_UP	RNF43	RNF43_G659fs	0.757353	0.352941	-0.055147	RNF43_WT	293	0.028430	0.177778	0.007301	0.812500	0.04900167	0.88889	0.01216833	GOF
HALLMARK_HYPOXIA	RNF43	RNF43_G659fs	0.520610	0.388481	-0.175042	RNF43_WT	293	0.110210	1.000000	0.004039	0.695652	0.13776250	1.00000	0.01009750	COF
HALLMARK_GLYCOLYSIS	RNF43	RNF43_G659fs	0.440559	0.391608	-0.178322	RNF43_WT	293	0.465124	1.000000	0.082998	0.618881	0.51680444	1.00000	0.08299800	COF
HALLMARK_EPITHELIAL_MESENCHYMAL_TRANSITION	RNF43	RNF43_G659fs	0.433089	0.195935	-0.210898	RNF43_WT	293	0.028430	0.888889	0.006536	0.643986	0.04900167	1.00000	0.01216833	GOF
HALLMARK_COMPLEMENT	RNF43	RNF43_G659fs	0.531818	0.527273	0.031818	RNF43_WT	293	1.000000	0.177778	0.012438	0.500000	1.00000000	0.88889	0.01776857	COF
HALLMARK_ESTROGEN_RESPONSE_EARLY	RNF43	RNF43_G659fs	0.406061	0.030303	-0.051515	RNF43_WT	293	0.028430	0.266667	0.052299	0.457576	0.04900167	0.88889	0.05811000	GOF
