# Supplementary material for: eVIP2: Expression-based variant impact phenotyping to predict the function of gene variants
Source: PLoS Comput Biol. 2021 Jul 2;17(7):e1009132. doi: 10.1371/journal.pcbi.1009132 (PMC8281988; doi:10.1371/journal.pcbi.1009132)
Supplement: S11 File — Text file containing GSEA results from various runs. (CSV) [file pcbi.1009132.s022.csv]

	RNF43_G659fs_vs_GFP_TPM_gene_set_signal_to_noise	RNF43_G659fs_vs_GFP_TPM_gene_set_t_test	RNF43_G659fs_vs_GFP_TPM_gene_set_ratio_of_classes	RNF43_G659fs_vs_GFP_TPM_gene_set_diff_of_classes	RNF43_G659fs_vs_GFP_TPM_gene_set_log2_ratio_of_classes	RNF43_G659fs_vs_GFP_TPM_phenotype_signal_to_noise	RNF43_G659fs_vs_GFP_TPM_phenotype_t_test	RNF43_G659fs_vs_GFP_TPM_phenotype_ratio_of_classes	RNF43_G659fs_vs_GFP_TPM_phenotype_diff_of_classes	RNF43_G659fs_vs_GFP_TPM_phenotype_log2_ratio_of_classes	RNF43_G659fs_vs_GFP_TPM_filtered_transformed_gene_set_signal_to_noise	RNF43_G659fs_vs_GFP_TPM_filtered_transformed_gene_set_t_test	RNF43_G659fs_vs_GFP_TPM_filtered_transformed_gene_set_ratio_of_classes	RNF43_G659fs_vs_GFP_TPM_filtered_transformed_gene_set_diff_of_classes	RNF43_G659fs_vs_GFP_TPM_filtered_transformed_gene_set_log2_ratio_of_classes	RNF43_G659fs_vs_GFP_TPM_filtered_transformed_phenotype_signal_to_noise	RNF43_G659fs_vs_GFP_TPM_filtered_transformed_phenotype_t_test	RNF43_G659fs_vs_GFP_TPM_filtered_transformed_phenotype_ratio_of_classes	RNF43_G659fs_vs_GFP_TPM_filtered_transformed_phenotype_diff_of_classes	RNF43_G659fs_vs_GFP_TPM_filtered_transformed_phenotype_log2_ratio_of_classes	RNF43_G659fs_vs_GFP_TPM_filtered_transformed_zscore_gene_set_signal_to_noise	RNF43_G659fs_vs_GFP_TPM_filtered_transformed_zscore_gene_set_t_test	RNF43_G659fs_vs_GFP_TPM_filtered_transformed_zscore_gene_set_ratio_of_classes	RNF43_G659fs_vs_GFP_TPM_filtered_transformed_zscore_gene_set_diff_of_classes	RNF43_G659fs_vs_GFP_TPM_filtered_transformed_zscore_gene_set_log2_ratio_of_classes	RNF43_G659fs_vs_GFP_TPM_filtered_transformed_zscore_phenotype_signal_to_noise	RNF43_G659fs_vs_GFP_TPM_filtered_transformed_zscore_phenotype_t_test	RNF43_G659fs_vs_GFP_TPM_filtered_transformed_zscore_phenotype_ratio_of_classes	RNF43_G659fs_vs_GFP_TPM_filtered_transformed_zscore_phenotype_diff_of_classes	RNF43_G659fs_vs_GFP_TPM_filtered_transformed_zscore_phenotype_log2_ratio_of_classes	RNF43_G659fs_vs_GFP_RNF43_G659fs_mutspec_TPM_filtered_transformed_gene_set_signal_to_noise	RNF43_G659fs_vs_GFP_RNF43_G659fs_mutspec_TPM_filtered_transformed_gene_set_t_test	RNF43_G659fs_vs_GFP_RNF43_G659fs_mutspec_TPM_filtered_transformed_gene_set_ratio_of_classes	RNF43_G659fs_vs_GFP_RNF43_G659fs_mutspec_TPM_filtered_transformed_gene_set_diff_of_classes	RNF43_G659fs_vs_GFP_RNF43_G659fs_mutspec_TPM_filtered_transformed_gene_set_log2_ratio_of_classes	RNF43_G659fs_vs_GFP_RNF43_G659fs_mutspec_TPM_filtered_transformed_phenotype_signal_to_noise	RNF43_G659fs_vs_GFP_RNF43_G659fs_mutspec_TPM_filtered_transformed_phenotype_t_test	RNF43_G659fs_vs_GFP_RNF43_G659fs_mutspec_TPM_filtered_transformed_phenotype_ratio_of_classes	RNF43_G659fs_vs_GFP_RNF43_G659fs_mutspec_TPM_filtered_transformed_phenotype_diff_of_classes	RNF43_G659fs_vs_GFP_RNF43_G659fs_mutspec_TPM_filtered_transformed_phenotype_log2_ratio_of_classes	RNF43_G659fs_vs_RNF43_WT_TPM_gene_set_signal_to_noise	RNF43_G659fs_vs_RNF43_WT_TPM_gene_set_t_test	RNF43_G659fs_vs_RNF43_WT_TPM_gene_set_ratio_of_classes	RNF43_G659fs_vs_RNF43_WT_TPM_gene_set_diff_of_classes	RNF43_G659fs_vs_RNF43_WT_TPM_gene_set_log2_ratio_of_classes	RNF43_G659fs_vs_RNF43_WT_TPM_phenotype_signal_to_noise	RNF43_G659fs_vs_RNF43_WT_TPM_phenotype_t_test	RNF43_G659fs_vs_RNF43_WT_TPM_phenotype_ratio_of_classes	RNF43_G659fs_vs_RNF43_WT_TPM_phenotype_diff_of_classes
HALLMARK_ADIPOGENESIS	0.022602739726027398	0.005552663543293424	0.4370948992728546	0.5395779406824873	1.0	0.11179375287092327	0.14174309064820012	0.8204896361492944	0.7253756260434057	0.9924114671163576	0.02164000309142901	0.011967448539971278	0.39419523887622265	1.0	1.0	0.3964860452460546	0.302158273381295	0.8499819037278321	0.7368769663851631	1.0	0.03618260668736688	0.012874799725337607	0.8791909620991254	0.014246467817896388	1.0	0.3	0.1542952460383653	0.8281131359149582	0.6479991057455846	1.0											0.3791590493601463	0.5463276165608372	0.9577158505154642	1.0	1.0	0.5761190878378378	0.5422563341702807	1.0	0.7300202434921449
HALLMARK_ALLOGRAFT_REJECTION	0.17901885025172692	0.08747295968534907	0.3954845144146134	0.941434712609338	1.0	0.3856665842196389	0.3925385239253852	0.9197559831065228	0.9540816326530612	0.9274873524451941	0.06541182752636499	0.08054613191250233	0.3945546596580222	0.2609877661984594	0.6075714409047742	0.5539143279172821	0.5655091311566132	0.9162745807696948	0.6051813471502591	1.0	0.0571783165639821	0.0930204280155642	0.6246831030548865	0.013568064588472751	1.0	0.5351648351648353	0.3938064328969793	0.6976082004555808	0.6643192488262911	1.0											0.5730872283417684	0.5789213237081747	0.9320903135738832	0.5025983971992013	1.0	0.5951367781155016	0.5980763327535046	0.9532923374559524	0.8609492089925063
HALLMARK_ANDROGEN_RESPONSE	0.009780031612223392	0.005618766680713583	0.3460712062491215	0.5641014320575392	1.0	0.307475884244373	0.2035258462457848	0.9427498826841856	0.7147438713645551	1.0	0.00783162016642193	0.011668262326471996	0.37905448951165255	0.1812415043044857	1.0	0.5478716261581845	0.2586754126110876	0.6954397394136809	0.8134715025906736	1.0	0.0114926516681758	0.009119649805447471	1.0	0.0	1.0	0.4061538461538461	0.20280057943022695	0.7561376866616047	0.5633802816901409	1.0											0.44182077999404573	0.5157705774138033	0.8692442845551738	0.9192568116231712	0.9999305531442064	0.7174968134130797	0.6679929862422445	1.0	0.6959868795394452
HALLMARK_ANGIOGENESIS	0.0	0.0	1.0	0.5754773525130576	0.1686541737649063	0.029843247588424437	0.051905920519059214	1.0	0.5068447412353922	0.7837268128161888	0.0018355359765051399	0.006154687820556657	0.4812134083251108	0.12686905301314	1.0	0.310192023633678	0.21402877697841727	0.7226746290264205	0.729706390328152	1.0	0.002089573030577418	0.004168982768204558	0.7015911593817643	0.0034536891679748825	1.0	0.3028846153846154	0.16167318919612494	0.7058326289095519	0.6377934272300468	1.0											0.00896472164334623	0.01723933297727138	0.6111021620847652	0.8010978026216049	1.0	0.2507598784194529	0.02596439169139466	1.0	0.7134425748744456
HALLMARK_APICAL_JUNCTION	0.9644418804484912	1.0	0.4496417704434986	0.6482596968918571	0.9561715967167416	0.3683462238398544	0.28616529484722064	0.8514312529328953	0.7418398480225663	1.0	1.0	1.0	0.6055997911801326	1.0	1.0	0.6095736724008975	0.4550912584053795	0.9395430498764064	0.8474913065076999	1.0	1.0	1.0	0.8462923581311157	0.9615611565371324	1.0	0.5597222222222222	0.5786757439332382	0.7622871633860644	0.8355666939443536	1.0											0.004257219410538851	0.0041540561391015364	0.8109093105670102	1.0	1.0	0.11702127659574467	0.03461918892185955	1.0	0.949448293559148
HALLMARK_APICAL_SURFACE	0.6938883034773445	0.86086529006883	0.7091507861603648	1.0	0.1686541737649063	0.8745980707395499	0.8759124087591241	1.0	1.0	0.8069139966273188	1.0	1.0	0.3753050536807296	0.18536062940231496	0.21219135802469133	0.8577661431064573	0.9207492795389051	0.5961158819465009	0.6025714834004989	1.0	1.0	1.0	0.974458106223856	0.36565934065934064	1.0	0.915	0.8547271329746349	0.8299586602547878	0.9013350938967136	1.0											0.025281333730276863	0.030311628390006524	0.6079504268685567	0.9602667460644648	0.7948192645577972	0.3009118541033435	0.19635571216617206	1.0	0.8972286374133951
HALLMARK_APOPTOSIS	0.9472627077716264	1.0	0.6231558180960632	1.0	1.0	0.3891321656050956	0.2947908445146015	0.8354450179884249	1.0	0.978349562095414	1.0	1.0	0.5168981325371765	1.0	1.0	0.4377545084351367	0.4389270671691421	0.919487324741538	0.7749627421758569	1.0	1.0	1.0	0.925231854888642	0.9238546320492288	1.0	0.5	0.4765564950038432	0.9131093265708652	0.737315875613748	1.0											0.4991109833591689	0.5041793321420643	0.9193592707701638	0.7210060285234599	1.0	0.5301780286582718	0.5937190900098912	1.0	0.7548113933795226
HALLMARK_BILE_ACID_METABOLISM	0.9933871583491142	0.9642455072342908	0.7848328541606824	0.9749678910865656	1.0	0.1328894035900405	0.2689818468823993	0.8374057381074503	0.6982888146911519	1.0	1.0	1.0	0.6559089208124571	1.0	1.0	0.520875285273191	0.5650473445862495	0.7734903532949137	0.7476403378042722	1.0	1.0	1.0	0.8525424372460412	0.6003666863356655	1.0	0.511904761904762	0.6078164725359191	0.8360629754860525	0.6065466448445171	1.0											0.379780621572212	0.39876058412075105	0.9708219233247424	0.9569352270247112	1.0	0.4348455598455599	0.5219184027777777	1.0	0.8208412065224998
HALLMARK_CHOLESTEROL_HOMEOSTASIS	0.0015806111696522653	0.0013110455588331695	0.3709512239201591	0.5647636783971229	1.0	0.08162255750680188	0.1487969721546364	0.8654067659229555	0.732262103505843	0.8804504938569019	0.0040048057669203035	0.011046875575358104	0.4488056381364213	0.25267197953037124	1.0	0.3865091088133925	0.24280575539568344	1.0	0.5631899076368551	1.0	0.010637826337485041	0.009380211228460257	0.8496942999278472	0.0	1.0	0.2523076923076923	0.1548165137614679	0.8863999248614632	0.5336463223787168	1.0											0.034876451324799045	0.030740015429351376	0.8311936211340207	0.8628236714501658	1.0	0.3371327254305978	0.2769535113748764	1.0	0.7043180068584225
HALLMARK_COAGULATION	0.10280844825216474	0.04290694556181282	0.9304283218538524	1.0	0.724794796345052	0.3806095344610653	0.2764554462428153	0.8181377817471729	0.947926267281106	1.0	0.030767079225229005	0.051289065171305485	0.4207189039728904	0.2624516398870726	1.0	0.3766617429837519	0.2225719424460432	1.0	0.5267702936096719	1.0	0.05084627707738385	0.04168982768204559	0.5292178983394601	0.013540031397174256	1.0	0.29028340080971665	0.16180150125104253	0.4017970134143255	0.6278724981467754	1.0											0.03635010419767788	0.04211751363255725	0.6001932989690723	0.6949893500068709	1.0	0.2319528875379939	0.12693702604681836	1.0	1.0
HALLMARK_COMPLEMENT	0.06457925636007827	0.04240947372921209	0.3221266733648577	0.7005879498815537	0.4792731402612152	0.240072347266881	0.2701467227014672	1.0	0.6291485809682804	0.923777403035413	0.08198727361722956	0.06527699203620697	0.3887575102388724	0.4100589034888989	1.0	0.5217872968980798	0.5501251172974663	0.8273072747014114	0.5995558845299778	1.0	0.06613952896784178	0.053723027944817835	0.9817083242105424	0.10407322269567168	1.0	0.54	0.3888657214345288	0.9438116932422173	0.8530348759221998	1.0	0.1948883815322172	0.20509893455098932	0.8933390755096182	0.33724931766939603	1.0	0.8555555555555556	0.8833333333333333	0.17948717948717952	1.0	1.0	0.2475309680676185	0.2768768722279416	0.8859494423213651	0.7908800845128486	1.0	0.5182370820668692	0.4902077151335311	1.0	0.9019758788811906
HALLMARK_DNA_REPAIR	0.009718930605796016	0.007130050452403788	0.6915376557949001	1.0	1.0	0.0	0.007103393843725336	0.7834958374611121	0.9429936849291688	1.0	0.11385199240986715	0.08849742230385506	0.5207707655681711	1.0	1.0	0.11634671320535195	0.028818443804034574	0.9014959584992158	1.0	0.9876733436055469	0.09238983086195747	0.10241114633739362	1.0	0.15082609795161428	1.0	0.03333333333333333	0.007686395080707149	0.9946848899012908	0.4729950900163666	1.0											0.00025898842169408897	0.0	1.0	0.719664092581956	1.0	0.0	0.006510416666666665	1.0	1.0
HALLMARK_E2F_TARGETS	0.24841193944349735	0.3503314848017345	0.5279905218980301	1.0	1.0	0.06226114649681527	0.06748224151539069	0.8467753453165486	0.8937997486384582	1.0	1.0	1.0	0.3790228749993727	1.0	1.0	0.4637247569184743	0.2833813640730067	0.5623010970084991	0.7198211624441133	1.0	1.0	1.0	0.8120355953872834	1.0	1.0	0.4023809523809524	0.2562131693569049	0.8453085376162299	0.6318194217130387	1.0											0.004291808130930617	0.0018407166523499816	1.0	0.7069512253494158	1.0	0.11199324324324322	0.09982638888888888	0.8502617801047121	0.8406883152928115
HALLMARK_EPITHELIAL_MESENCHYMAL_TRANSITION	0.0	0.0	1.0	0.5803043924993578	0.16013628620102213	0.0	0.025952960259529603	0.8488581260753949	0.7004531361793465	0.946037099494098	0.0	0.0	0.7015377365681933	0.095151789759855	1.0	0.2703101920236337	0.12140287769784172	0.7007400422881308	1.0	1.0	0.0	0.0	0.91428289742398	0.0	1.0	0.10153846153846154	0.0	0.7950332752691054	0.10328638497652584	1.0	0.007990867579908675	0.0013318112633181126	0.5938845822566753	0.3663225347098612	1.0	1.0	1.0	0.0	1.0	1.0	0.026455577765491428	0.03283302063789869	0.691757179675994	0.6617689030771344	1.0	0.2335201367781155	0.13501483679525222	1.0	0.6679368745188606
HALLMARK_ESTROGEN_RESPONSE_EARLY	0.0019318580962416577	0.0	0.4215546496917609	0.6175920149719276	0.8605687328004193	0.1220257234726688	0.056624640566246415	0.7839824808384172	1.0	0.9645868465430018	0.005647803004631198	0.00861656294877932	0.8949190245525042	0.3197958648319939	0.6091227445394112	0.3766617429837519	0.22827891532927505	0.679547922218932	0.5004090537223889	1.0	0.010726474890297415	0.0060797665369649815	0.9349214397382732	0.0011773940345368918	1.0	0.2394230769230769	0.1751459549624687	0.8089480754628818	0.5404091213950369	1.0	0.11027397260273973	0.11293759512937596	1.0	0.3800284798860805	1.0	0.8711111111111111	0.875	0.6000000000000001	0.0	1.0	0.00432271509377791	0.0037386505251913844	0.7693510919696148	0.6775621822179471	1.0	0.19376899696048636	0.13690315619099006	1.0	0.7446387330913891
HALLMARK_ESTROGEN_RESPONSE_LATE	0.0	0.0	0.4794546805430558	0.7782718982789623	0.1418228279386712	0.02652733118971061	0.025952960259529603	0.7880636491617252	0.6831385642737896	0.7949891592387377	0.0	0.0	0.5736242489761127	0.1864198329988996	0.6355141771808438	0.2326440177252585	0.07553956834532374	1.0	0.9455958549222796	1.0	0.0	0.0	0.8410196376687321	0.0	1.0	0.12115384615384615	0.043786488740617184	0.7757529739306506	0.8865414710485132	1.0											0.029830306638880626	0.03167467806064922	0.8191990173969073	1.0	1.0	0.2256838905775076	0.1537890892490299	1.0	0.8117782909930715
HALLMARK_FATTY_ACID_METABOLISM	0.3998946259220232	0.9450296901481688	0.3921484367155966	0.6397829437451836	0.9990813678432814	0.37668810289389065	0.2725120183683719	0.803144063819803	0.6847126162652039	0.9414003044140029	0.3986512209713384	0.31860007446412425	0.3821784716880453	0.9845944721341188	1.0	0.5232359959095557	0.5848920863309353	0.6367738870792617	0.719135251027336	1.0	0.2605774960723766	0.3720817120622568	0.8589647076694193	0.4683369625765939	1.0	0.536094674556213	0.4927182908834285	0.9062204763562228	0.8360854783875667	1.0											0.07504908930868713	0.060845911563791065	0.975599102894528	0.696737151298612	1.0	0.3130067567567568	0.2372685185185185	1.0	0.8416399711937222
HALLMARK_G2M_CHECKPOINT	0.03233753274292129	0.03208522703581704	0.7318661017289504	1.0	1.0	0.08121019108280254	0.054459352801894234	0.8069421633036133	1.0	1.0	0.24238380215609814	0.22124355575963767	0.5353215109872976	1.0	1.0	0.2268760907504363	0.14697406340057634	0.6857280733502231	0.6631892697466468	1.0	0.2630294688106113	0.1951443350575672	0.5747303763338776	0.2822167664165894	1.0	0.3888888888888889	0.15987701767870868	0.7343617920540998	0.7428805237315875	1.0											0.458381615407516	0.4491365497596582	0.0	0.6764398725915095	0.9998113296542616	0.5663714495335919	0.5913180817459559	0.9267015706806284	0.9124895920066608
HALLMARK_GLYCOLYSIS	0.0	0.0	0.3276965400911665	0.4958900590804008	1.0	0.0	0.021627466882941333	1.0	0.4632721202003338	0.8243043844856659	0.0024473813020068533	0.007978299026647519	0.5151174958247576	0.29657700704370393	0.7044604700854701	0.3212703101920236	0.2158273381294964	0.6931596091205211	0.5613126079447323	1.0	0.0018283764017552413	0.004863813229571985	0.9600287319896904	0.0010792778649921508	1.0	0.18461538461538465	0.03336113427856547	0.9087889141989369	0.6093896713615023	1.0	0.018645357686453576	0.00532724505327245	0.8101851851851852	0.29903880384478465	1.0	0.0	1.0	0.2961538461538462	0.058333333333333334	1.0	0.13902498476538694	0.12943584823570098	0.9233169118699884	0.7211382732287638	1.0	0.3589527027027027	0.5418669871794872	1.0	0.8980663859077117
HALLMARK_HEDGEHOG_SIGNALING	0.946551078957216	0.977046241087437	0.375404917240993	1.0	1.0	0.5461783439490446	0.5943172849250198	0.8906303769748162	0.7359922787979967	1.0	1.0	1.0	0.5374746508766591	0.9998116879040864	1.0	0.7545426547582383	0.7692923471021453	0.6051845819761129	0.9836065573770492	1.0	1.0	1.0	0.5725271475049647	0.8551805337519623	1.0	0.7322916666666666	0.7823042104364164	0.3132118451025057	0.9358372456964006	1.0											0.028163143792795477	0.033665163293968715	0.6839394061426117	0.9183548241796832	1.0	0.11463308727746414	0.07789317507418399	1.0	0.8127955570218849
HALLMARK_HEME_METABOLISM	0.05909109808323978	0.11910936913647165	0.6911169264077957	1.0	1.0	0.023686305732484075	0.04870898635697373	0.9168817456593148	1.0	1.0	0.16650332589611525	0.20757237377637705	0.5360398179258494	1.0	0.9011243386243386	0.1788830715532286	0.021613832853025938	0.8181589470617833	0.6640172213942706	1.0	0.18686521095330452	0.17614300016686132	0.4183039675497528	0.4910506055241788	1.0	0.13333333333333333	0.11529592621060722	0.3179574791192103	0.6693035097290416	1.0											0.04011610598392379	0.035676011547577914	0.8853972378594682	0.8330974302597224	1.0	0.1554711246200608	0.2840809914470239	0.990457730729089	1.0
HALLMARK_HYPOXIA	0.0	0.0	0.3600119539371804	0.9493963524274338	1.0	0.0	0.0259529602595296	0.8658392530623473	0.6163397328881469	0.9897260273972602	0.0020977554017201595	0.0	0.3854633773319365	0.20276393294064335	1.0	0.22156573116691286	0.08093525179856116	1.0	0.4909326424870466	1.0	0.0	0.0	0.783475107279839	0.0	1.0	0.08076923076923077	0.0	0.8611580726965342	0.6423122065727699	1.0	0.03595890410958904	0.02330669710806697	0.8584553545793856	0.8545403977193714	1.0	0.725925925925926	0.77	0.6923076923076923	1.0	1.0	0.1697237456835263	0.14219536139403607	0.9571988881563174	0.7894129907012963	1.0	0.4805180180180181	0.5143229166666666	0.9329556185080264	0.9187946772242384
HALLMARK_IL2_STAT5_SIGNALING	0.0	0.0	0.3585533846061166	0.6795530439249936	0.8399853979070333	0.017684887459807074	0.0421735604217356	0.8613131550132959	1.0	1.0	0.0	0.002393489707994256	0.877091952350263	0.18690530131400093	0.18004115226337447	0.2769571639586411	0.1843525179856115	1.0	0.4468911917098445	1.0	0.0024378352023403213	0.0024319066147859927	0.90444735520157	0.0	1.0	0.17472527472527472	0.040033361134278564	0.7517084282460136	0.5828303152246814	1.0	0.24124809741248096	0.2058599695585997	0.4913867355727821	0.5229619081523674	1.0	0.8444444444444444	0.7388888888888889	0.0	0.975	1.0	0.09623187173053203	0.07986667457915456	0.9437926089125374	0.9196612615088636	1.0	0.42847231399497815	0.3741232802805503	1.0	0.7909634630188902
HALLMARK_IL6_JAK_STAT3_SIGNALING	0.3988079557428872	0.34611602753195675	0.33177190487578245	1.0	1.0	0.4746497473587506	0.3950617283950617	1.0	0.6886477462437396	1.0	1.0	1.0	1.0	0.6796556411418214	0.1810303893637227	0.7602530541012216	0.6493756003842459	1.0	0.6217616580310881	1.0	1.0	1.0	0.9664299548095544	0.7795084379905808	1.0	0.7351851851851852	0.6600691775557262	0.9602704987320372	0.852112676056338	1.0											0.4924105813805129	0.5829633627084446	0.7424043417922285	0.7176224940069932	1.0	0.5285246668225392	0.6823766691394659	1.0	0.6741082884269951
HALLMARK_INFLAMMATORY_RESPONSE	0.010432033719704954	0.00961433409810991	0.8179950065931713	0.7014513228872336	0.4635434412265758	0.190372612067335	0.15877105099947522	0.8521268667016313	0.9365609348914856	0.9869556591607976	0.0016315875346712351	0.005385351842987075	0.5457630818486102	0.16613804561244527	0.631463015722275	0.30034465780403746	0.20983213429256595	0.5820412595005429	0.4851625058878946	1.0	0.0032504469364537623	0.005471789883268483	0.9588163980355642	0.0	1.0	0.2480769230769231	0.046467294173716193	0.8007178850003451	0.6971830985915493	1.0											0.0856786951003588	0.0630897276126046	0.7757127899484536	0.7454045380691785	1.0	0.36294192929131336	0.1798961424332344	1.0	0.9257120862201692
HALLMARK_INTERFERON_ALPHA_RESPONSE	0.32615093928272954	0.24778761061946905	0.3066767113473583	0.6990293934167553	1.0	0.4907556270096463	0.4438851134043684	0.7771938057250116	0.6420315911133941	0.9964692242833052	0.9727047146401984	0.9768320427459248	0.3736430856033359	1.0	1.0	0.7669697804721228	0.8622781738207191	0.5738327904451683	0.8878007238662978	1.0	0.9689670274666834	0.9753253796095444	0.8031747237306801	1.0	1.0	0.7725490196078431	0.8058578421457179	1.0	0.7720949263502456	1.0											0.4594759293113954	0.4138982872569816	0.9007655771106156	0.8570337522859165	1.0	0.3821465696465697	0.487689393939394	1.0	0.6925038491147035
HALLMARK_INTERFERON_GAMMA_RESPONSE	0.16343519494204425	0.11799410029498525	0.3432869365619019	0.7081349167144184	1.0	0.4254197927831369	0.3986374695863747	0.8388174565931488	0.6869261268781301	1.0	0.4972403666008405	0.4234000759313976	0.3807353277478639	1.0	1.0	0.7586716243060154	0.7535971223021583	0.7907301845819761	0.8839909012471567	1.0	0.391794943233266	0.3469520103761349	0.656653881694705	0.12058138905429545	1.0	0.78	0.7307813982916799	1.0	0.8770735524256651	1.0											0.8506354197677879	0.7976093232379297	0.9357759141430412	0.9490705460541932	1.0	0.7082066869300911	0.6918746727177517	1.0	0.8429320631254811
HALLMARK_KRAS_SIGNALING_DN	0.9609813521267307	1.0	0.34194275803545066	0.9896886255373534	1.0	0.3831455169034787	0.4178466966897256	0.8916523280671568	0.8436724565756825	1.0	1.0	1.0	0.3785858921851936	1.0	1.0	0.4750824122551872	0.2573075339645945	0.9153341229888462	0.7050326722457869	1.0	1.0	0.9934738676604186	0.8095205735449016	0.8553217413960902	1.0	0.40625	0.21961128802020424	0.8765482009629166	0.6728165451569706	1.0	0.6248643516006511	0.7746201844818231	1.0	0.8698372966207759	1.0	0.7090909090909091	1.0	0.17142857142857146	1.0	1.0	0.414792348913367	0.4961301086901941	0.7759653965557638	0.9987288717878248	1.0	0.41793313069908816	0.3702748032511934	1.0	0.9209648447523736
HALLMARK_KRAS_SIGNALING_UP	0.010227484038926423	0.003630587701384162	0.5212012289403402	0.6818488312355511	0.43441226575809205	0.08842443729903536	0.13717993280037075	0.8513957411188758	1.0	1.0	0.006118453255017131	0.007833239044344837	0.7472089977339349	0.2597794895030962	0.5381449825894271	0.2860212165972875	0.2273895169578623	1.0	0.5164075993091537	1.0	0.004388103364212579	0.007295719844357977	0.9209408864784248	0.0	1.0	0.26272189349112424	0.10463264841913716	0.9016624401239786	0.5938967136150235	1.0	0.7749593054801953	0.8037167661421595	0.8361898483849703	0.3438946244215024	1.0	0.9090909090909092	0.875	0.9714285714285714	1.0	1.0	0.4679666567430783	0.5565719009820352	0.8306687607388316	0.6894867028778489	1.0	0.5145221209050996	0.5875645675348941	0.9587818696883852	0.6949961508852964
HALLMARK_MITOTIC_SPINDLE	0.008599781020886172	0.012508860442813659	0.6528310474775263	0.8739979086789822	1.0	0.12452229299363055	0.028413575374901343	0.8612260569088349	1.0	1.0	0.09758742206560043	0.0962896481670876	0.5346181299072091	1.0	1.0	0.2588714368819081	0.17050912584053796	0.5958740499457111	0.7004470938897169	1.0	0.09037379994021426	0.09983870070637968	0.6357556332204576	0.27370816825423583	1.0	0.44333333333333336	0.13323084806559055	0.390497884803124	0.7425327332242225	1.0											0.026299035885222248	0.02275289839826069	0.791127807437408	0.7696023844611981	1.0	0.21411035772737905	0.3645833333333333	1.0	0.8878978524594516
HALLMARK_MTORC1_SIGNALING	0.0	0.0	0.3138162078221116	0.9260852812740816	1.0	0.021221864951768487	0.0	0.8392773345847019	0.6992423269551817	1.0	0.0	0.0	0.3711165448343471	0.27768787623794416	0.991215574548908	0.2753745515931631	0.08992805755395683	0.5748241514421942	0.6390328151986182	1.0	0.0	0.0	0.43288122702497145	0.0	1.0	0.0846153846153846	0.0719349457881568	0.322703113135915	0.6507042253521126	1.0											0.001035953686776356	0.0012885016566449874	0.9419288731386024	0.5285994639096304	1.0	0.08136261261261261	0.13671875	1.0	1.0
HALLMARK_MYC_TARGETS_V1	0.001738672286617492	0.0	0.44761775671532894	0.6630704683620173	0.7057069846678025	0.053054662379421226	0.04931062449310625	0.8836227123416237	0.6503230021049575	0.90893760539629	0.008391021606880638	0.01244614648157013	0.6138333922371677	0.5540552786588129	1.0	0.3825701624815362	0.2473021582733813	0.5952090119435397	0.5014803849000741	1.0	0.009751340809361287	0.01297016861219196	1.0	0.005666208791208792	1.0	0.2607692307692308	0.15748417799146347	0.7677381253691048	0.6598852373500261	1.0											0.0	0.0	1.0	0.5181249601123237	1.0	0.14563223938223938	0.2269345238095238	1.0	1.0
HALLMARK_MYC_TARGETS_V2	0.10194942044257113	0.08390691576532285	0.5679609809210805	0.6264724230303476	1.0	0.5794563906752411	0.4602324952689916	0.7993761559058161	0.7375195217836178	1.0	0.07278299176402987	0.12292963140258498	0.5412021296098549	0.3119619392840961	1.0	0.7378138847858198	0.6744604316546762	0.6132350420024002	0.5379457482474855	1.0	0.11877133105802047	0.11785393594732115	0.6955887945240208	0.008861439312567129	1.0	0.6982905982905984	0.6371380912665316	0.15186028853454822	0.7067466527560424	1.0											0.00034531789559211863	0.0	0.0	0.30023453953666474	1.0	0.14118806306306306	0.10091145833333334	0.837696335078534	1.0
HALLMARK_MYOGENESIS	0.9906005294305158	0.9991452278697412	0.8360062771490328	0.5833418957102492	1.0	0.4737261146496816	0.3942383583267561	0.96715157203191	0.6999901797112835	1.0	1.0	1.0	0.7292779775888235	1.0	1.0	0.7514058561178979	0.7024495677233429	0.9859188382193268	0.7153502235469448	1.0	1.0	1.0	0.8682071924961074	0.9823400488915114	1.0	0.7763157894736843	0.7288511100058778	0.6375035221189067	0.9116202945990179	1.0											0.008841917237272998	0.009346626312978458	0.8423347754050073	0.5237048234162429	1.0	0.1295592705167173	0.1298219584569733	1.0	0.9798306389530408
HALLMARK_NOTCH_SIGNALING	0.18523547053578665	0.2929508696978945	0.6384641257856584	1.0	0.4599659284497445	0.4937506482730007	0.4291507357200789	1.0	1.0	1.0	0.4929025942241802	0.5332695069411202	0.39894804681815343	0.7466502686258009	1.0	0.7287050713934022	0.6539940461423964	0.6227885290924188	0.7417962003454232	1.0	0.4514870794734276	0.5656614785992218	0.7984278282003571	1.0	1.0	0.7026525198938992	0.7581317764804003	0.8918005071851226	0.8291325695581014	1.0											0.0019648704971717773	0.0	0.5958147844423617	1.0	1.0	0.12537993920972645	0.05192878338278932	1.0	1.0
HALLMARK_OXIDATIVE_PHOSPHORYLATION	0.02104708557484332	0.016560575479997928	0.4001226105414354	0.606693332354776	1.0	0.1912760196310712	0.2218978102189781	0.8378402158610981	0.6460767946577629	1.0	0.02569750367107195	0.03949258018190522	0.4334525269744912	0.978704123244223	1.0	0.5353028064992614	0.5946492805755396	0.5822777174568705	0.5588452997779423	1.0	0.039492930277913216	0.030642023346303508	0.9322902821554704	0.007914704343275772	1.0	0.5086538461538461	0.4003336113427857	0.9154307231230308	0.5583920187793427	1.0											0.26687760746261663	0.2198122469014603	1.0	1.0	1.0	0.7618243243243243	0.5390625	0.8167539267015707	0.7184158754597553
HALLMARK_P53_PATHWAY	0.09960431305697616	0.11176666805654004	0.8721535573003474	1.0	1.0	0.004511677282377918	0.03551696921862668	0.7744016893477241	0.882642089093702	1.0	0.4173182920811005	0.4285724224777887	0.6297717755122147	1.0	1.0	0.09598603839441536	0.024015369836695485	0.6143684401013392	0.7650273224043717	1.0	0.3493990142303976	0.4086712275432449	0.8483133848644805	0.32519478329981577	1.0	0.025	0.025621316935690492	0.9106278337047568	0.6538461538461539	1.0	0.10784047748236572	0.19777536625067824	0.9179586563307494	1.0	1.0	0.4363636363636363	0.45	0.7358974358974358	1.0	1.0	0.14842391003268518	0.3517100864439301	0.9443066497774132	0.5877752249664943	1.0	0.34618993993994	0.3219584569732938	1.0	1.0
HALLMARK_PANCREAS_BETA_CELLS	0.02221636810677906	0.025958702064896755	0.4243118876344443	0.985486771127665	1.0	0.13595257234726688	0.21194917545282507	0.8072068957000668	0.994991652754591	0.96988677427126	0.011013215859030836	0.010257813034261095	0.5153721682847896	0.19845944721341185	0.4843304843304842	0.3972357037349652	0.22931654676258995	1.0	0.6846780162842339	1.0	0.012376701796497018	0.010101765938341814	1.0	0.00609474559054391	1.0	0.2429864253393665	0.0806227411731999	0.9181552971266436	0.5323221379559407	1.0											0.8945817207502232	0.8174292326864875	0.9000517765095728	0.6326704001531687	1.0	0.7272036474164133	0.6899109792284867	1.0	1.0
HALLMARK_PEROXISOME	0.5368383850983327	0.4092273693866489	0.4584475746346467	1.0	1.0	0.06960873521383076	0.056827150749802685	0.8386722319642372	0.8919450844854071	1.0	1.0	1.0	0.5266389568848108	1.0	1.0	0.44851657940663175	0.2646057112915902	0.6211454940282302	0.7873820168902136	1.0	1.0	1.0	0.7019709110241902	0.44670140352356064	1.0	0.4242424242424242	0.26710222905457337	0.8347421808960271	0.7268821603927987	1.0											0.3928206886045095	0.3916478661846191	0.9241905605670104	0.9247457743575648	1.0	0.3863636363636364	0.37239583333333337	1.0	0.865896843725943
HALLMARK_PI3K_AKT_MTOR_SIGNALING	0.11334545044162107	0.12994919020020132	0.442514041582296	1.0	1.0	0.07444267515923568	0.07419100236779795	0.9077591659355682	0.8312852022529442	1.0	0.7534874992180494	0.7243117446932854	0.5251091453400137	1.0	1.0	0.4442329049658893	0.2723342939481268	0.6075443942418829	0.8673621460506706	1.0	0.6636739035224927	0.6877815785082595	0.3955930198166223	0.253072578605749	1.0	0.3629629629629629	0.42904059814128986	0.4517843583902809	0.6978996181123841	1.0											0.6219448952741311	0.6346264856145576	0.9536095897766322	0.6586492437296573	1.0	0.5306079027355624	0.5823442136498516	1.0	0.8866096434789191
HALLMARK_PROTEIN_SECRETION	0.0010602469751777473	0.0007505316265688196	0.0	0.9980200224623368	1.0	0.0	0.014206787687450671	0.8915989159891599	1.0	1.0	0.020017932731405216	0.02087203356222997	0.01263823064770932	1.0	1.0	0.034904013961605584	0.03602305475504322	0.7203647416413373	0.9687034277198212	1.0	0.0175186135268723	0.015434673786083762	1.0	0.01110595970665093	1.0	0.016666666666666666	0.0	0.8162490508731965	0.8277414075286416	1.0											0.0032805200081251268	0.0012271444348999874	0.0	0.6728364924372965	1.0	0.1040962837837838	0.14583333333333334	0.837696335078534	0.9236747155148488
HALLMARK_REACTIVE_OXIGEN_SPECIES_PATHWAY	0.011177178985398164	0.004916420845624385	1.0	0.6272797328538402	0.3679727427597955	0.19158628081457665	0.15085158150851585	0.8127459119950907	0.6347036727879799	0.9934420086190744	0.010365379632029022	0.012849260537653373	0.4271026936376929	0.24722473946533755	0.4395564748893592	0.3714484316621775	0.2473021582733813	0.6986811011049371	0.6055699481865285	1.0	0.019502681618722574	0.012287528158918698	0.7931534998333313	0.0018501906257008302	1.0	0.2685314685314685	0.22643869891576315	0.7227387996618766	0.5405320813771518	1.0											0.082917534980649	0.045749276163526136	0.5717449834315169	1.0	1.0	0.23069908814589665	0.2787755739497111	1.0	0.8337882287073972
HALLMARK_SPERMATOGENESIS	0.17277607999667374	0.25555601884668305	0.9736340087150344	0.9704092599047288	1.0	0.0609076433121019	0.10086819258089977	0.9087816219444564	1.0	1.0	0.5276750898870715	0.6717216744141669	0.6622134188389943	1.0	1.0	0.5017452006980803	0.2647694524495677	0.97014115092291	0.6184798807749627	0.9957362728785358	0.4707978417544833	0.5372935090939429	0.9786393853607696	0.3758710556632667	1.0	0.4083333333333333	0.3351268255188317	0.9466508203756892	0.7611643675473464	1.0											0.08080438756855576	0.06304454534298687	0.057822855301914576	0.7551694428489374	1.0	0.2907516891891892	0.22135416666666666	1.0	1.0
HALLMARK_TGF_BETA_SIGNALING	0.3954077296984941	0.3010160603080957	0.29896872929175283	1.0	0.97793867120954	0.4610267213660051	0.4696648614708422	0.8896870375049634	0.8586789554531491	1.0	0.42846654080134255	0.4364699446078096	0.3781736224146007	0.2310829179882193	0.9088045145737452	0.7572800168811986	0.5585531574740208	0.7264261254489267	0.5300916699880429	1.0	0.4352796785420064	0.3728364417013283	0.6156045374896246	0.09737484737484736	1.0	0.7030219780219781	0.6338615512927439	0.8664412510566357	0.6878873239436619	1.0											0.0019648704971717773	0.0015577710521630765	0.6375201353092784	0.7152214740506618	1.0	0.10970744680851063	0.11498516320474775	1.0	0.6821036424780196
HALLMARK_TNFA_SIGNALING_VIA_NFKB	0.0	0.0	1.0	0.6416324171590034	0.02555366269165247	0.0	0.012976480129764802	1.0	0.5601001669449083	0.6817032040472175	0.0	0.0	0.7964117170121202	0.01359311282283643	0.053418803418803416	0.155096011816839	0.1079136690647482	0.5811409003591415	0.9585492227979274	1.0	0.0	0.0	0.6687426423119279	0.0	1.0	0.02307692307692308	0.0	0.7701700009392317	0.6713615023474178	1.0	0.0	0.0	0.9043927648578812	0.0	1.0	1.0	1.0	0.3876923076923077	0.08750000000000001	1.0	0.008514438821077702	0.012346777968996235	0.7748174398625429	0.9333712872258976	1.0	0.4217325227963527	0.3288822947576657	1.0	0.8991531947652041
HALLMARK_UNFOLDED_PROTEIN_RESPONSE	0.006687201102374971	0.005244182235332678	0.3160957047330268	0.5534821172239767	1.0	0.07234726688102894	0.03336809176225235	0.8009541686219301	0.6600816175106659	0.9412397511193812	0.00978952520802741	0.011826655027736322	0.4138710444920295	0.6833153253633544	1.0	0.3268094534711965	0.1942446043165468	0.7110514423218007	0.5408031088082902	1.0	0.01462701121404193	0.009727626459143969	0.9825642382256712	0.025902668759811613	1.0	0.2794871794871795	0.1697843440962707	0.9896804031200388	0.5745305164319249	1.0											0.0	0.0	0.0	0.42188397472716826	1.0	0.0	0.0	1.0	1.0
HALLMARK_UV_RESPONSE_DN	0.10866701791359326	0.04120428899189961	0.3311361673929196	0.6662543696043064	1.0	0.3183279742765273	0.2545861815934809	1.0	1.0	0.7401349072512647	0.09162995594713656	0.14471407003719114	0.436084142394822	0.3924272571462343	1.0	0.5456056129985228	0.4573484069886948	0.6721317408613826	0.5887894488930758	1.0	0.106045831301804	0.09280155642023348	0.7137748579095938	0.10102040816326532	1.0	0.5157190635451505	0.3014416775884666	0.7713440405748098	0.6663958107620079	1.0											0.013852337005061029	0.00964334460862857	0.8602129386399684	0.9453380513948056	1.0	0.13039513677811548	0.12657640949554896	1.0	1.0
HALLMARK_UV_RESPONSE_UP	0.005795574288724972	0.0	0.3851092502973063	0.6533792096475455	0.9761499148211245	0.07692926045016077	0.07569613409029467	0.8226067573908963	0.6663486763653709	1.0	0.004405286343612335	0.01077070368597415	0.3777398945274873	0.18894426823742635	0.9809275087052866	0.31388478581979323	0.22546248715313466	0.8988839229351312	0.5181347150259068	0.9783693843594009	0.015541199414919554	0.00663247258577998	0.9237458702008884	0.0009962564907619854	1.0	0.2620879120879121	0.08507089241034196	0.594734935394276	0.5422535211267605	1.0											0.003192914557904138	0.0020770280695507687	0.7779478092783505	1.0	1.0	0.11702127659574467	0.032455489614243334	1.0	0.6886292623284879
HALLMARK_WNT_BETA_CATENIN_SIGNALING	1.0	1.0	0.3257748322168159	0.9207507728283304	1.0	0.435828025477707	0.30708518001335683	0.8201157516033162	0.7602671118530885	0.7917369308600337	1.0	1.0	0.3707075996341033	0.3003430642760049	0.5813746438746439	0.6457242582897033	0.7221562976775725	0.7859540025663804	0.571027633851468	1.0	1.0	1.0	0.9741814501606616	0.1011200338123415	1.0	0.541025641025641	0.6579554189085319	0.9554543153631992	0.6814656052255562	1.0											0.003929740994343555	0.005019484501414357	0.7979149295027289	0.7528710810969984	1.0	0.08776595744680851	0.06491097922848665	1.0	0.8772902232486528
HALLMARK_XENOBIOTIC_METABOLISM	0.20367303928947764	0.19578280345242	0.3506161435637932	0.7294246082712561	1.0	0.3846463022508038	0.386299831555306	1.0	0.7850584307178632	1.0	0.10335479498475092	0.09992819530876017	0.4017805337632368	1.0	1.0	0.5591897024688753	0.5040058862001308	0.6103570997707805	0.8019746646795826	1.0	0.1220792859018115	0.07295719844357977	0.7432282144620275	0.018582349327690945	1.0	0.5223776223776224	0.4003336113427856	0.8127966707848364	0.6842723004694836	1.0											0.21269723131884488	0.21667179180086427	0.9535037355792834	0.7455744749959399	1.0	0.4287993920972644	0.17309594460929772	0.9823490956635432	0.6836027713625866
[truncated: 31 more columns]
