# Supplementary material for: eVIP2: Expression-based variant impact phenotyping to predict the function of gene variants
Source: PLoS Comput Biol. 2021 Jul 2;17(7):e1009132. doi: 10.1371/journal.pcbi.1009132 (PMC8281988; doi:10.1371/journal.pcbi.1009132)
Supplement: S12 File — Text file containing ssGSEA results from various runs. (CSV) [file pcbi.1009132.s023.csv]

	RNF43_G659fs_4	RNF43_G659fs_3	RNF43_G659fs_2	RNF43_G659fs_1	RNF43_G659fs_4	RNF43_G659fs_3	RNF43_G659fs_2	RNF43_G659fs_1	RNF43_G659fs_4	RNF43_G659fs_3	RNF43_G659fs_2	RNF43_G659fs_1	RNF43_G659fs_4	RNF43_G659fs_3	RNF43_G659fs_2	RNF43_G659fs_1	RNF43_G659fs_4	RNF43_G659fs_3	RNF43_G659fs_2	RNF43_G659fs_1	RNF43_G659fs_4	RNF43_G659fs_3	RNF43_G659fs_2	RNF43_G659fs_1	RNF43_G659fs_4	RNF43_G659fs_3	RNF43_G659fs_2	RNF43_G659fs_1	RNF43_G659fs_4	RNF43_G659fs_3	RNF43_G659fs_2	RNF43_G659fs_1	RNF43_G659fs_4	RNF43_G659fs_3	RNF43_G659fs_2	RNF43_G659fs_1	RNF43_G659fs_4	RNF43_G659fs_3	RNF43_G659fs_2	RNF43_G659fs_1	RNF43_G659fs_4	RNF43_G659fs_3	RNF43_G659fs_2	RNF43_G659fs_1	RNF43_G659fs_4	RNF43_G659fs_3	RNF43_G659fs_2	RNF43_G659fs_1
HALLMARK_ADIPOGENESIS	0.8550668571892377	0.8564491183712823	0.860472560393556	0.8544755223568612	0.7599470694953995	0.7656288506157352	0.7697861438263265	0.7620893498459654	0.7858330282412554	0.790558284149271	0.7942206814273326	0.7855606366367534	0.4386474558710187	0.43781860706020154	0.4392927965360773	0.4384861293922027	0.37968256814231555	0.3784460712027384	0.38166751693365686	0.37774106801800145	0.3753432356072313	0.37318630236556244	0.3764374050824556	0.37348074594966135	0.2447514285666297	0.3034842492253004	0.40803431406211393	0.28423208651145926	0.16591446823679346	0.16597777900023739	0.2225933510008545	0.1738387587340196	0.07503207642681753	0.13342405560474777	0.23006216562236995	0.11595265687663103
HALLMARK_ALLOGRAFT_REJECTION	0.3247250461812044	0.3212129407657635	0.3348172890731298	0.3200880737997524	0.14966321239712074	0.16898835997511705	0.17193312949057343	0.1667315236797429	0.24507138567584952	0.2398137204822475	0.2594537036735187	0.2408716204630984	0.12849594561893085	0.1296091883357535	0.13057123569876436	0.12406956759669693	0.03195154693273763	0.025843048999041537	0.03154058007843183	0.024379977557073582	0.02396781716859618	0.025592267467273357	0.02826105078631912	0.0187917969973212	0.41983446573696853	0.43807082106742645	0.4197200338383134	0.26322538695674547	0.39893983642667136	0.4050952333663521	0.4044608511714358	0.3525078304685996	0.25693188001888057	0.2708480497141388	0.25781965411257307	0.10522039322931194
HALLMARK_ANDROGEN_RESPONSE	0.8249245129791839	0.8239290505723276	0.8266999730680505	0.8216363184825902	0.7221432077227733	0.7324440673569722	0.7298735971485568	0.7296399134176665	0.7659619838518056	0.7610675351423378	0.7657130994602667	0.759744205143681	0.34357298870846736	0.3489875720811613	0.34567468228122444	0.34500112249817244	0.29221626872585493	0.29392932465682337	0.29447327685317776	0.29206128789454455	0.2866549589089629	0.2915644495601792	0.2883375183418547	0.2891682338902365	0.3872838983459071	0.5546404254703894	0.44744185839296663	0.5654551665112427	0.24831609435639362	0.4170312796379033	0.2994986117492279	0.33335749403148435	0.2095694039980535	0.3841986742575193	0.271833151927939	0.3967333414481688
HALLMARK_ANGIOGENESIS	0.48311220068807664	0.49800553673581316	0.4976211470673364	0.4868122919800607	0.3822171403023079	0.40120940340795413	0.40228394079277213	0.3952472592758363	0.41674703828928145	0.4438624584370702	0.43722792350984	0.42721451185752096	0.18898680955394362	0.18585481067202186	0.19281140012828657	0.18007067596497825	0.11701130483374202	0.10595241504570668	0.11240358674253781	0.08821854426723416	0.10823504945869813	0.10829677137424097	0.11077010540008558	0.0976994683832651	0.7310344777631329	0.5075867835382323	0.7878707698353397	0.5073402541755954	0.4779680127936939	0.2237467178340343	0.29919808638798184	0.10951497092778535	0.5775585781856056	0.3623236562108966	0.6618731104946445	0.370808436765542
HALLMARK_APICAL_JUNCTION	0.5940440000889536	0.5942175422034197	0.6007622529662976	0.5905601051927171	0.5071309127917584	0.49531131424411967	0.5064088964147805	0.49209367039670954	0.5299732582190205	0.5322436436353408	0.5377696934944485	0.5273814238314354	0.193804390936181	0.19675811051567219	0.19818021011822406	0.18927286884322578	0.12583715359561032	0.12881449738216383	0.1292618987458788	0.1208790113315639	0.1209149171012519	0.12309056537663528	0.12571668984336865	0.11680546891974684	0.2731655791738555	0.2788957710079418	0.4269889502312197	0.18956581018552102	0.1865587932515383	0.1845180415285329	0.24416542032550942	0.13209968672705039	0.12202033717615596	0.11717671980620058	0.24901790487387665	0.02373876876728722
HALLMARK_APICAL_SURFACE	0.46658162820745563	0.46799684611396436	0.46508193108302226	0.4522460236356727	0.31436508011015873	0.33004474617297824	0.3277258659423406	0.320423872230035	0.4062792485124172	0.40391346714984294	0.40474248913496036	0.3884969554672216	0.09817776926328864	0.11318488456614584	0.10783328379585054	0.10629110104232783	0.042211740006639215	0.05228669421597235	0.04885512661606543	0.047202649652852764	0.03111206320596668	0.04583037101724414	0.04182536850537396	0.03432460546057544	0.2927272092792251	0.7641362173928617	0.6698881939674952	0.43307479935992116	0.34046145100620967	0.5766560754373323	0.5553379970630506	0.46008533730842704	0.1644534411225873	0.5909691295599023	0.4680885064266675	0.2958795285276366
HALLMARK_APOPTOSIS	0.7126437593534426	0.7109098353942324	0.7163450707666952	0.6975667555302879	0.5917533951744601	0.6039876373004714	0.6073833851319034	0.5862683226631478	0.6391321108340094	0.6344863765582804	0.6420972286221127	0.6180649904228468	0.3578594692211056	0.3597752487095676	0.35948457636578857	0.3542916507630645	0.28860946019487227	0.2908452374206861	0.2902436357099122	0.2842563436395271	0.2858642087023856	0.2890689688197114	0.2883208357107268	0.28037703778484446	0.2742750092707275	0.40847920130654175	0.4549409158107358	0.3146862211025757	0.3836458747444237	0.4033217090422884	0.4879852247790369	0.32724143970433817	0.12924062898497016	0.23406205353541001	0.2892534895638961	0.15804578642332495
HALLMARK_BILE_ACID_METABOLISM	0.49554173538677837	0.49498211459844293	0.48254847226577635	0.48478655428539785	0.42811228852982247	0.4298905519111539	0.43466822969506236	0.421085172660141	0.43335650876091886	0.4324287870032793	0.4136966451674086	0.41862789330250144	0.10525540768274892	0.10569455244372875	0.10738922698033214	0.09781627660437714	0.052312459044035864	0.0511426441655133	0.052637316841731265	0.04016397151244442	0.04249933574848126	0.04199576384884758	0.04391017290656979	0.0346351969048741	0.18097548418949	0.17090283195752515	0.17294634658334282	0.058357105568024356	0.16208600890392597	0.014062856744888707	0.1310082607355206	0.03468091294150385	0.009202759832582475	0.018719137187752873	-0.0009379001831639506	-0.13126681426366804
HALLMARK_CHOLESTEROL_HOMEOSTASIS	0.8674778211914876	0.8717713699500181	0.875425472449293	0.8615114105006797	0.7820461588768423	0.7833494261525648	0.7889343306072473	0.7774112037241846	0.8142910621558329	0.819314381554433	0.8228210409243283	0.8085691560468432	0.3737202009742789	0.37688152075158043	0.38086531196359774	0.3652531720620454	0.3270975946216943	0.32910165997300517	0.3348261629911265	0.3164696381771293	0.32349585330422437	0.3264436543439878	0.33260329957836854	0.31443884073323786	0.4250200677191278	0.5270603463069159	0.748486005403424	0.30660525485487017	0.4031869231808959	0.5064423440801493	0.663102875479141	0.40116109221499197	0.2744626279669958	0.34940914734127454	0.5528074269573797	0.1397099369643668
HALLMARK_COAGULATION	0.34342512803061	0.34442290301743844	0.35431238192987125	0.3380196567484092	0.2218344744842696	0.2150303763464852	0.21038591441294233	0.20836803261547723	0.27382923906455814	0.2762786412559161	0.29370366555086663	0.27172587184616187	0.0292191118653852	0.02543476712301085	0.029161818264824977	0.015614452191068552	-0.047331839275073014	-0.05054231504104974	-0.04793230219813241	-0.06696916880098443	-0.0518251624584192	-0.05716541069331191	-0.05241500195785012	-0.06684929120744376	0.4574815694739235	0.35575359351845104	0.4626733622169811	0.30457827880299343	0.41616551313836203	0.45064330547929526	0.47935601089770186	0.3840034090231311	0.3069358641241124	0.18370667717618933	0.30715476526393615	0.13935599175804367
HALLMARK_COMPLEMENT	0.4767429803424339	0.4796328765578502	0.46926731380949016	0.4711314973099414	0.3515113296351251	0.3587954064014373	0.3481700264635667	0.344342361141711	0.4091616576437442	0.4132609280533938	0.40088961502651144	0.40560257151245505	0.11347265522450495	0.11695170597871107	0.11927972407608357	0.10670309009877785	0.04042667348400709	0.043279616088858504	0.043495740111907086	0.028860027071035438	0.04021140990022416	0.04248250038029459	0.04345051034376275	0.031204669833392044	0.4237809465258002	0.48427798688625295	0.507176745868615	0.25756659171789975	0.2417814475327975	0.3700673453307419	0.3875410802255198	0.2584395613583454	0.27029554241600884	0.32243802117219267	0.3643885044946536	0.1027059167409899	0.6055220398839074	0.5609413321015767	0.5641539883085215	0.5296269796949696	0.3697687973365779	0.3023194119747869	0.2863116673041986	0.2764045352912906	0.3673439605117522	0.3219100137052502	0.3257322331969663	0.3124397084301919
HALLMARK_DNA_REPAIR	0.9934096526203209	0.9915530847185137	0.9949258678729788	0.9955157500705625	0.8825933103922513	0.8828007901072784	0.8899031113303633	0.8854503074147732	0.9373214542671452	0.9352125576840103	0.9384587526494006	0.9392088942181677	0.5401388964732864	0.5387109970146117	0.5427011802923283	0.5439112776111658	0.4920896548127454	0.4899946939572107	0.49420930240865596	0.49491064900653475	0.4927799970035689	0.4912983607985697	0.49617955332508584	0.49653119557227443	-0.08297938156730841	-0.08041356360867273	0.07114337558845583	0.06982502312504074	-0.2761937037953886	-0.2406716114617931	-0.23572861216147964	-0.25979963357733293	-0.22050810861947795	-0.23450955630191425	-0.08575775926644436	-0.06161929934848165
HALLMARK_E2F_TARGETS	1.093648666960889	1.0946251448328457	1.0923299295673663	1.0928553472130267	0.9809257308351452	0.9818492372356118	0.9794125837050417	0.9815397416193682	1.036944615474629	1.0378432569832732	1.0358058418884994	1.034371201755821	0.6546278081832584	0.6562861652280217	0.6520541541268382	0.6556574515413802	0.6076138511719239	0.6092741026252726	0.6050368127061119	0.6087855188401861	0.6110603467989191	0.6127910740130201	0.6083833940566565	0.6122464457859219	0.22596681262733553	0.28936792144066975	0.23186367229424285	0.35277144087118595	-0.07853974914559295	-0.1507937372019278	-0.1163390172808022	-0.1467908824869242	0.08924217396854467	0.1509832014107467	0.0778376614197125	0.2199448586120401
HALLMARK_EPITHELIAL_MESENCHYMAL_TRANSITION	0.506173927404756	0.5113962394513292	0.5180883317777734	0.5149111731785839	0.40193996756143013	0.41532591959285453	0.4177691328986795	0.41528328058813635	0.44447217145068385	0.4531548135240058	0.4607580473417815	0.45915587677072145	0.08661031799031012	0.08929973455316877	0.09354594177737731	0.08356529908290022	0.021536082358043437	0.02018152528396194	0.021232180869823706	0.0137671150761093	0.013912670575861246	0.017397827834955894	0.02026507814373898	0.014721044782108514	0.5942570417750453	0.5590220242835792	0.6422454944795378	0.5862365556013766	0.45328850700328094	0.41443386631696927	0.5409319042838022	0.3949136911567158	0.40111407349607187	0.3909348465636684	0.4628860230900073	0.42670154436049884	0.20433230624435783	0.223590538050848	0.22400785074556287	0.21636072766486444	0.02928529884372373	0.04640354583376977	0.0531153184648717	0.027821056551458317	0.007197017704301672	0.015752262497725013	0.031251149528035246	0.0020912330308988287
HALLMARK_ESTROGEN_RESPONSE_EARLY	0.6265943315838935	0.6218001906436429	0.6285324326962503	0.6224253609001403	0.5414147583529125	0.5243052956208656	0.5377161575494203	0.5190777008857879	0.5717908021876961	0.5695653737513002	0.5745509235971777	0.5703536530945774	0.08367057789184118	0.07632468602018758	0.08358424934427486	0.07664549488184619	0.03202046580068376	0.020272503041067157	0.029125433843701715	0.01712584245384843	0.029336502173541196	0.01883225926691926	0.028404242912822442	0.020157684892496468	0.5715704301921848	0.429086071524674	0.5838019899377872	0.37852071983948615	0.28823018182424653	0.20674066201708546	0.34079147406010074	0.21741531031031133	0.4099875194993278	0.24495522730559213	0.40740646216458126	0.20174943213065194	0.28840872903785275	0.31405178835546943	0.3047602671774221	0.26475815377126205	0.20050645262006592	0.23791415209689976	0.23526871152706633	0.10121096431111493	0.1514426566623341	0.16653560512015905	0.16580599843493998	0.12665440419695975
HALLMARK_ESTROGEN_RESPONSE_LATE	0.6215584492129275	0.6211774408345865	0.6248085623304873	0.6187403882306404	0.5287025683253845	0.528072097461595	0.5369882612682894	0.5244237702928862	0.5538021157105687	0.5534499203136595	0.5584217419431049	0.5519181781586385	0.2021294292129762	0.19590178669681793	0.20407501074646073	0.19611369078010324	0.13839616007631853	0.12936710070802895	0.13594918065154005	0.12601910256264948	0.13356941934402464	0.12495287191777124	0.13517188600334634	0.12806525857643145	0.5983681239365692	0.47416294864531944	0.6585649003801176	0.4826700080147449	0.2648948322352744	0.2344641167160264	0.3500721315148609	0.21908038881977135	0.42668855907760633	0.3133081390420552	0.4916535006937662	0.32585258485216506
HALLMARK_FATTY_ACID_METABOLISM	0.7955486237850272	0.7964940383765909	0.7990856175396208	0.7971725006334384	0.705548976355819	0.7031390216160198	0.701981999941274	0.7015712252361418	0.7241495926131207	0.72362296763438	0.7289124583111755	0.7269387161803433	0.4304772758572276	0.4345271152061473	0.43573721456047404	0.43192986099988007	0.3737334107136396	0.3756519674623531	0.37738762394840325	0.37439008874478896	0.3698738367503194	0.3723663843316399	0.37299282528990674	0.3692530005347479	0.22778979213055747	0.2568529447158821	0.33215095130736544	0.22405492847293615	0.3217145966269261	0.32324678607333135	0.3945938176308564	0.3781409029248303	0.04364711756945441	0.06759006522310383	0.14206797719007544	0.06895012677052414
HALLMARK_G2M_CHECKPOINT	1.0426160609046085	1.045358059502473	1.041960084655642	1.0437568616273483	0.9379547624192867	0.940012066853223	0.9382410509153115	0.9388756441922271	0.9867695934895763	0.9895627294295086	0.9846583383051675	0.9879853426552475	0.5829193870992314	0.5860568688343224	0.5823914188050499	0.5840894079690806	0.5350192191251548	0.5381662372705892	0.5346001820552069	0.536075899410699	0.5363250967337958	0.5390450099687242	0.5353560627912868	0.53766819773739	0.2036716401239831	0.35816464934717684	0.2562106050122357	0.2799406386544892	0.09002024590217718	0.12274973929550335	0.11650594785147099	0.09286757623879405	0.06695770837805258	0.21479013106922407	0.10914988843086619	0.1413713687676358
HALLMARK_GLYCOLYSIS	0.8092186513994347	0.8068282378592042	0.8066546134866024	0.8040928661428038	0.7052092465334221	0.7021575841279916	0.705465354049593	0.7023498866117152	0.7520234520519703	0.7477947493753414	0.7460511228489429	0.7440426717302142	0.3432176869126462	0.3436470867263128	0.3441475704584342	0.3414051550686907	0.2817539177670872	0.28223746997747884	0.28361466562485993	0.27755559766842586	0.27839889920175714	0.27716439450679003	0.27953610001165363	0.27633968791926455	0.40737439003249337	0.45264240633287345	0.5241183348621203	0.3898205416714148	0.3298973837793299	0.3142658446066261	0.4141887055211536	0.2574184549000026	0.2529967877528297	0.27461680680198247	0.3428187573739799	0.23545506428733154	0.8004246179194963	0.8033250086296981	0.8472685456768595	0.7916515669388995	0.6567586663304704	0.669302851312403	0.7034056363617511	0.6417870889153882	0.680245195610216	0.6875864043571108	0.7323768887133174	0.6889977055461651
HALLMARK_HEDGEHOG_SIGNALING	0.617606624738389	0.626030667966613	0.6136305136947904	0.61761123289323	0.5615904082750928	0.5623633672439319	0.5601332912820706	0.5630169225464169	0.5659519874722537	0.5814930066130967	0.5669003252701864	0.5666622540032968	0.07860075990535281	0.07757484796573944	0.07420068125882248	0.07812086534435418	0.04613723559690915	0.047281724908554534	0.042971542637356086	0.0504988047718976	0.04073226159863601	0.0408485517317466	0.03938364628502272	0.04371120710495798	0.46040187288430384	0.4233059572978265	0.387440964639583	0.5572231780354968	-0.04471621126566083	-0.012200740657273685	-0.09099161937048397	-0.18799769863405533	0.29895674966900326	0.24001435337556232	0.25941487344191777	0.40206618872764677
HALLMARK_HEME_METABOLISM	0.7123121438090348	0.7209855286145299	0.7234288885946046	0.7160066641258414	0.6202038199792674	0.6244075014933264	0.6270501180581922	0.6202463856909873	0.6397565332718671	0.6503644637247498	0.6553813487042958	0.6469600083911846	0.2841294175533143	0.28796428606771807	0.28865296955291186	0.28203056581622066	0.23718600919934782	0.23647514636037678	0.23846093878160435	0.23122864514033747	0.23122713178094886	0.2335076245085471	0.23481777482325203	0.22754340179939353	0.14271158700643843	0.24964888504726998	0.27777539080906555	0.18302845314474311	0.11715661585921491	0.16619173702661197	0.10627353431672602	0.22471613857774378	-0.017388228870359887	0.07735539312355344	0.12184346991079825	0.008419604243064465
HALLMARK_HYPOXIA	0.683713644930294	0.6755528637176926	0.6790686850982509	0.6679868094819151	0.5805631346940751	0.5834090204287066	0.5859735524791293	0.5679973520564483	0.6233629117295345	0.6119482367350162	0.6148555731060033	0.6040853409863349	0.20731758703441325	0.20846504949385505	0.2117957231978777	0.2008945835118238	0.14744692484794117	0.14736201448189962	0.15126868865541243	0.13870933577675307	0.1427981151182665	0.14254102547714081	0.14743977373476977	0.132449335271374	0.4450696845390701	0.42944377490004854	0.5214765184180817	0.32055669717297774	0.18267008509984833	0.2862559946596409	0.3828157766047863	0.1491270758038654	0.2950675735007528	0.26221794115265135	0.3421448408071826	0.1444432920536349	0.4642656177821107	0.47547967604692826	0.5041180159628361	0.42467879425976507	0.2951500401605305	0.2910961227469769	0.31649639128003687	0.21449696258834575	0.32834351166848336	0.34394758554553206	0.37007115087885956	0.2559333374662339
HALLMARK_IL2_STAT5_SIGNALING	0.5661650099528821	0.5675248686678208	0.5674271332981173	0.5665809606800686	0.4640880689038389	0.4780498077928105	0.48344993261406244	0.47173242258241765	0.5032561196068335	0.5034302988047535	0.5042801929381437	0.5043961744942674	0.14198882704884877	0.14518267948367683	0.14414460262691894	0.14284228755581077	0.08680007972498505	0.09194834845239112	0.09322827690078472	0.08722540974500259	0.08414734973094042	0.08816689045434335	0.0872902815288086	0.08354852272441408	0.5286985882791653	0.591145343216007	0.5799582904675274	0.5297561224871463	0.24673375655926374	0.26675330236978934	0.30105998293944086	0.15657633569084164	0.36741119491309454	0.41822814614410203	0.40398895187902545	0.3512982566175978	-0.05493872597349697	-0.03732974419372661	-0.02843373596121197	-0.07742120554916217	-0.1567136637452114	-0.21536809535286827	-0.10864140519041089	-0.24323257801998524	-0.23958452521890183	-0.23305265411612708	-0.21608427455894533	-0.2543480034805416
HALLMARK_IL6_JAK_STAT3_SIGNALING	0.4056906777495783	0.3990972002665518	0.4020529304297932	0.3966458542983429	0.2800888262595729	0.2891669768611958	0.27923015136343016	0.2738354229408048	0.3463306023272281	0.3347870873281085	0.34399457128421046	0.3319269877070485	0.0677540026540373	0.0670219675329469	0.06534487721420049	0.06811475915994564	0.009743366184847535	0.0014281454727855336	-0.002221836832245023	0.008337635465901782	0.008393846915915947	0.008546084087786744	0.00446513660407047	0.00788001102241604	0.46457198599582394	0.35932733491747104	0.3585352948892776	0.4057271210567716	0.47704490363495256	0.3870668198646259	0.32117348444629945	0.33193823672270806	0.277850598150915	0.20632205986857893	0.2193480213545076	0.2370305589000981
HALLMARK_INFLAMMATORY_RESPONSE	0.32349596072364906	0.31414826205280794	0.31326597981699195	0.3083462214118088	0.15014633388400456	0.15443793496168373	0.16241971161079638	0.14890353898454034	0.26669477718968465	0.25546565881740557	0.25746332881216716	0.2479679639299423	-0.01387989968495407	-0.014294016052020617	-0.01088462192867978	-0.023440408496110954	-0.0946043045139471	-0.09069752224322856	-0.08976244975401644	-0.10262802134220438	-0.08273473684176973	-0.0863815478035043	-0.08114255585721837	-0.09314905305887979	0.53796327205841	0.5466525993101656	0.5755812083598707	0.4763638571332764	0.38071410912457565	0.33574411619072525	0.37663108975708975	0.13193465091170295	0.3940802577435701	0.3891168414958859	0.4264446538401302	0.32549721840626616
HALLMARK_INTERFERON_ALPHA_RESPONSE	0.5026455877427675	0.5133314825143306	0.49413984720011245	0.5141900990735387	0.393011467750858	0.4073885889884895	0.40064450462523454	0.3991104831764471	0.4429515286605994	0.45424765445496335	0.43061404221027244	0.4567696929375979	0.10130957005670506	0.10319246974206263	0.10819746648765677	0.10598110862989446	0.03653591825097064	0.04306567319757827	0.04187336279727165	0.04716905974682063	0.03041207289085111	0.039140018099497735	0.039223344049701646	0.035218722468098075	0.16576912474792177	0.3806300096755492	0.37378102172148653	0.22922476606085002	0.1513978756944314	0.3109210849757826	0.3048522901607728	0.10225371591550161	-0.0021415960183121825	0.19356047620715214	0.16662429033788323	0.08672334181034504
HALLMARK_INTERFERON_GAMMA_RESPONSE	0.4435030521733155	0.4465071058596865	0.43036879694197366	0.4387206732778487	0.32032361062604614	0.3290961585138643	0.331337039574504	0.32493092993515305	0.3818219088545691	0.3851362129462035	0.36583389276627554	0.37866037232037014	0.053193975935291	0.051306519603387585	0.05434899291548479	0.046256245220114726	-0.012407979340094528	-0.015989899932663414	-0.015181170767638856	-0.020598660872453236	-0.014724271771103354	-0.016564399328516107	-0.012941148904827022	-0.023776717546488378	0.38865209792995153	0.4065076506860672	0.4550755851771077	0.14277976512618623	0.10226761573544887	0.10300292548285066	0.11825932704068554	-0.02315788884414698	0.22340142828068252	0.2341155200964595	0.29136908079440044	-0.015760945463527954
HALLMARK_KRAS_SIGNALING_DN	0.2224726057659941	0.21629199062928461	0.2036392942640184	0.2151917668528543	0.08018453853708324	0.08627194503360526	0.08884176117645488	0.08274435529319038	0.16729145216877164	0.16117810209282876	0.14401251801211	0.16102725806429963	-0.17780007618336344	-0.18112203423233764	-0.17588791120183975	-0.18913661041054292	-0.22613278248534824	-0.2319099834907292	-0.23281512914593558	-0.24071277896186308	-0.22684972384490815	-0.22668255162259315	-0.224301476091705	-0.23404373054939692	0.27311231376445094	0.3036021270589545	0.2649461798861603	0.19716099299866185	0.265792315856487	0.31586968378133295	0.28803810966886534	0.22359847153097392	0.11105620164504314	0.1338657755106818	0.07311097797877135	0.0030913156188518537	-0.10560460066361972	-0.03178621934343311	-0.06224589783237689	-0.15273145432314036	-0.22771485596974686	-0.16045349724672367	-0.1620012763722085	-0.296594363638249	-0.20674991501564355	-0.1372251846854719	-0.17841492133514594	-0.26762311128668254
HALLMARK_KRAS_SIGNALING_UP	0.35359035888656837	0.3664583896185579	0.3717764037390476	0.3542976368881047	0.21789308557616627	0.23882522364867517	0.22702040900022769	0.22571061064703365	0.29214028107891277	0.3087198794444944	0.31646818775678487	0.2943355057423959	-0.0753236077219619	-0.06741411794971876	-0.07083103414361762	-0.0733439818836461	-0.12914200408982307	-0.13153715529468996	-0.13368486544266547	-0.13432376134069668	-0.1363482840300961	-0.1240410573326923	-0.12833580424390287	-0.1347925000891674	0.35572754717732924	0.5091538820476408	0.41605333936870587	0.40360625732167993	0.35348030673625075	0.4110960943685923	0.3717083748008741	0.35049617764876756	0.19349755518888884	0.3384743381753235	0.24540156415790448	0.2516772494544068	0.23468754181187326	0.26290005561914725	0.2830168466798982	0.26113758386976776	0.12249644076544793	0.035663359730935755	0.14178357190580956	0.030395752794895082	0.07848702153070125	0.1031673152187926	0.1203673107834734	0.07892638779576505
HALLMARK_MITOTIC_SPINDLE	0.9018186485488494	0.905198798245847	0.9019242429741592	0.8991805041673946	0.8147618160901552	0.8177894338006642	0.8150551356796852	0.8132599732778507	0.8505976032592908	0.8537278979256283	0.8510123084772064	0.8477583385201636	0.3857543425773815	0.39089928610412966	0.3842716786158622	0.3825712051726276	0.34193379553727243	0.3461072974078324	0.34090596982255617	0.337855495784804	0.3403417693236718	0.34565347434991817	0.3393853503586178	0.3367044494162275	0.2637366626218586	0.34389505785068475	0.22201166946345344	0.1585610020121246	0.08747093880496964	0.07558584593208396	-0.0001454523437976937	0.01735410169197989	0.11780184261165608	0.21038147301364254	0.08804991789083129	0.028410872771074104
HALLMARK_MTORC1_SIGNALING	1.0239831054962516	1.0258974494390687	1.0249033022785563	1.026742971278815	0.9240981415015841	0.9297422636995374	0.9301656110125972	0.9299392852106673	0.9654585177023423	0.9672353374334354	0.9646033196091026	0.967371754004008	0.5824403177599453	0.5844333499037992	0.5851869153335537	0.5845283049049927	0.5298069274361318	0.5316879089047916	0.5329867781910732	0.5320934659880174	0.5300259564133358	0.5332628057004437	0.5343820128130488	0.5330694261615273	0.25966822105545695	0.3524864268623144	0.3880751485545287	0.4579839613359231	0.08278055368069448	0.09120455831257353	0.1974138783192531	0.04838672787708956	0.09256461448755525	0.17245095434337118	0.18508130704110873	0.32428447601726096
HALLMARK_MYC_TARGETS_V1	1.202082627535825	1.2019431174930275	1.2011568910647636	1.2036392942640184	1.0788787783558105	1.0787308794942732	1.0781013663411863	1.0801845385370832	1.1424732388649135	1.1423574119706008	1.1415725691510474	1.1440125180121101	0.8086352984252788	0.8083743464602475	0.8072686616333326	0.8108633895894571	0.7570355861369952	0.7568386045012743	0.7557119378453485	0.759287221038137	0.7636249766356834	0.7634424957802477	0.7622560206828374	0.765956269450603	0.23963515622438353	0.24732462158229787	0.2956700605174016	0.47778396756393776	-0.159813171029434	-0.17548797212325315	-0.13554192476120966	-0.12169217055491321	0.10903767216527031	0.07402059134202545	0.1361254439324559	0.34113172810419795
HALLMARK_MYC_TARGETS_V2	1.052143717279142	1.0433977519189366	1.0466839098485865	1.0481690114355198	0.949036823444949	0.9413483368130299	0.9445990120810882	0.9457216754778053	0.9968441383168052	0.9884401048713115	0.9914288945051883	0.9929636190972215	0.5903340240633267	0.5772749878322366	0.5830629983568534	0.5846761363945115	0.542900474065308	0.5303980471184142	0.5333504527437716	0.5373566170492955	0.5439894431505331	0.5312459731214282	0.5359161009451929	0.5381445622032611	0.4480318943721652	0.052664297053309043	0.22300032428107772	0.14149701398146028	-0.1404614394612276	-0.336897124520859	-0.16713825016738448	-0.3300103531173118	0.28082967816950016	-0.12587624849476767	0.04839612879198347	0.02416339987530886
HALLMARK_MYOGENESIS	0.4928621386278062	0.4970840154249154	0.49801174477601423	0.4894171348620947	0.39721308954049855	0.39762122695699553	0.4136741415815989	0.3995357712428172	0.4198931501608242	0.4261598234098237	0.4273299842349279	0.41639659505441184	0.13177150068368768	0.12951577974303294	0.13121349428982054	0.12670106031090927	0.05920426519695931	0.051557246074043904	0.051911688030536404	0.043372578937256066	0.04946228610868622	0.04404768972940733	0.05011540945853625	0.042164141077585475	0.3106013650358237	0.21399307463765532	0.3801358392218289	0.17193114206384555	0.17890947406832247	0.03923073688944283	0.17133744934363979	0.1413981577741317	0.16206883478486478	0.07453937784319531	0.20564196874425936	0.013938461817692656
HALLMARK_NOTCH_SIGNALING	0.6948005871537147	0.7046414987531162	0.6995802004851814	0.6953465011084538	0.5646475372259099	0.5716709101860666	0.5692368788906859	0.5666880560505476	0.6476218255343218	0.6573965576391455	0.6515045461820779	0.6480438714229948	0.14830972494318273	0.1567090807097717	0.14667986013928722	0.14727596415796346	0.09431275731340366	0.10901205211529509	0.10399974259090987	0.09243929964963127	0.083298905682253	0.08870682280288586	0.07790149054176809	0.08168886538307886	0.3280230561666926	0.636217547863001	0.49178679578566503	0.33723507592215046	0.0834480692272795	0.42921729429539474	0.05955932290805146	0.09955765674178967	0.17001046463464037	0.46122224456187566	0.36356330446103885	0.14223301382420886
HALLMARK_OXIDATIVE_PHOSPHORYLATION	1.1099493501370492	1.111399476782439	1.11054441298208	1.1100830081723323	0.995629622412808	0.9970352551041319	0.9963032708796985	0.9960992471243697	1.0524376749712545	1.0538631019242861	1.0530150197873926	1.052560218741765	0.6797373705071914	0.681828751008051	0.6805419406302197	0.679908324045995	0.6299726846368581	0.6313715163780529	0.6300274677658722	0.629294083697327	0.6339075352933082	0.6361494334795764	0.6345685746003878	0.6340950137664582	0.2239910204844352	0.37376894275958217	0.4967171224031386	0.3638871385810022	-0.045127869290946164	0.049296317396743616	0.09344620424686365	-0.027669966777308198	0.07023065399556122	0.20276032000327626	0.3192828719947415	0.21375324846712132
HALLMARK_P53_PATHWAY	0.77763511572859	0.7732478125307408	0.7783127075336719	0.7698281475969977	0.6781053407357757	0.6844093205812757	0.6839180349872674	0.6832127269488454	0.7212145173470247	0.7117514374781898	0.7209876844076695	0.7084541173992486	0.28891023050423487	0.29096953691027333	0.29146478862648567	0.2901706324261718	0.23447151027956148	0.23615048805377475	0.23947276197460513	0.23226819155633505	0.22705867918323316	0.229927264656598	0.23147742773984264	0.22851936965770217	0.20683246108602166	0.24741809192653322	0.32322654730090494	0.24747748350441984	0.057080295705966684	0.1124532367123318	0.18334196073743977	0.038796935465578705	0.017496190009617076	0.07385986740725507	0.12668260980451235	0.08599319142721967	0.5619785614229144	0.5813009220480135	0.576925506773517	0.5297028183138823	0.3613321829855277	0.38346961351658865	0.41605512239260867	0.3079836012084053	0.39696020416204153	0.43170488223909503	0.4345515832820104	0.37309683628162493
HALLMARK_PANCREAS_BETA_CELLS	0.30378947394354894	0.3011199317626861	0.31751677382405596	0.2810117421955721	0.21117880911417003	0.2474325370286185	0.2504582747122369	0.228632237830989	0.23217951077428678	0.22758131940014364	0.24216183429336435	0.19825374001122478	0.08896147306593388	0.08225288650446033	0.09057596478117295	0.08574333050159634	0.020686925570088374	0.0058093401215064296	0.020410101491789488	-0.008340739572743174	0.011338008384937927	0.01406829082354211	0.02557722940015239	0.010915150747520974	0.2679078203074774	0.40871015166249564	0.628589834749054	0.5989039091093201	0.09872419986764233	0.20876536108471058	0.49135266240002623	0.26002903445786313	0.0971492086053497	0.26535429044450554	0.4756403761767407	0.36588578115723813
HALLMARK_PEROXISOME	0.7578890274087833	0.7525686406827252	0.751035365425057	0.752200227354018	0.6776217638173195	0.6835016491423289	0.6815342720196109	0.6828377049986176	0.6953970759158509	0.688367703347034	0.683541229357971	0.6832699774236282	0.30889917500480774	0.3093061592844911	0.31140341396365223	0.3072376323933119	0.2505716612338675	0.2503054308311389	0.2515576893414583	0.24762705934479418	0.2404515808386869	0.24167676405867028	0.2441995402819769	0.24159156562840892	0.23851772112753997	0.2880182474879362	0.3228600680367101	0.2682035375642524	0.2648469555319352	0.2896426835851847	0.3960060346612709	0.22254599636782013	0.03313403573817077	0.0625490310818881	0.12858615571652612	0.08855104533018104
HALLMARK_PI3K_AKT_MTOR_SIGNALING	0.8228536318591806	0.8237285917677967	0.8283425824045781	0.8291146699459709	0.7456592836591561	0.7521312471196115	0.7504551549153834	0.743511731926544	0.7532819533458808	0.7523267558865591	0.7587092856811403	0.7609574743470952	0.3940711548132176	0.40146172285329146	0.40236130986747093	0.39991691774741933	0.3270381714971005	0.33430182989071194	0.3335437735046616	0.33224445305513245	0.3239353564645067	0.3310878044948599	0.3313425474049059	0.32843602908560243	-0.0567354781944175	0.20803800112998294	0.19186234916417041	0.1820010629704479	-0.20777386336712172	-0.09190783035877868	-0.12013554915232498	-0.07336872450505014	-0.19019656530245455	0.05265372373372419	0.056636265751467095	0.03618575961447178
HALLMARK_PROTEIN_SECRETION	0.9508760494529651	0.9567172005595876	0.9529023906972164	0.9545536143199418	0.8563230348726333	0.8617873506564586	0.8593027956036577	0.8602222269745037	0.8945649284684806	0.9022814419062929	0.896199430211063	0.900242188987095	0.4609036996614341	0.46942583004381505	0.4646946801541637	0.4669576479615231	0.41378892023000824	0.422018836369315	0.41771856311272454	0.4181564622533217	0.4110260479706804	0.41984200176092296	0.415229633912732	0.41638877008607694	-0.21212923016466034	0.042434244814925394	-0.06073710695813621	0.03608916865995272	0.03327976743517855	-0.014529516766544723	0.027233677393654367	0.010805571814874976	-0.3381268895053555	-0.06968330034330018	-0.19379045930584146	-0.10030018018744605
HALLMARK_REACTIVE_OXIGEN_SPECIES_PATHWAY	0.8998196015553644	0.9160337599013413	0.9048429813763709	0.9049371866943405	0.7980623892988318	0.801061010164995	0.8029821655520861	0.8147249357653427	0.8366380375398742	0.8607334257910894	0.8403463505533842	0.8427290716171268	0.426104272988295	0.43075988732534737	0.4357476348753898	0.42658024935626654	0.36196440819788595	0.3659376310288757	0.36870256707631155	0.36707791981754206	0.3549340226344294	0.3624429281013975	0.3690555732184296	0.3613642786370456	0.4310310565971158	0.5191364186249602	0.6652189079294467	0.5181567295222509	0.1807023890262582	0.20441445934939492	0.4224573515679235	0.13341043472171546	0.25915587611554447	0.3650445756216592	0.49753657324051204	0.3308721567638133
HALLMARK_SPERMATOGENESIS	0.44899924896668614	0.4515419031424453	0.44364267117941397	0.4644206541101325	0.36693461663996707	0.3593304749163288	0.36485447906874086	0.3651879753140516	0.3672789754856383	0.37030745596085635	0.35934765914550554	0.3864291586553706	0.177978732585675	0.19007432566598795	0.1840842108395282	0.18650405269999432	0.10275705788970406	0.11767691528662	0.10899029245329558	0.10172603569133051	0.09785955701764343	0.10765752497769658	0.10562844760836697	0.10774693154538524	0.014056207300930877	0.17033838778912516	0.14147162777141908	0.09227492865426538	-0.0363921666367745	-0.01766697424561534	0.030183430298664753	0.07624262807990854	-0.12360651291814358	0.04542445450416753	0.004918765442262776	-0.06381533732288357
HALLMARK_TGF_BETA_SIGNALING	0.785507650865651	0.7944295455085821	0.7845373853785557	0.7873447528234421	0.6983725415215791	0.7176060583028118	0.6975356294787212	0.703348482655875	0.7342509123931077	0.7425185220895486	0.7331242437182602	0.7365499569852153	0.25973104537663455	0.26889394756273494	0.2585749260506877	0.258223193192932	0.2098665243640105	0.21888804791306876	0.20747502418905267	0.20672481946574317	0.2020248142044069	0.21611052694689487	0.2018679294752947	0.20455842046510392	0.38200124192568613	0.6605642128010589	0.37475884616500843	0.582229649313367	0.29652404794729104	0.39073318098336757	0.3000629252358265	0.3162628326431155	0.2546512346243988	0.5065678781554714	0.2410050316769849	0.3642703609833319
HALLMARK_TNFA_SIGNALING_VIA_NFKB	0.568719075440919	0.5647938343362631	0.5689844296991384	0.556817850499491	0.4665636710689764	0.467085192488675	0.4619631931974808	0.4538787061052614	0.5126743599982578	0.5074013530050138	0.5147524771249472	0.4991903967392304	0.07607151395915707	0.0774577218003135	0.07916007949683146	0.0660409534592178	0.013755114576562139	0.011321903839232287	0.013422377823282256	0.004496344364198087	0.015662210940444437	0.01671003014041458	0.018836014839072067	0.0049014230978190075	0.6768851646089119	0.656320201316118	0.7053513525930728	0.635364673659492	0.47898044270318607	0.37605543807429664	0.4596127327548824	0.17588597470453374	0.5054768133054555	0.4837067260058213	0.5206205802851857	0.4487271067483769	0.08256841345733523	0.07554965548533318	0.09054027116361146	0.042417746517125966	-0.10238164578581173	-0.1264172048465064	-0.09440931170393196	-0.19578585522083325	-0.08444685925020642	-0.0961122482828018	-0.081460015282702	-0.14071387543666372
HALLMARK_UNFOLDED_PROTEIN_RESPONSE	1.0493366251555234	1.0476863328276171	1.0478654925943411	1.0547322554231395	0.9441448190450707	0.9453711745954555	0.9463489462068114	0.9487821557272833	0.9874056597776626	0.9857802738958309	0.9854996142821179	0.9960076391382633	0.6210149479501655	0.616921213297931	0.619675795812889	0.6236195437026024	0.569980170203981	0.5670802585043658	0.5692010365688231	0.5733647365939424	0.570798880006018	0.5682122222664017	0.569704948101376	0.5737702135878049	0.04602023662689286	-0.02867801902623147	0.06863916776738557	0.2889313453010478	0.10716164163116171	0.12393597909844516	0.1627066549197298	0.2353637752343468	-0.07235787952362648	-0.16529133881677688	-0.07954378360248902	0.13227012858817516
HALLMARK_UV_RESPONSE_DN	0.6629787206638276	0.6653010067985695	0.6644015885698195	0.6662484965014178	0.5859034758974957	0.582682106487129	0.5814844792729431	0.5908187684746207	0.6153697637512614	0.6171835270862132	0.6162347431156474	0.6190122095603592	0.08959470064784245	0.0943275250864733	0.09360958569881637	0.0917592076023328	0.046198307422192005	0.052723318173747105	0.05013730974555678	0.0522104429504124	0.049735470493006695	0.05505197732146981	0.05409183712951539	0.0539756190355325	0.4579238403438826	0.5072452230640808	0.4124154989688217	0.5229563327283335	0.23276052164190164	0.2701306173763354	0.20056262415900525	0.10691978430492446	0.27592760679643935	0.33843352372425817	0.2524795315289797	0.3351413619921829
HALLMARK_UV_RESPONSE_UP	0.8456718523195933	0.8509966216666454	0.8493903263219132	0.845278753687224	0.7520324016362911	0.7466098856652144	0.7557831483942775	0.7535011493643309	0.7847262592373401	0.7930888976393546	0.7882219846991302	0.7849521742721808	0.38354763289111465	0.38833549205314627	0.3876351686178875	0.37989194293308937	0.31735315855029483	0.3199430595936125	0.3177168337786518	0.3104767429153739	0.3093369982727797	0.31094141537297204	0.31534958542623254	0.30664403265598267	0.5259126480963583	0.5219651316939128	0.6441671996941944	0.46451905293309625	0.26689144060254016	0.28075664875404294	0.4504214653015764	0.25165250628073726	0.3705033238612813	0.3443020665991056	0.4592957320715484	0.3021965720204916
HALLMARK_WNT_BETA_CATENIN_SIGNALING	0.7629212596630576	0.7764001848040974	0.774677264670544	0.7702363638500266	0.7090824460417693	0.7091954417781888	0.7101774692879897	0.7048865734812197	0.7007320623282628	0.7175907787181461	0.7197711224312838	0.7124604185821896	0.28165373542277855	0.28373020234822666	0.28412886649549784	0.2736994897615534	0.2310087685002323	0.23667602482395794	0.23766627661150153	0.21752476520045358	0.22570511984331637	0.22923700082955228	0.23033237256332495	0.2173924470451456	0.47767466665828157	0.4879446467660106	0.5017888802655684	0.3335977713503301	0.3403095438209902	0.3340385944922286	0.2767973233998113	0.1227169515632204	0.3046524604012705	0.290114202351175	0.3633661874066872	0.1510691808190534
HALLMARK_XENOBIOTIC_METABOLISM	0.5734010075271195	0.5706116845110878	0.5752964751613269	0.5694904526452261	0.4800650024732493	0.48692654273546093	0.4925670777691985	0.47738216912596865	0.4989665152206457	0.4951667670665594	0.504324358106152	0.49464087647776095	0.26393517481803613	0.2649118750729179	0.2672663785513396	0.25739375713525864	0.1820514985650975	0.18551572316933612	0.1897106747968849	0.17987004449404378	0.18480251061366476	0.18386688676494997	0.1872305565479113	0.17504739099559866	0.38408884601156956	0.32826934946860503	0.3951545433298218	0.2656552926208336	0.2662125175066973	0.3432768792621778	0.4046633555838396	0.23032063381266404	0.2320381591378324	0.14882228707429374	0.22851965190801185	0.08784888379955505
