# Supplementary material for: eVIP2: Expression-based variant impact phenotyping to predict the function of gene variants
Source: PLoS Comput Biol. 2021 Jul 2;17(7):e1009132. doi: 10.1371/journal.pcbi.1009132 (PMC8281988; doi:10.1371/journal.pcbi.1009132)
Supplement: S13 File — Text file containing FGSEA results from various runs. (CSV) [file pcbi.1009132.s024.csv]

	fgseaRes.GFP_659_allgenes_multi	fgseaRes.WT_659_allgenes_single	fgseaRes.WT_659_allgenes_multi	fgseaRes.GFP_659_allgenes_single	fgseaRes.WT_659_mutspec_genes_multi	fgseaRes.GFP_659_mutspec_genes_single	fgseaRes.WT_659_mutspec_genes_single	fgseaRes.GFP_659_mutspec_genes_multi
HALLMARK_ADIPOGENESIS	7.12265280582996e-09	0.0919117647058824	0.15376083887880598	0.00345781466113416
HALLMARK_ALLOGRAFT_REJECTION	4.5463593744211405e-05	0.594904815229563	0.620169831122984	0.00345781466113416
HALLMARK_ANDROGEN_RESPONSE	1.59710310876436e-06	0.29048150213794394	0.31729634002361307	0.00345781466113416
HALLMARK_ANGIOGENESIS	4.3279454856169396e-05	0.0395228513940788	0.0560999326800808	0.00345781466113416
HALLMARK_APICAL_JUNCTION	0.0387503031328207	0.00688325991189427	0.000268673786019653	0.021875
HALLMARK_APICAL_SURFACE	0.0505192253718776	0.0436827956989247	0.0560999326800808	0.0444691495275153
HALLMARK_APOPTOSIS	0.00354198404882873	0.165825165825166	0.205502911291243	0.00345781466113416
HALLMARK_BILE_ACID_METABOLISM	0.391894087069526	0.180288461538462	0.244792593911341	0.41318719554627703
HALLMARK_CHOLESTEROL_HOMEOSTASIS	5.1272674983818106e-05	0.0395228513940788	0.0411173834005593	0.00345781466113416
HALLMARK_COAGULATION	0.00372816924408815	0.0193423597678917	0.0127944343824883	0.00345781466113416
HALLMARK_COMPLEMENT	4.87004256850159e-05	0.0408739595719382	0.0560999326800808	0.00345781466113416	0.3604436229205179	0.0886524822695035	0.315230961298377	0.0709219858156028
HALLMARK_DNA_REPAIR	0.19743122450750697	0.00688325991189427	1.93280380252519e-07	0.182954038375725
HALLMARK_E2F_TARGETS	0.00488270510344809	0.00688325991189427	3.07409637406925e-08	0.00345781466113416
HALLMARK_EPITHELIAL_MESENCHYMAL_TRANSITION	6.25e-10	0.00688325991189427	0.000358314425419208	0.00345781466113416	0.11070110701107001	0.004432624113475179	0.0938967136150235	0.00425669213202361
HALLMARK_ESTROGEN_RESPONSE_EARLY	3.14649677609468e-09	0.00688325991189427	0.00161244073304437	0.00345781466113416	0.27314814814814803	0.0957510472770796	0.21510516252390102	0.0792253521126761
HALLMARK_ESTROGEN_RESPONSE_LATE	6.25e-10	0.0123456790123457	0.0198202426062393	0.00345781466113416
HALLMARK_FATTY_ACID_METABOLISM	2.72163001770041e-05	0.0134264232008593	0.00472395082132019	0.00345781466113416
HALLMARK_G2M_CHECKPOINT	0.22796352583586604	0.0134264232008593	0.00703068896472636	0.247152374811949
HALLMARK_GLYCOLYSIS	6.25e-10	0.0395228513940788	0.0823863636363636	0.00345781466113416	0.11070110701107001	0.004432624113475179	0.0743494423791821	0.00169510107734285
HALLMARK_HEDGEHOG_SIGNALING	0.13558231455097	0.0950899031811895	0.111263826166634	0.129198966408269
HALLMARK_HEME_METABOLISM	0.0884813384813385	0.0601301641199774	0.0672645739910314	0.0780661139226876
HALLMARK_HYPOXIA	2.2594036888291395e-09	0.194099378881988	0.24801587301587302	0.00345781466113416	0.41894353369763204	0.004432624113475179	0.36531690140845097	0.00151683989143874
HALLMARK_IL2_STAT5_SIGNALING	6.25e-10	0.0318413391557496	0.0199525305967567	0.00345781466113416	0.8004115226337449	0.22313413695819395	0.8115572551519009	0.23390342052313898
HALLMARK_IL6_JAK_STAT3_SIGNALING	0.144875045273452	0.714909181595245	0.7437248218159279	0.15257788303880498
HALLMARK_INFLAMMATORY_RESPONSE	4.87004256850159e-05	0.0285415279231281	0.0228692493246341	0.00345781466113416
HALLMARK_INTERFERON_ALPHA_RESPONSE	0.0895965594921155	0.506282030087618	0.506839276990718	0.0847188393519009
HALLMARK_INTERFERON_GAMMA_RESPONSE	0.0048939501970747395	0.6516152716593249	0.651041666666667	0.00345781466113416
HALLMARK_KRAS_SIGNALING_DN	0.654320987654321	0.194099378881988	0.244792593911341	0.66	0.8653136531365309	0.874429223744292	0.871747211895911	0.852459016393443
HALLMARK_KRAS_SIGNALING_UP	9.05269171896744e-05	0.37940379403794	0.40765597812577703	0.00345781466113416	0.41894353369763204	0.45	0.36531690140845097	0.423951048951049
HALLMARK_MITOTIC_SPINDLE	0.115665074176515	0.00688325991189427	0.00560635872451373	0.10625452789181401
HALLMARK_MTORC1_SIGNALING	6.25e-10	0.00688325991189427	1.7902766593459598e-06	0.00345781466113416
HALLMARK_MYC_TARGETS_V1	6.25e-10	0.00688325991189427	2.5e-09	0.00345781466113416
HALLMARK_MYC_TARGETS_V2	4.48952045117188e-05	0.00688325991189427	7.3973777910482e-05	0.00345781466113416
HALLMARK_MYOGENESIS	0.19743122450750697	0.00688325991189427	0.00023280596777671298	0.19762845849802396
HALLMARK_NOTCH_SIGNALING	0.0953384515028351	0.0120787534726416	0.00662663915021939	0.0854700854700855
HALLMARK_OXIDATIVE_PHOSPHORYLATION	6.25e-10	0.0134264232008593	0.00300490702359415	0.00345781466113416
HALLMARK_P53_PATHWAY	0.00598189090857289	0.0979240109674892	0.156678417547983	0.00636253737990711	0.3604436229205179	0.667445028215606	0.315230961298377	0.60641627543036
HALLMARK_PANCREAS_BETA_CELLS	0.00130209159956104	0.832369942196532	0.790055248618785	0.00345781466113416
HALLMARK_PEROXISOME	0.0884813384813385	0.0943134535367545	0.13975155279503101	0.0606375606375606
HALLMARK_PI3K_AKT_MTOR_SIGNALING	0.599287333981212	0.165825165825166	0.20865210738628498	0.6152149009291871
HALLMARK_PROTEIN_SECRETION	0.0237112930394136	0.00688325991189427	9.0527816612749e-06	0.0328731097961867
HALLMARK_REACTIVE_OXIGEN_SPECIES_PATHWAY	9.662463797254101e-05	0.0736105999263894	0.0759825930786765	0.00345781466113416
HALLMARK_SPERMATOGENESIS	0.11387163561076598	0.0678066037735849	0.11764705882352902	0.10625452789181401
HALLMARK_TGF_BETA_SIGNALING	0.0357876314884283	0.00688325991189427	0.0014739811898251199	0.036484059272564
HALLMARK_TNFA_SIGNALING_VIA_NFKB	6.25e-10	0.00688325991189427	0.000382113445880937	0.00345781466113416	0.0508135653584917	0.004432624113475179	0.0361663652802893	0.00151683989143874
HALLMARK_UNFOLDED_PROTEIN_RESPONSE	2.3634487372759898e-06	0.00688325991189427	2.5e-09	0.00345781466113416
HALLMARK_UV_RESPONSE_DN	5.3031341024559e-05	0.00688325991189427	0.0008442636198607349	0.00345781466113416
HALLMARK_UV_RESPONSE_UP	7.12265280582996e-09	0.00688325991189427	7.41031965122e-05	0.00345781466113416
HALLMARK_WNT_BETA_CATENIN_SIGNALING	0.116942651323791	0.0395228513940788	0.0316310000386821	0.106540670743005
HALLMARK_XENOBIOTIC_METABOLISM	0.000172373356814171	0.28435056362343897	0.29327022020992	0.00345781466113416
