# Supplementary material for: eVIP2: Expression-based variant impact phenotyping to predict the function of gene variants
Source: PLoS Comput Biol. 2021 Jul 2;17(7):e1009132. doi: 10.1371/journal.pcbi.1009132 (PMC8281988; doi:10.1371/journal.pcbi.1009132)
Supplement: S14 File — Text file containing results from GSEA Investigate Gene Sets tool using the RNF43 G659fs mutation-specific genes. (TSV) [file pcbi.1009132.s025.tsv]

Overlap Results
Collection(s):	H
# overlaps shown:	17
# genesets in collections:	50
# genes in comparison (n):	707
# genes in universe (N):	40071
Gene Set Name	# Genes in Gene Set (K)	Description	# Genes in Overlap (k)	k/K	p-value	FDR q-value
HALLMARK_EPITHELIAL_MESENCHYMAL_TRANSITION	200	Genes defining epithelial-mesenchymal transition, as in wound healing, fibrosis and metastasis.	22	0.1100	1.15E-11	2.88E-10
HALLMARK_HYPOXIA	200	Genes up-regulated in response to low oxygen levels (hypoxia).	22	0.1100	1.15E-11	2.88E-10
HALLMARK_TNFA_SIGNALING_VIA_NFKB	200	Genes regulated by NF-kB in response to TNF [GeneID=7124].	21	0.1050	8.15E-11	1.36E-9
HALLMARK_KRAS_SIGNALING_UP	200	Genes up-regulated by KRAS activation.	16	0.0800	6.27E-7	7.84E-6
HALLMARK_ANDROGEN_RESPONSE	100	Genes defining response to androgens.	10	0.1000	1.14E-5	1.14E-4
HALLMARK_P53_PATHWAY	200	Genes involved in p53 pathways and networks.	14	0.0700	1.45E-5	1.21E-4
HALLMARK_KRAS_SIGNALING_DN	200	Genes down-regulated by KRAS activation.	13	0.0650	6.25E-5	4.47E-4
HALLMARK_GLYCOLYSIS	200	Genes encoding proteins involved in glycolysis and gluconeogenesis.	12	0.0600	2.5E-4	1.56E-3
HALLMARK_TGF_BETA_SIGNALING	54	Genes up-regulated in response to TGFB1 [GeneID=7040].	6	0.1111	3.71E-4	2.06E-3
HALLMARK_IL2_STAT5_SIGNALING	199	Genes up-regulated by STAT5 in response to IL2 stimulation.	11	0.0553	8.82E-4	4.18E-3
HALLMARK_COMPLEMENT	200	Genes encoding components of the complement system, which is part of the innate immune system.	11	0.0550	9.19E-4	4.18E-3
HALLMARK_PEROXISOME	104	Genes encoding components of peroxisome.	7	0.0673	2.51E-3	1.05E-2
HALLMARK_ESTROGEN_RESPONSE_EARLY	200	Genes defining early response to estrogen.	10	0.0500	3.1E-3	1.07E-2
HALLMARK_ESTROGEN_RESPONSE_LATE	200	Genes defining late response to estrogen.	10	0.0500	3.1E-3	1.07E-2
HALLMARK_COAGULATION	138	Genes encoding components of blood coagulation system; also up-regulated in platelets.	8	0.0580	3.22E-3	1.07E-2
HALLMARK_UV_RESPONSE_UP	158	Genes up-regulated in response to ultraviolet (UV) radiation.	8	0.0506	7.22E-3	2.26E-2
HALLMARK_UV_RESPONSE_DN	144	Genes down-regulated in response to ultraviolet (UV) radiation.	7	0.0486	1.43E-2	4.2E-2
Gene/Gene Set Overlap Matrix
Entrez Gene Id	Gene Symbol	Gene Description	HALLMARK_EPITHELIAL_MESENCHYMAL_TRANSITION	HALLMARK_HYPOXIA	HALLMARK_TNFA_SIGNALING_VIA_NFKB	HALLMARK_KRAS_SIGNALING_UP	HALLMARK_ANDROGEN_RESPONSE	HALLMARK_P53_PATHWAY	HALLMARK_KRAS_SIGNALING_DN	HALLMARK_GLYCOLYSIS	HALLMARK_TGF_BETA_SIGNALING	HALLMARK_IL2_STAT5_SIGNALING	HALLMARK_COMPLEMENT	HALLMARK_PEROXISOME	HALLMARK_ESTROGEN_RESPONSE_EARLY	HALLMARK_ESTROGEN_RESPONSE_LATE	HALLMARK_COAGULATION	HALLMARK_UV_RESPONSE_UP	HALLMARK_UV_RESPONSE_DN
3491	CCN1	cellular communication network factor 1 [Source:HGNC Symbol;Acc:HGNC:2654]	HALLMARK_EPITHELIAL_MESENCHYMAL_TRANSITION	HALLMARK_HYPOXIA	HALLMARK_TNFA_SIGNALING_VIA_NFKB														HALLMARK_UV_RESPONSE_DN
1289	COL5A1	collagen type V alpha 1 chain [Source:HGNC Symbol;Acc:HGNC:2209]	HALLMARK_EPITHELIAL_MESENCHYMAL_TRANSITION	HALLMARK_HYPOXIA						HALLMARK_GLYCOLYSIS
7052	TGM2	transglutaminase 2 [Source:HGNC Symbol;Acc:HGNC:11778]	HALLMARK_EPITHELIAL_MESENCHYMAL_TRANSITION	HALLMARK_HYPOXIA								HALLMARK_IL2_STAT5_SIGNALING			HALLMARK_ESTROGEN_RESPONSE_EARLY
1490	CCN2	cellular communication network factor 2 [Source:HGNC Symbol;Acc:HGNC:2500]	HALLMARK_EPITHELIAL_MESENCHYMAL_TRANSITION	HALLMARK_HYPOXIA
6303	SAT1	spermidine/spermine N1-acetyltransferase 1 [Source:HGNC Symbol;Acc:HGNC:10540]	HALLMARK_EPITHELIAL_MESENCHYMAL_TRANSITION		HALLMARK_TNFA_SIGNALING_VIA_NFKB		HALLMARK_ANDROGEN_RESPONSE	HALLMARK_P53_PATHWAY
960	CD44	CD44 molecule (Indian blood group) [Source:HGNC Symbol;Acc:HGNC:1681]	HALLMARK_EPITHELIAL_MESENCHYMAL_TRANSITION		HALLMARK_TNFA_SIGNALING_VIA_NFKB					HALLMARK_GLYCOLYSIS		HALLMARK_IL2_STAT5_SIGNALING			HALLMARK_ESTROGEN_RESPONSE_EARLY	HALLMARK_ESTROGEN_RESPONSE_LATE
355	FAS	Fas cell surface death receptor [Source:HGNC Symbol;Acc:HGNC:11920]	HALLMARK_EPITHELIAL_MESENCHYMAL_TRANSITION					HALLMARK_P53_PATHWAY
1893	ECM1	extracellular matrix protein 1 [Source:HGNC Symbol;Acc:HGNC:3153]	HALLMARK_EPITHELIAL_MESENCHYMAL_TRANSITION									HALLMARK_IL2_STAT5_SIGNALING
2335	FN1	fibronectin 1 [Source:HGNC Symbol;Acc:HGNC:3778]	HALLMARK_EPITHELIAL_MESENCHYMAL_TRANSITION										HALLMARK_COMPLEMENT				HALLMARK_COAGULATION
2697	GJA1	gap junction protein alpha 1 [Source:HGNC Symbol;Acc:HGNC:4274]	HALLMARK_EPITHELIAL_MESENCHYMAL_TRANSITION												HALLMARK_ESTROGEN_RESPONSE_EARLY				HALLMARK_UV_RESPONSE_DN
6678	SPARC	secreted protein acidic and cysteine rich [Source:HGNC Symbol;Acc:HGNC:11219]	HALLMARK_EPITHELIAL_MESENCHYMAL_TRANSITION														HALLMARK_COAGULATION
1281	COL3A1	collagen type III alpha 1 chain [Source:HGNC Symbol;Acc:HGNC:2201]	HALLMARK_EPITHELIAL_MESENCHYMAL_TRANSITION																HALLMARK_UV_RESPONSE_DN
22943	DKK1	dickkopf WNT signaling pathway inhibitor 1 [Source:HGNC Symbol;Acc:HGNC:2891]	HALLMARK_EPITHELIAL_MESENCHYMAL_TRANSITION
8325	FZD8	frizzled class receptor 8 [Source:HGNC Symbol;Acc:HGNC:4046]	HALLMARK_EPITHELIAL_MESENCHYMAL_TRANSITION
4060	LUM	lumican [Source:HGNC Symbol;Acc:HGNC:6724]	HALLMARK_EPITHELIAL_MESENCHYMAL_TRANSITION
2619	GAS1	growth arrest specific 1 [Source:HGNC Symbol;Acc:HGNC:4165]	HALLMARK_EPITHELIAL_MESENCHYMAL_TRANSITION
11010	GLIPR1	GLI pathogenesis related 1 [Source:HGNC Symbol;Acc:HGNC:17001]	HALLMARK_EPITHELIAL_MESENCHYMAL_TRANSITION
284217	LAMA1	laminin subunit alpha 1 [Source:HGNC Symbol;Acc:HGNC:6481]	HALLMARK_EPITHELIAL_MESENCHYMAL_TRANSITION
290	ANPEP	alanyl aminopeptidase, membrane [Source:HGNC Symbol;Acc:HGNC:500]	HALLMARK_EPITHELIAL_MESENCHYMAL_TRANSITION
59	ACTA2	actin alpha 2, smooth muscle [Source:HGNC Symbol;Acc:HGNC:130]	HALLMARK_EPITHELIAL_MESENCHYMAL_TRANSITION
6422	SFRP1	secreted frizzled related protein 1 [Source:HGNC Symbol;Acc:HGNC:10776]	HALLMARK_EPITHELIAL_MESENCHYMAL_TRANSITION
9244	CRLF1	cytokine receptor like factor 1 [Source:HGNC Symbol;Acc:HGNC:2364]	HALLMARK_EPITHELIAL_MESENCHYMAL_TRANSITION
23764	MAFF	MAF bZIP transcription factor F [Source:HGNC Symbol;Acc:HGNC:6780]		HALLMARK_HYPOXIA	HALLMARK_TNFA_SIGNALING_VIA_NFKB							HALLMARK_IL2_STAT5_SIGNALING	HALLMARK_COMPLEMENT				HALLMARK_COAGULATION
7852	CXCR4	C-X-C motif chemokine receptor 4 [Source:HGNC Symbol;Acc:HGNC:2561]		HALLMARK_HYPOXIA		HALLMARK_KRAS_SIGNALING_UP				HALLMARK_GLYCOLYSIS
10397	NDRG1	N-myc downstream regulated 1 [Source:HGNC Symbol;Acc:HGNC:7679]		HALLMARK_HYPOXIA			HALLMARK_ANDROGEN_RESPONSE	HALLMARK_P53_PATHWAY				HALLMARK_IL2_STAT5_SIGNALING
9435	CHST2	carbohydrate sulfotransferase 2 [Source:HGNC Symbol;Acc:HGNC:1970]		HALLMARK_HYPOXIA					HALLMARK_KRAS_SIGNALING_DN	HALLMARK_GLYCOLYSIS
1907	EDN2	endothelin 2 [Source:HGNC Symbol;Acc:HGNC:3177]		HALLMARK_HYPOXIA					HALLMARK_KRAS_SIGNALING_DN
136	ADORA2B	adenosine A2b receptor [Source:HGNC Symbol;Acc:HGNC:264]		HALLMARK_HYPOXIA						HALLMARK_GLYCOLYSIS									HALLMARK_UV_RESPONSE_DN
2542	SLC37A4	solute carrier family 37 member 4 [Source:HGNC Symbol;Acc:HGNC:4061]		HALLMARK_HYPOXIA						HALLMARK_GLYCOLYSIS
3948	LDHC	lactate dehydrogenase C [Source:HGNC Symbol;Acc:HGNC:6544]		HALLMARK_HYPOXIA						HALLMARK_GLYCOLYSIS
8277	TKTL1	transketolase like 1 [Source:HGNC Symbol;Acc:HGNC:11835]		HALLMARK_HYPOXIA						HALLMARK_GLYCOLYSIS
4282	MIF	macrophage migration inhibitory factor [Source:HGNC Symbol;Acc:HGNC:7097]		HALLMARK_HYPOXIA						HALLMARK_GLYCOLYSIS
11015	KDELR3	KDEL endoplasmic reticulum protein retention receptor 3 [Source:HGNC Symbol;Acc:HGNC:6306]		HALLMARK_HYPOXIA						HALLMARK_GLYCOLYSIS
126792	B3GALT6	beta-1,3-galactosyltransferase 6 [Source:HGNC Symbol;Acc:HGNC:17978]		HALLMARK_HYPOXIA						HALLMARK_GLYCOLYSIS
771	CA12	carbonic anhydrase 12 [Source:HGNC Symbol;Acc:HGNC:1371]		HALLMARK_HYPOXIA											HALLMARK_ESTROGEN_RESPONSE_EARLY	HALLMARK_ESTROGEN_RESPONSE_LATE
5163	PDK1	pyruvate dehydrogenase kinase 1 [Source:HGNC Symbol;Acc:HGNC:8809]		HALLMARK_HYPOXIA
230	ALDOC	aldolase, fructose-bisphosphate C [Source:HGNC Symbol;Acc:HGNC:418]		HALLMARK_HYPOXIA
5105	PCK1	phosphoenolpyruvate carboxykinase 1 [Source:HGNC Symbol;Acc:HGNC:8724]		HALLMARK_HYPOXIA
5260	PHKG1	phosphorylase kinase catalytic subunit gamma 1 [Source:HGNC Symbol;Acc:HGNC:8930]		HALLMARK_HYPOXIA
63827	BCAN	brevican [Source:HGNC Symbol;Acc:HGNC:23059]		HALLMARK_HYPOXIA
3976	LIF	LIF interleukin 6 family cytokine [Source:HGNC Symbol;Acc:HGNC:6596]			HALLMARK_TNFA_SIGNALING_VIA_NFKB	HALLMARK_KRAS_SIGNALING_UP		HALLMARK_P53_PATHWAY				HALLMARK_IL2_STAT5_SIGNALING
6364	CCL20	C-C motif chemokine ligand 20 [Source:HGNC Symbol;Acc:HGNC:10619]			HALLMARK_TNFA_SIGNALING_VIA_NFKB	HALLMARK_KRAS_SIGNALING_UP
10769	PLK2	polo like kinase 2 [Source:HGNC Symbol;Acc:HGNC:19699]			HALLMARK_TNFA_SIGNALING_VIA_NFKB			HALLMARK_P53_PATHWAY
3726	JUNB	JunB proto-oncogene, AP-1 transcription factor subunit [Source:HGNC Symbol;Acc:HGNC:6205]			HALLMARK_TNFA_SIGNALING_VIA_NFKB						HALLMARK_TGF_BETA_SIGNALING							HALLMARK_UV_RESPONSE_UP
1847	DUSP5	dual specificity phosphatase 5 [Source:HGNC Symbol;Acc:HGNC:3071]			HALLMARK_TNFA_SIGNALING_VIA_NFKB								HALLMARK_COMPLEMENT
1960	EGR3	early growth response 3 [Source:HGNC Symbol;Acc:HGNC:3240]			HALLMARK_TNFA_SIGNALING_VIA_NFKB										HALLMARK_ESTROGEN_RESPONSE_EARLY	HALLMARK_ESTROGEN_RESPONSE_LATE
3280	HES1	hes family bHLH transcription factor 1 [Source:HGNC Symbol;Acc:HGNC:5192]			HALLMARK_TNFA_SIGNALING_VIA_NFKB										HALLMARK_ESTROGEN_RESPONSE_EARLY
3383	ICAM1	intercellular adhesion molecule 1 [Source:HGNC Symbol;Acc:HGNC:5344]			HALLMARK_TNFA_SIGNALING_VIA_NFKB													HALLMARK_UV_RESPONSE_UP
2354	FOSB	FosB proto-oncogene, AP-1 transcription factor subunit [Source:HGNC Symbol;Acc:HGNC:3797]			HALLMARK_TNFA_SIGNALING_VIA_NFKB													HALLMARK_UV_RESPONSE_UP
2920	CXCL2	C-X-C motif chemokine ligand 2 [Source:HGNC Symbol;Acc:HGNC:4603]			HALLMARK_TNFA_SIGNALING_VIA_NFKB													HALLMARK_UV_RESPONSE_UP
3914	LAMB3	laminin subunit beta 3 [Source:HGNC Symbol;Acc:HGNC:6490]			HALLMARK_TNFA_SIGNALING_VIA_NFKB
3601	IL15RA	interleukin 15 receptor subunit alpha [Source:HGNC Symbol;Acc:HGNC:5978]			HALLMARK_TNFA_SIGNALING_VIA_NFKB
64135	IFIH1	interferon induced with helicase C domain 1 [Source:HGNC Symbol;Acc:HGNC:18873]			HALLMARK_TNFA_SIGNALING_VIA_NFKB
11182	SLC2A6	solute carrier family 2 member 6 [Source:HGNC Symbol;Acc:HGNC:11011]			HALLMARK_TNFA_SIGNALING_VIA_NFKB
1846	DUSP4	dual specificity phosphatase 4 [Source:HGNC Symbol;Acc:HGNC:3070]			HALLMARK_TNFA_SIGNALING_VIA_NFKB
23529	CLCF1	cardiotrophin like cytokine factor 1 [Source:HGNC Symbol;Acc:HGNC:17412]			HALLMARK_TNFA_SIGNALING_VIA_NFKB
24147	FJX1	four-jointed box kinase 1 [Source:HGNC Symbol;Acc:HGNC:17166]			HALLMARK_TNFA_SIGNALING_VIA_NFKB
2982	GUCY1A1	guanylate cyclase 1 soluble subunit alpha 1 [Source:HGNC Symbol;Acc:HGNC:4685]				HALLMARK_KRAS_SIGNALING_UP	HALLMARK_ANDROGEN_RESPONSE
760	CA2	carbonic anhydrase 2 [Source:HGNC Symbol;Acc:HGNC:1373]				HALLMARK_KRAS_SIGNALING_UP						HALLMARK_IL2_STAT5_SIGNALING	HALLMARK_COMPLEMENT			HALLMARK_ESTROGEN_RESPONSE_LATE		HALLMARK_UV_RESPONSE_UP
2118	ETV4	ETS variant transcription factor 4 [Source:HGNC Symbol;Acc:HGNC:3493]				HALLMARK_KRAS_SIGNALING_UP						HALLMARK_IL2_STAT5_SIGNALING
4320	MMP11	matrix metallopeptidase 11 [Source:HGNC Symbol;Acc:HGNC:7157]				HALLMARK_KRAS_SIGNALING_UP											HALLMARK_COAGULATION
27344	PCSK1N	proprotein convertase subtilisin/kexin type 1 inhibitor [Source:HGNC Symbol;Acc:HGNC:17301]				HALLMARK_KRAS_SIGNALING_UP
9892	SNAP91	synaptosome associated protein 91 [Source:HGNC Symbol;Acc:HGNC:14986]				HALLMARK_KRAS_SIGNALING_UP
2119	ETV5	ETS variant transcription factor 5 [Source:HGNC Symbol;Acc:HGNC:3494]				HALLMARK_KRAS_SIGNALING_UP
25907	TMEM158	transmembrane protein 158 (gene/pseudogene) [Source:HGNC Symbol;Acc:HGNC:30293]				HALLMARK_KRAS_SIGNALING_UP
3481	IGF2	insulin like growth factor 2 [Source:HGNC Symbol;Acc:HGNC:5466]				HALLMARK_KRAS_SIGNALING_UP
3783	KCNN4	potassium calcium-activated channel subfamily N member 4 [Source:HGNC Symbol;Acc:HGNC:6293]				HALLMARK_KRAS_SIGNALING_UP
3936	LCP1	lymphocyte cytosolic protein 1 [Source:HGNC Symbol;Acc:HGNC:6528]				HALLMARK_KRAS_SIGNALING_UP
5936	RBM4	RNA binding motif protein 4 [Source:HGNC Symbol;Acc:HGNC:9901]				HALLMARK_KRAS_SIGNALING_UP
7462	LAT2	linker for activation of T cells family member 2 [Source:HGNC Symbol;Acc:HGNC:12749]				HALLMARK_KRAS_SIGNALING_UP
8611	PLPP1	phospholipid phosphatase 1 [Source:HGNC Symbol;Acc:HGNC:9228]					HALLMARK_ANDROGEN_RESPONSE					HALLMARK_IL2_STAT5_SIGNALING
1718	DHCR24	24-dehydrocholesterol reductase [Source:HGNC Symbol;Acc:HGNC:2859]					HALLMARK_ANDROGEN_RESPONSE							HALLMARK_PEROXISOME
3638	INSIG1	insulin induced gene 1 [Source:HGNC Symbol;Acc:HGNC:6083]					HALLMARK_ANDROGEN_RESPONSE												HALLMARK_UV_RESPONSE_DN
3248	HPGD	15-hydroxyprostaglandin dehydrogenase [Source:HGNC Symbol;Acc:HGNC:5154]					HALLMARK_ANDROGEN_RESPONSE
1622	DBI	diazepam binding inhibitor, acyl-CoA binding protein [Source:HGNC Symbol;Acc:HGNC:2690]					HALLMARK_ANDROGEN_RESPONSE
4094	MAF	MAF bZIP transcription factor [Source:HGNC Symbol;Acc:HGNC:6776]					HALLMARK_ANDROGEN_RESPONSE
9510	ADAMTS1	ADAM metallopeptidase with thrombospondin type 1 motif 1 [Source:HGNC Symbol;Acc:HGNC:217]					HALLMARK_ANDROGEN_RESPONSE
7704	ZBTB16	zinc finger and BTB domain containing 16 [Source:HGNC Symbol;Acc:HGNC:12930]						HALLMARK_P53_PATHWAY	HALLMARK_KRAS_SIGNALING_DN
10906	TRAFD1	TRAF-type zinc finger domain containing 1 [Source:HGNC Symbol;Acc:HGNC:24808]						HALLMARK_P53_PATHWAY
7421	VDR	vitamin D receptor [Source:HGNC Symbol;Acc:HGNC:12679]						HALLMARK_P53_PATHWAY
10544	PROCR	protein C receptor [Source:HGNC Symbol;Acc:HGNC:9452]						HALLMARK_P53_PATHWAY
1263	PLK3	polo like kinase 3 [Source:HGNC Symbol;Acc:HGNC:2154]						HALLMARK_P53_PATHWAY
27165	GLS2	glutaminase 2 [Source:HGNC Symbol;Acc:HGNC:29570]						HALLMARK_P53_PATHWAY
27244	SESN1	sestrin 1 [Source:HGNC Symbol;Acc:HGNC:21595]						HALLMARK_P53_PATHWAY
4808	NHLH2	nescient helix-loop-helix 2 [Source:HGNC Symbol;Acc:HGNC:7818]						HALLMARK_P53_PATHWAY
51065	RPS27L	ribosomal protein S27 like [Source:HGNC Symbol;Acc:HGNC:18476]						HALLMARK_P53_PATHWAY
6498	SKIL	SKI like proto-oncogene [Source:HGNC Symbol;Acc:HGNC:10897]							HALLMARK_KRAS_SIGNALING_DN		HALLMARK_TGF_BETA_SIGNALING
1280	COL2A1	collagen type II alpha 1 chain [Source:HGNC Symbol;Acc:HGNC:2200]							HALLMARK_KRAS_SIGNALING_DN									HALLMARK_UV_RESPONSE_UP
51302	CYP39A1	cytochrome P450 family 39 subfamily A member 1 [Source:HGNC Symbol;Acc:HGNC:17449]							HALLMARK_KRAS_SIGNALING_DN
26150	RIBC2	RIB43A domain with coiled-coils 2 [Source:HGNC Symbol;Acc:HGNC:13241]							HALLMARK_KRAS_SIGNALING_DN
2842	GPR19	G protein-coupled receptor 19 [Source:HGNC Symbol;Acc:HGNC:4473]							HALLMARK_KRAS_SIGNALING_DN
5077	PAX3	paired box 3 [Source:HGNC Symbol;Acc:HGNC:8617]							HALLMARK_KRAS_SIGNALING_DN
55277	FGGY	FGGY carbohydrate kinase domain containing [Source:HGNC Symbol;Acc:HGNC:25610]							HALLMARK_KRAS_SIGNALING_DN
6620	SNCB	synuclein beta [Source:HGNC Symbol;Acc:HGNC:11140]							HALLMARK_KRAS_SIGNALING_DN
727	C5	complement C5 [Source:HGNC Symbol;Acc:HGNC:1331]							HALLMARK_KRAS_SIGNALING_DN
7771	ZNF112	zinc finger protein 112 [Source:HGNC Symbol;Acc:HGNC:12892]							HALLMARK_KRAS_SIGNALING_DN
1528	CYB5A	cytochrome b5 type A [Source:HGNC Symbol;Acc:HGNC:2570]								HALLMARK_GLYCOLYSIS
999	CDH1	cadherin 1 [Source:HGNC Symbol;Acc:HGNC:1748]									HALLMARK_TGF_BETA_SIGNALING					HALLMARK_ESTROGEN_RESPONSE_LATE
3397	ID1	inhibitor of DNA binding 1, HLH protein [Source:HGNC Symbol;Acc:HGNC:5360]									HALLMARK_TGF_BETA_SIGNALING								HALLMARK_UV_RESPONSE_DN
4091	SMAD6	SMAD family member 6 [Source:HGNC Symbol;Acc:HGNC:6772]									HALLMARK_TGF_BETA_SIGNALING
9241	NOG	noggin [Source:HGNC Symbol;Acc:HGNC:7866]									HALLMARK_TGF_BETA_SIGNALING
8809	IL18R1	interleukin 18 receptor 1 [Source:HGNC Symbol;Acc:HGNC:5988]										HALLMARK_IL2_STAT5_SIGNALING
825	CAPN3	calpain 3 [Source:HGNC Symbol;Acc:HGNC:1480]										HALLMARK_IL2_STAT5_SIGNALING
3697	ITIH1	inter-alpha-trypsin inhibitor heavy chain 1 [Source:HGNC Symbol;Acc:HGNC:6166]											HALLMARK_COMPLEMENT				HALLMARK_COAGULATION
1465	CSRP1	cysteine and glycine rich protein 1 [Source:HGNC Symbol;Acc:HGNC:2469]											HALLMARK_COMPLEMENT				HALLMARK_COAGULATION
2157	F8	coagulation factor VIII [Source:HGNC Symbol;Acc:HGNC:3546]											HALLMARK_COMPLEMENT				HALLMARK_COAGULATION
341	APOC1	apolipoprotein C1 [Source:HGNC Symbol;Acc:HGNC:607]											HALLMARK_COMPLEMENT				HALLMARK_COAGULATION
9958	USP15	ubiquitin specific peptidase 15 [Source:HGNC Symbol;Acc:HGNC:12613]											HALLMARK_COMPLEMENT
978	CDA	cytidine deaminase [Source:HGNC Symbol;Acc:HGNC:1712]											HALLMARK_COMPLEMENT
3303	HSPA1A	heat shock protein family A (Hsp70) member 1A [Source:HGNC Symbol;Acc:HGNC:5232]											HALLMARK_COMPLEMENT
9961	MVP	major vault protein [Source:HGNC Symbol;Acc:HGNC:7531]												HALLMARK_PEROXISOME
1962	EHHADH	enoyl-CoA hydratase and 3-hydroxyacyl CoA dehydrogenase [Source:HGNC Symbol;Acc:HGNC:3247]												HALLMARK_PEROXISOME
2053	EPHX2	epoxide hydrolase 2 [Source:HGNC Symbol;Acc:HGNC:3402]												HALLMARK_PEROXISOME
1503	CTPS1	CTP synthase 1 [Source:HGNC Symbol;Acc:HGNC:2519]												HALLMARK_PEROXISOME
1022	CDK7	cyclin dependent kinase 7 [Source:HGNC Symbol;Acc:HGNC:1778]												HALLMARK_PEROXISOME
774	CACNA1B	calcium voltage-gated channel subunit alpha1 B [Source:HGNC Symbol;Acc:HGNC:1389]												HALLMARK_PEROXISOME
1717	DHCR7	7-dehydrocholesterol reductase [Source:HGNC Symbol;Acc:HGNC:2860]													HALLMARK_ESTROGEN_RESPONSE_EARLY	HALLMARK_ESTROGEN_RESPONSE_LATE
4886	NPY1R	neuropeptide Y receptor Y1 [Source:HGNC Symbol;Acc:HGNC:7956]													HALLMARK_ESTROGEN_RESPONSE_EARLY	HALLMARK_ESTROGEN_RESPONSE_LATE
91683	SYT12	synaptotagmin 12 [Source:HGNC Symbol;Acc:HGNC:18381]													HALLMARK_ESTROGEN_RESPONSE_EARLY
9846	GAB2	GRB2 associated binding protein 2 [Source:HGNC Symbol;Acc:HGNC:14458]													HALLMARK_ESTROGEN_RESPONSE_EARLY
10874	NMU	neuromedin U [Source:HGNC Symbol;Acc:HGNC:7859]														HALLMARK_ESTROGEN_RESPONSE_LATE
2852	GPER1	G protein-coupled estrogen receptor 1 [Source:HGNC Symbol;Acc:HGNC:4485]														HALLMARK_ESTROGEN_RESPONSE_LATE
3547	IGSF1	immunoglobulin superfamily member 1 [Source:HGNC Symbol;Acc:HGNC:5948]														HALLMARK_ESTROGEN_RESPONSE_LATE
7037	TFRC	transferrin receptor [Source:HGNC Symbol;Acc:HGNC:11763]																HALLMARK_UV_RESPONSE_UP
4885	NPTX2	neuronal pentraxin 2 [Source:HGNC Symbol;Acc:HGNC:7953]																HALLMARK_UV_RESPONSE_UP
3488	IGFBP5	insulin like growth factor binding protein 5 [Source:HGNC Symbol;Acc:HGNC:5474]																	HALLMARK_UV_RESPONSE_DN
6464	SHC1	SHC adaptor protein 1 [Source:HGNC Symbol;Acc:HGNC:10840]
5600	MAPK11	mitogen-activated protein kinase 11 [Source:HGNC Symbol;Acc:HGNC:6873]
81607	NECTIN4	nectin cell adhesion molecule 4 [Source:HGNC Symbol;Acc:HGNC:19688]
9379	NRXN2	neurexin 2 [Source:HGNC Symbol;Acc:HGNC:8009]
25893	TRIM58	tripartite motif containing 58 [Source:HGNC Symbol;Acc:HGNC:24150]
25901	CCDC28A	coiled-coil domain containing 28A [Source:HGNC Symbol;Acc:HGNC:21098]
3049	HBQ1	hemoglobin subunit theta 1 [Source:HGNC Symbol;Acc:HGNC:4833]
55532	SLC30A10	solute carrier family 30 member 10 [Source:HGNC Symbol;Acc:HGNC:25355]
57610	RANBP10	RAN binding protein 10 [Source:HGNC Symbol;Acc:HGNC:29285]
8082	SSPN	sarcospan [Source:HGNC Symbol;Acc:HGNC:11322]
196410	METTL7B	methyltransferase like 7B [Source:HGNC Symbol;Acc:HGNC:28276]
56	ACRV1	acrosomal vesicle protein 1 [Source:HGNC Symbol;Acc:HGNC:127]
8100	IFT88	intraflagellar transport 88 [Source:HGNC Symbol;Acc:HGNC:20606]
7475	WNT6	Wnt family member 6 [Source:HGNC Symbol;Acc:HGNC:12785]
51478	HSD17B7	hydroxysteroid 17-beta dehydrogenase 7 [Source:HGNC Symbol;Acc:HGNC:5215]
22809	ATF5	activating transcription factor 5 [Source:HGNC Symbol;Acc:HGNC:790]
10549	PRDX4	peroxiredoxin 4 [Source:HGNC Symbol;Acc:HGNC:17169]
2242	FES	FES proto-oncogene, tyrosine kinase [Source:HGNC Symbol;Acc:HGNC:3657]
5579	PRKCB	protein kinase C beta [Source:HGNC Symbol;Acc:HGNC:9395]
3109	HLA-DMB	major histocompatibility complex, class II, DM beta [Source:HGNC Symbol;Acc:HGNC:4935]
925	CD8A	CD8a molecule [Source:HGNC Symbol;Acc:HGNC:1706]
9466	IL27RA	interleukin 27 receptor subunit alpha [Source:HGNC Symbol;Acc:HGNC:17290]
5831	PYCR1	pyrroline-5-carboxylate reductase 1 [Source:HGNC Symbol;Acc:HGNC:9721]
8529	CYP4F2	cytochrome P450 family 4 subfamily F member 2 [Source:HGNC Symbol;Acc:HGNC:2645]
654	BMP6	bone morphogenetic protein 6 [Source:HGNC Symbol;Acc:HGNC:1073]
1489	CTF1	cardiotrophin 1 [Source:HGNC Symbol;Acc:HGNC:2499]
624	BDKRB2	bradykinin receptor B2 [Source:HGNC Symbol;Acc:HGNC:1030]
7125	TNNC2	troponin C2, fast skeletal type [Source:HGNC Symbol;Acc:HGNC:11944]
5126	PCSK2	proprotein convertase subtilisin/kexin type 2 [Source:HGNC Symbol;Acc:HGNC:8744]
353	APRT	adenine phosphoribosyltransferase [Source:HGNC Symbol;Acc:HGNC:626]
5893	RAD52	RAD52 homolog, DNA repair protein [Source:HGNC Symbol;Acc:HGNC:9824]
8178	ELL	elongation factor for RNA polymerase II [Source:HGNC Symbol;Acc:HGNC:23114]
130814	SLC66A3	solute carrier family 66 member 3 [Source:HGNC Symbol;Acc:HGNC:28503]
5168	ENPP2	ectonucleotide pyrophosphatase/phosphodiesterase 2 [Source:HGNC Symbol;Acc:HGNC:3357]
4850	CNOT4	CCR4-NOT transcription complex subunit 4 [Source:HGNC Symbol;Acc:HGNC:7880]
10293	TRAIP	TRAF interacting protein [Source:HGNC Symbol;Acc:HGNC:30764]
100101467	ZSCAN30	zinc finger and SCAN domain containing 30 [Source:HGNC Symbol;Acc:HGNC:33517]
100131244	ANKRD63	ankyrin repeat domain 63 [Source:HGNC Symbol;Acc:HGNC:40027]
100131997	FAM27E3	family with sequence similarity 27 member E3 [Source:HGNC Symbol;Acc:HGNC:28655]
100131998	RRN3P3	RRN3 pseudogene 3 [Source:HGNC Symbol;Acc:HGNC:37620]
100133941	CD24	CD24 molecule [Source:HGNC Symbol;Acc:HGNC:1645]
100419041	SNX18P12	sorting nexin 18 pseudogene 12 [Source:HGNC Symbol;Acc:HGNC:39620]
100420910	PRMT1P1	protein arginine methyltransferase 1 pseudogene 1 [Source:HGNC Symbol;Acc:HGNC:49611]
100507462	CCDC28A-AS1	CCDC28A antisense RNA 1 [Source:HGNC Symbol;Acc:HGNC:51715]
100526767	RNF103-CHMP3	RNF103-CHMP3 readthrough [Source:HGNC Symbol;Acc:HGNC:38847]
100527943	TGIF2-RAB5IF	TGIF2-RAB5IF readthrough [Source:HGNC Symbol;Acc:HGNC:44664]
100529145	TEN1-CDK3	TEN1-CDK3 readthrough (NMD candidate) [Source:HGNC Symbol;Acc:HGNC:44420]
100529215	ZNF559-ZNF177	ZNF559-ZNF177 readthrough [Source:HGNC Symbol;Acc:HGNC:42964]
100532737	ATP6V1G2-DDX39B	ATP6V1G2-DDX39B readthrough (NMD candidate) [Source:HGNC Symbol;Acc:HGNC:41999]
100533179	UBE2F-SCLY	UBE2F-SCLY readthrough (NMD candidate) [Source:HGNC Symbol;Acc:HGNC:48339]
100533642	FNBP1P1	formin binding protein 1 pseudogene 1 [Source:HGNC Symbol;Acc:HGNC:44528]
100652748	TIMM23B	translocase of inner mitochondrial membrane 23 homolog B [Source:HGNC Symbol;Acc:HGNC:23581]
100861412	FSBP	fibrinogen silencer binding protein [Source:HGNC Symbol;Acc:HGNC:43653]
100862671	TMEM265	transmembrane protein 265 [Source:HGNC Symbol;Acc:HGNC:51241]
100887750	MRPS31P5	mitochondrial ribosomal protein S31 pseudogene 5 [Source:HGNC Symbol;Acc:HGNC:39253]
1010	CDH12	cadherin 12 [Source:HGNC Symbol;Acc:HGNC:1751]
101059918	GOLGA8R	golgin A8 family member R [Source:HGNC Symbol;Acc:HGNC:44407]
101059953	NPIPA8	nuclear pore complex interacting protein family member A8 [Source:HGNC Symbol;Acc:HGNC:41983]
10149	ADGRG2	adhesion G protein-coupled receptor G2 [Source:HGNC Symbol;Acc:HGNC:4516]
1016	CDH18	cadherin 18 [Source:HGNC Symbol;Acc:HGNC:1757]
10172	ZNF256	zinc finger protein 256 [Source:HGNC Symbol;Acc:HGNC:13049]
101928079	SLC44A3-AS1	SLC44A3 antisense RNA 1 [Source:HGNC Symbol;Acc:HGNC:49057]
101929008	GTF2IP13	general transcription factor IIi pseudogene 13 [Source:HGNC Symbol;Acc:HGNC:51725]
10230	NBR2	neighbor of BRCA1 lncRNA 2 [Source:HGNC Symbol;Acc:HGNC:20691]
10235	RASGRP2	RAS guanyl releasing protein 2 [Source:HGNC Symbol;Acc:HGNC:9879]
102724231	C3orf86	chromosome 3 open reading frame 86 [Source:HGNC Symbol;Acc:HGNC:44570]
102724250	AC240274.1	neuroblastoma breakpoint family member 1 [Source:NCBI gene (formerly Entrezgene);Acc:102724250]
102724668	DPY19L1P2	DPY19L1 pseudogene 2 [Source:HGNC Symbol;Acc:HGNC:22851]
10427	SEC24B	SEC24 homolog B, COPII coat complex component [Source:HGNC Symbol;Acc:HGNC:10704]
10464	PIBF1	progesterone immunomodulatory binding factor 1 [Source:HGNC Symbol;Acc:HGNC:23352]
10485	C1orf61	chromosome 1 open reading frame 61 [Source:HGNC Symbol;Acc:HGNC:30780]
10505	SEMA4F	ssemaphorin 4F [Source:HGNC Symbol;Acc:HGNC:10734]
10520	ZNF211	zinc finger protein 211 [Source:HGNC Symbol;Acc:HGNC:13003]
10566	AKAP3	A-kinase anchoring protein 3 [Source:HGNC Symbol;Acc:HGNC:373]
10569	SLU7	SLU7 homolog, splicing factor [Source:HGNC Symbol;Acc:HGNC:16939]
10634	GAS2L1	growth arrest specific 2 like 1 [Source:HGNC Symbol;Acc:HGNC:16955]
106481735	GTF2IP14	general transcription factor IIi pseudogene 14 [Source:HGNC Symbol;Acc:HGNC:51726]
106481796	LRRC37A15P	leucine rich repeat containing 37 member A15, pseudogene [Source:HGNC Symbol;Acc:HGNC:43819]
107161144	DTX2P1	DTX2 pseudogene 1 [Source:HGNC Symbol;Acc:HGNC:42352]
10782	ZNF274	zinc finger protein 274 [Source:HGNC Symbol;Acc:HGNC:13068]
1081	CGA	glycoprotein hormones, alpha polypeptide [Source:HGNC Symbol;Acc:HGNC:1885]
10826	FAXDC2	fatty acid hydroxylase domain containing 2 [Source:HGNC Symbol;Acc:HGNC:1334]
10855	HPSE	heparanase [Source:HGNC Symbol;Acc:HGNC:5164]
10882	C1QL1	complement C1q like 1 [Source:HGNC Symbol;Acc:HGNC:24182]
10893	MMP24	matrix metallopeptidase 24 [Source:HGNC Symbol;Acc:HGNC:7172]
11007	CCDC85B	coiled-coil domain containing 85B [Source:HGNC Symbol;Acc:HGNC:24926]
11013	TMSB15A	thymosin beta 15a [Source:HGNC Symbol;Acc:HGNC:30744]
11063	SOX30	SRY-box transcription factor 30 [Source:HGNC Symbol;Acc:HGNC:30635]
11067	DEPP1	DEPP1 autophagy regulator [Source:HGNC Symbol;Acc:HGNC:23355]
11075	STMN2	stathmin 2 [Source:HGNC Symbol;Acc:HGNC:10577]
11118	BTN3A2	butyrophilin subfamily 3 member A2 [Source:HGNC Symbol;Acc:HGNC:1139]
11178	LZTS1	leucine zipper tumor suppressor 1 [Source:HGNC Symbol;Acc:HGNC:13861]
11240	PADI2	peptidyl arginine deiminase 2 [Source:HGNC Symbol;Acc:HGNC:18341]
112752	IFT43	intraflagellar transport 43 [Source:HGNC Symbol;Acc:HGNC:29669]
11276	SYNRG	synergin gamma [Source:HGNC Symbol;Acc:HGNC:557]
112817	HOGA1	4-hydroxy-2-oxoglutarate aldolase 1 [Source:HGNC Symbol;Acc:HGNC:25155]
113510	HELQ	helicase, POLQ like [Source:HGNC Symbol;Acc:HGNC:18536]
113622	ADPRHL1	ADP-ribosylhydrolase like 1 [Source:HGNC Symbol;Acc:HGNC:21303]
113655	MFSD3	major facilitator superfamily domain containing 3 [Source:HGNC Symbol;Acc:HGNC:25157]
113675	SDSL	serine dehydratase like [Source:HGNC Symbol;Acc:HGNC:30404]
1137	CHRNA4	cholinergic receptor nicotinic alpha 4 subunit [Source:HGNC Symbol;Acc:HGNC:1958]
114335	CGB1	chorionic gonadotropin subunit beta 1 [Source:HGNC Symbol;Acc:HGNC:16721]
114659	LRRC37B	leucine rich repeat containing 37B [Source:HGNC Symbol;Acc:HGNC:29070]
114881	OSBPL7	oxysterol binding protein like 7 [Source:HGNC Symbol;Acc:HGNC:16387]
114987	WDR31	WD repeat domain 31 [Source:HGNC Symbol;Acc:HGNC:21421]
115111	SLC26A7	solute carrier family 26 member 7 [Source:HGNC Symbol;Acc:HGNC:14467]
115207	KCTD12	potassium channel tetramerization domain containing 12 [Source:HGNC Symbol;Acc:HGNC:14678]
115265	DDIT4L	DNA damage inducible transcript 4 like [Source:HGNC Symbol;Acc:HGNC:30555]
116154	PHACTR3	phosphatase and actin regulator 3 [Source:HGNC Symbol;Acc:HGNC:15833]
116372	LYPD1	LY6/PLAUR domain containing 1 [Source:HGNC Symbol;Acc:HGNC:28431]
116986	AGAP2	ArfGAP with GTPase domain, ankyrin repeat and PH domain 2 [Source:HGNC Symbol;Acc:HGNC:16921]
117581	TWIST2	twist family bHLH transcription factor 2 [Source:HGNC Symbol;Acc:HGNC:20670]
118491	CFAP70	cilia and flagella associated protein 70 [Source:HGNC Symbol;Acc:HGNC:30726]
1198	CLK3	CDC like kinase 3 [Source:HGNC Symbol;Acc:HGNC:2071]
120379	PIH1D2	PIH1 domain containing 2 [Source:HGNC Symbol;Acc:HGNC:25210]
121278	TPH2	tryptophan hydroxylase 2 [Source:HGNC Symbol;Acc:HGNC:20692]
122616	CLBA1	clathrin binding box of aftiphilin containing 1 [Source:HGNC Symbol;Acc:HGNC:20126]
122773	KLHDC1	kelch domain containing 1 [Source:HGNC Symbol;Acc:HGNC:19836]
123041	SLC24A4	solute carrier family 24 member 4 [Source:HGNC Symbol;Acc:HGNC:10978]
123228	SENP8	SUMO peptidase family member, NEDD8 specific [Source:HGNC Symbol;Acc:HGNC:22992]
1238	ACKR2	atypical chemokine receptor 2 [Source:HGNC Symbol;Acc:HGNC:1565]
124152	IQCK	IQ motif containing K [Source:HGNC Symbol;Acc:HGNC:28556]
124359	CDYL2	chromodomain Y like 2 [Source:HGNC Symbol;Acc:HGNC:23030]
124790	HEXIM2	HEXIM P-TEFb complex subunit 2 [Source:HGNC Symbol;Acc:HGNC:28591]
124817	CNTD1	cyclin N-terminal domain containing 1 [Source:HGNC Symbol;Acc:HGNC:26847]
125965	COX6B2	cytochrome c oxidase subunit 6B2 [Source:HGNC Symbol;Acc:HGNC:24380]
126068	ZNF441	zinc finger protein 441 [Source:HGNC Symbol;Acc:HGNC:20875]
126410	CYP4F22	cytochrome P450 family 4 subfamily F member 22 [Source:HGNC Symbol;Acc:HGNC:26820]
126820	WDR63	WD repeat domain 63 [Source:HGNC Symbol;Acc:HGNC:30711]
127255	LRRIQ3	leucine rich repeats and IQ motif containing 3 [Source:HGNC Symbol;Acc:HGNC:28318]
127700	OSCP1	organic solute carrier partner 1 [Source:HGNC Symbol;Acc:HGNC:29971]
128153	SPATA17	spermatogenesis associated 17 [Source:HGNC Symbol;Acc:HGNC:25184]
129285	PPP1R21	protein phosphatase 1 regulatory subunit 21 [Source:HGNC Symbol;Acc:HGNC:30595]
129450	TYW5	tRNA-yW synthesizing protein 5 [Source:HGNC Symbol;Acc:HGNC:26754]
129831	RBM45	RNA binding motif protein 45 [Source:HGNC Symbol;Acc:HGNC:24468]
130367	SGPP2	sphingosine-1-phosphate phosphatase 2 [Source:HGNC Symbol;Acc:HGNC:19953]
130399	ACVR1C	activin A receptor type 1C [Source:HGNC Symbol;Acc:HGNC:18123]
130733	TMEM178A	transmembrane protein 178A [Source:HGNC Symbol;Acc:HGNC:28517]
134	ADORA1	adenosine A1 receptor [Source:HGNC Symbol;Acc:HGNC:262]
134359	POC5	POC5 centriolar protein [Source:HGNC Symbol;Acc:HGNC:26658]
134548	SOWAHA	sosondowah ankyrin repeat domain family member A [Source:HGNC Symbol;Acc:HGNC:27033]
134829	CLVS2	clavesin 2 [Source:HGNC Symbol;Acc:HGNC:23046]
135398	C6orf141	chromosome 6 open reading frame 141 [Source:HGNC Symbol;Acc:HGNC:21351]
137209	ZNF572	zinc finger protein 572 [Source:HGNC Symbol;Acc:HGNC:26758]
137994	LETM2	leucine zipper and EF-hand containing transmembrane protein 2 [Source:HGNC Symbol;Acc:HGNC:14648]
139067	SPANXN3	SPANX family member N3 [Source:HGNC Symbol;Acc:HGNC:33176]
140468	COX11P1	COX11 pseudogene 1 [Source:HGNC Symbol;Acc:HGNC:2262]
140825	NEURL2	neuralized E3 ubiquitin protein ligase 2 [Source:HGNC Symbol;Acc:HGNC:16156]
142684	RAB40A	RAB40A, member RAS oncogene family [Source:HGNC Symbol;Acc:HGNC:18283]
1428	CRYM	crystallin mu [Source:HGNC Symbol;Acc:HGNC:2418]
142913	CFL1P1	cofilin 1 pseudogene 1 [Source:HGNC Symbol;Acc:HGNC:28560]
144715	RAD9B	RAD9 checkpoint clamp component B [Source:HGNC Symbol;Acc:HGNC:21700]
146562	C16orf71	chromosome 16 open reading frame 71 [Source:HGNC Symbol;Acc:HGNC:25081]
146845	CFAP52	cilia and flagella associated protein 52 [Source:HGNC Symbol;Acc:HGNC:16053]
1471	CST3	cystatin C [Source:HGNC Symbol;Acc:HGNC:2475]
147929	ZNF565	zinc finger protein 565 [Source:HGNC Symbol;Acc:HGNC:26726]
147948	ZNF582	zinc finger protein 582 [Source:HGNC Symbol;Acc:HGNC:26421]
148113	CILP2	cartilage intermediate layer protein 2 [Source:HGNC Symbol;Acc:HGNC:24213]
150223	YDJC	YdjC chitooligosaccharide deacetylase homolog [Source:HGNC Symbol;Acc:HGNC:27158]
150737	TTC30B	tetratricopeptide repeat domain 30B [Source:HGNC Symbol;Acc:HGNC:26425]
151525	WDSUB1	WD repeat, sterile alpha motif and U-box domain containing 1 [Source:HGNC Symbol;Acc:HGNC:26697]
152110	NEK10	NIMA related kinase 10 [Source:HGNC Symbol;Acc:HGNC:18592]
152519	NIPAL1	NIPA like domain containing 1 [Source:HGNC Symbol;Acc:HGNC:27194]
1545	CYP1B1	cytochrome P450 family 1 subfamily B member 1 [Source:HGNC Symbol;Acc:HGNC:2597]
157638	LRATD2	LRAT domain containing 2 [Source:HGNC Symbol;Acc:HGNC:24166]
1577	CYP3A5	cytochrome P450 family 3 subfamily A member 5 [Source:HGNC Symbol;Acc:HGNC:2638]
158763	ARHGAP36	Rho GTPase activating protein 36 [Source:HGNC Symbol;Acc:HGNC:26388]
161394	SAMD15	sterile alpha motif domain containing 15 [Source:HGNC Symbol;Acc:HGNC:18631]
161582	DNAAF4	dynein axonemal assembly factor 4 [Source:HGNC Symbol;Acc:HGNC:21493]
161882	ZFPM1	zinc finger protein, FOG family member 1 [Source:HGNC Symbol;Acc:HGNC:19762]
162461	TMEM92	transmembrane protein 92 [Source:HGNC Symbol;Acc:HGNC:26579]
163087	ZNF383	zinc finger protein 383 [Source:HGNC Symbol;Acc:HGNC:18609]
163933	FAM43B	family with sequence similarity 43 member B [Source:HGNC Symbol;Acc:HGNC:31791]
165679	SPTSSB	serine palmitoyltransferase small subunit B [Source:HGNC Symbol;Acc:HGNC:24045]
169611	OLFML2A	olfactomedin like 2A [Source:HGNC Symbol;Acc:HGNC:27270]
170384	FUT11	fucosyltransferase 11 [Source:HGNC Symbol;Acc:HGNC:19233]
170959	ZNF431	zinc finger protein 431 [Source:HGNC Symbol;Acc:HGNC:20809]
170961	ANKRD24	ankyrin repeat domain 24 [Source:HGNC Symbol;Acc:HGNC:29424]
171177	RHOV	ras homolog family member V [Source:HGNC Symbol;Acc:HGNC:18313]
1773	DNASE1	deoxyribonuclease 1 [Source:HGNC Symbol;Acc:HGNC:2956]
1813	DRD2	dopamine receptor D2 [Source:HGNC Symbol;Acc:HGNC:3023]
1831	TSC22D3	TSC22 domain family member 3 [Source:HGNC Symbol;Acc:HGNC:3051]
185	AGTR1	angiotensin II receptor type 1 [Source:HGNC Symbol;Acc:HGNC:336]
1903	S1PR3	sphingosine-1-phosphate receptor 3 [Source:HGNC Symbol;Acc:HGNC:3167]
196385	DNAH10	dynein axonemal heavy chain 10 [Source:HGNC Symbol;Acc:HGNC:2941]
199692	ZNF627	zinc finger protein 627 [Source:HGNC Symbol;Acc:HGNC:30570]
199800	ADM5	adrenomedullin 5 (putative) [Source:HGNC Symbol;Acc:HGNC:27293]
200765	TIGD1	tigger transposable element derived 1 [Source:HGNC Symbol;Acc:HGNC:14523]
201134	CEP112	centrosomal protein 112 [Source:HGNC Symbol;Acc:HGNC:28514]
201780	SLC10A4	solute carrier family 10 member 4 [Source:HGNC Symbol;Acc:HGNC:22980]
201973	PRIMPOL	primase and DNA directed polymerase [Source:HGNC Symbol;Acc:HGNC:26575]
2021	ENDOG	endonuclease G [Source:HGNC Symbol;Acc:HGNC:3346]
203190	LGI3	leucine rich repeat LGI family member 3 [Source:HGNC Symbol;Acc:HGNC:18711]
2046	EPHA8	EPH receptor A8 [Source:HGNC Symbol;Acc:HGNC:3391]
204962	SLC44A5	solute carrier family 44 member 5 [Source:HGNC Symbol;Acc:HGNC:28524]
219621	CABCOCO1	ciliary associated calcium binding coiled-coil 1 [Source:HGNC Symbol;Acc:HGNC:28678]
219855	SLC37A2	solute carrier family 37 member 2 [Source:HGNC Symbol;Acc:HGNC:20644]
220004	PPP1R32	protein phosphatase 1 regulatory subunit 32 [Source:HGNC Symbol;Acc:HGNC:28869]
220323	OAF	out at first homolog [Source:HGNC Symbol;Acc:HGNC:28752]
220965	FAM13C	family with sequence similarity 13 member C [Source:HGNC Symbol;Acc:HGNC:19371]
221442	ADCY10P1	ADCY10 pseudogene 1 [Source:HGNC Symbol;Acc:HGNC:44143]
221895	JAZF1	JAZF zinc finger 1 [Source:HGNC Symbol;Acc:HGNC:28917]
222234	FAM185A	family with sequence similarity 185 member A [Source:HGNC Symbol;Acc:HGNC:22412]
222696	ZSCAN23	zinc finger and SCAN domain containing 23 [Source:HGNC Symbol;Acc:HGNC:21193]
222967	RSPH10B	radial spoke head 10 homolog B [Source:HGNC Symbol;Acc:HGNC:27362]
22846	VASH1	vasohibin 1 [Source:HGNC Symbol;Acc:HGNC:19964]
22863	ATG14	autophagy related 14 [Source:HGNC Symbol;Acc:HGNC:19962]
22874	PLEKHA6	pleckstrin homology domain containing A6 [Source:HGNC Symbol;Acc:HGNC:17053]
22932	POMZP3	POM121 and ZP3 fusion [Source:HGNC Symbol;Acc:HGNC:9203]
22978	NT5C2	5'-nucleotidase, cytosolic II [Source:HGNC Symbol;Acc:HGNC:8022]
23013	SPEN	spen family transcriptional repressor [Source:HGNC Symbol;Acc:HGNC:17575]
23081	KDM4C	lysine demethylase 4C [Source:HGNC Symbol;Acc:HGNC:17071]
23205	ACSBG1	acyl-CoA synthetase bubblegum family member 1 [Source:HGNC Symbol;Acc:HGNC:29567]
23281	MTUS2	microtubule associated scaffold protein 2 [Source:HGNC Symbol;Acc:HGNC:20595]
23304	UBR2	ubiquitin protein ligase E3 component n-recognin 2 [Source:HGNC Symbol;Acc:HGNC:21289]
23306	NEMP1	nuclear envelope integral membrane protein 1 [Source:HGNC Symbol;Acc:HGNC:29001]
23322	RPGRIP1L	RPGRIP1 like [Source:HGNC Symbol;Acc:HGNC:29168]
23333	DPY19L1	dpy-19 like C-mannosyltransferase 1 [Source:HGNC Symbol;Acc:HGNC:22205]
23428	SLC7A8	solute carrier family 7 member 8 [Source:HGNC Symbol;Acc:HGNC:11066]
23671	TMEFF2	transmembrane protein with EGF like and two follistatin like domains 2 [Source:HGNC Symbol;Acc:HGNC:11867]
245973	ATP6V1C2	ATPase H+ transporting V1 subunit C2 [Source:HGNC Symbol;Acc:HGNC:18264]
246269	AFG1L	AFG1 like ATPase [Source:HGNC Symbol;Acc:HGNC:16411]
246329	STAC3	SH3 and cysteine rich domain 3 [Source:HGNC Symbol;Acc:HGNC:28423]
253152	EPHX4	epoxide hydrolase 4 [Source:HGNC Symbol;Acc:HGNC:23758]
2537	IFI6	interferon alpha inducible protein 6 [Source:HGNC Symbol;Acc:HGNC:4054]
253970	SFTA3	surfactant associated 3 [Source:HGNC Symbol;Acc:HGNC:18387]
255239	ANKK1	ankyrin repeat and kinase domain containing 1 [Source:HGNC Symbol;Acc:HGNC:21027]
255809	C19orf38	chromosome 19 open reading frame 38 [Source:HGNC Symbol;Acc:HGNC:34073]
256236	NAPSB	napsin B aspartic peptidase, pseudogene [Source:HGNC Symbol;Acc:HGNC:13396]
256643	BCLAF3	BCLAF1 and THRAP3 family member 3 [Source:HGNC Symbol;Acc:HGNC:27413]
257044	CATSPERE	catsper channel auxiliary subunit epsilon [Source:HGNC Symbol;Acc:HGNC:28491]
257144	GCSAM	germinal center associated signaling and motility [Source:HGNC Symbol;Acc:HGNC:20253]
257236	CCDC96	coiled-coil domain containing 96 [Source:HGNC Symbol;Acc:HGNC:26900]
2583	B4GALNT1	beta-1,4-N-acetyl-galactosaminyltransferase 1 [Source:HGNC Symbol;Acc:HGNC:4117]
25943	C20orf194	chromosome 20 open reading frame 194 [Source:HGNC Symbol;Acc:HGNC:17721]
25949	SYF2	SYF2 pre-mRNA splicing factor [Source:HGNC Symbol;Acc:HGNC:19824]
25999	CLIP3	CAP-Gly domain containing linker protein 3 [Source:HGNC Symbol;Acc:HGNC:24314]
26046	LTN1	listerin E3 ubiquitin protein ligase 1 [Source:HGNC Symbol;Acc:HGNC:13082]
26093	CCDC9	coiled-coil domain containing 9 [Source:HGNC Symbol;Acc:HGNC:24560]
26140	TTLL3	tubulin tyrosine ligase like 3 [Source:HGNC Symbol;Acc:HGNC:24483]
26269	FBXO8	F-box protein 8 [Source:HGNC Symbol;Acc:HGNC:13587]
26276	VPS33B	VPS33B late endosome and lysosome associated [Source:HGNC Symbol;Acc:HGNC:12712]
26278	SACS	sacsin molecular chaperone [Source:HGNC Symbol;Acc:HGNC:10519]
27147	DENND2A	DENN domain containing 2A [Source:HGNC Symbol;Acc:HGNC:22212]
27199	OXGR1	oxoglutarate receptor 1 [Source:HGNC Symbol;Acc:HGNC:4531]
27253	PCDH17	protocadherin 17 [Source:HGNC Symbol;Acc:HGNC:14267]
27293	SMPDL3B	sphingomyelin phosphodiesterase acid like 3B [Source:HGNC Symbol;Acc:HGNC:21416]
28231	SLCO4A1	solute carrier organic anion transporter family member 4A1 [Source:HGNC Symbol;Acc:HGNC:10953]
2824	GPM6B	glycoprotein M6B [Source:HGNC Symbol;Acc:HGNC:4461]
284111	SLC13A5	solute carrier family 13 member 5 [Source:HGNC Symbol;Acc:HGNC:23089]
284325	C19orf54	chromosome 19 open reading frame 54 [Source:HGNC Symbol;Acc:HGNC:24758]
284371	ZNF841	zinc finger protein 841 [Source:HGNC Symbol;Acc:HGNC:27611]
2846	LPAR4	lysophosphatidic acid receptor 4 [Source:HGNC Symbol;Acc:HGNC:4478]
284695	ZNF326	zinc finger protein 326 [Source:HGNC Symbol;Acc:HGNC:14104]
284716	RIMKLA	ribosomal modification protein rimK like family member A [Source:HGNC Symbol;Acc:HGNC:28725]
285282	RABL3	RAB, member of RAS oncogene family like 3 [Source:HGNC Symbol;Acc:HGNC:18072]
285331	CCDC66	coiled-coil domain containing 66 [Source:HGNC Symbol;Acc:HGNC:27709]
285636	C5orf51	chromosome 5 open reading frame 51 [Source:HGNC Symbol;Acc:HGNC:27750]
285955	SPDYE1	speedy/RINGO cell cycle regulator family member E1 [Source:HGNC Symbol;Acc:HGNC:16408]
286016	TPI1P2	triosephosphate isomerase 1 pseudogene 2 [Source:HGNC Symbol;Acc:HGNC:38069]
28965	SLC27A6	solute carrier family 27 member 6 [Source:HGNC Symbol;Acc:HGNC:11000]
29057	FAM156A	family with sequence similarity 156 member A [Source:HGNC Symbol;Acc:HGNC:30114]
29798	C2orf27A	chromosome 2 open reading frame 27A [Source:HGNC Symbol;Acc:HGNC:25077]
29958	DMGDH	dimethylglycine dehydrogenase [Source:HGNC Symbol;Acc:HGNC:24475]
3104	ZBTB48	zinc finger and BTB domain containing 48 [Source:HGNC Symbol;Acc:HGNC:4930]
3127	HLA-DRB5	major histocompatibility complex, class II, DR beta 5 [Source:HGNC Symbol;Acc:HGNC:4953]
3131	HLF	HLF transcription factor, PAR bZIP family member [Source:HGNC Symbol;Acc:HGNC:4977]
3200	HOXA3	homeobox A3 [Source:HGNC Symbol;Acc:HGNC:5104]
3213	HOXB3	homeobox B3 [Source:HGNC Symbol;Acc:HGNC:5114]
3242	HPD	4-hydroxyphenylpyruvate dioxygenase [Source:HGNC Symbol;Acc:HGNC:5147]
333926	PPM1J	protein phosphatase, Mg2+/Mn2+ dependent 1J [Source:HGNC Symbol;Acc:HGNC:20785]
337882	KRTAP19-1	keratin associated protein 19-1 [Source:HGNC Symbol;Acc:HGNC:18936]
337978	KRTAP21-2	keratin associated protein 21-2 [Source:HGNC Symbol;Acc:HGNC:18946]
338761	C1QL4	complement C1q like 4 [Source:HGNC Symbol;Acc:HGNC:31416]
339122	RAB43	RAB43, member RAS oncogene family [Source:HGNC Symbol;Acc:HGNC:19983]
339768	ESPNL	espin like [Source:HGNC Symbol;Acc:HGNC:27937]
3400	ID4	inhibitor of DNA binding 4, HLH protein [Source:HGNC Symbol;Acc:HGNC:5363]
340393	TMEM249	transmembrane protein 249 [Source:HGNC Symbol;Acc:HGNC:44155]
342979	PALM3	paralemmin 3 [Source:HGNC Symbol;Acc:HGNC:33274]
344838	PAQR9	progestin and adipoQ receptor family member 9 [Source:HGNC Symbol;Acc:HGNC:30131]
346689	KLRG2	killer cell lectin like receptor G2 [Source:HGNC Symbol;Acc:HGNC:24778]
347475	CCDC160	coiled-coil domain containing 160 [Source:HGNC Symbol;Acc:HGNC:37286]
348801	LNP1	leukemia NUP98 fusion partner 1 [Source:HGNC Symbol;Acc:HGNC:28014]
353189	SLCO4C1	solute carrier organic anion transporter family member 4C1 [Source:HGNC Symbol;Acc:HGNC:23612]
358	AQP1	aquaporin 1 (Colton blood group) [Source:HGNC Symbol;Acc:HGNC:633]
3633	INPP5B	inositol polyphosphate-5-phosphatase B [Source:HGNC Symbol;Acc:HGNC:6077]
3647	EIF3EP1	eukaryotic translation initiation factor 3 subunit E pseudogene 1 [Source:HGNC Symbol;Acc:HGNC:6102]
3708	ITPR1	inositol 1,4,5-trisphosphate receptor type 1 [Source:HGNC Symbol;Acc:HGNC:6180]
373	TRIM23	tripartite motif containing 23 [Source:HGNC Symbol;Acc:HGNC:660]
374618	TEX9	testis expressed 9 [Source:HGNC Symbol;Acc:HGNC:29585]
374899	ZNF829	zinc finger protein 829 [Source:HGNC Symbol;Acc:HGNC:34032]
3749	KCNC4	potassium voltage-gated channel subfamily C member 4 [Source:HGNC Symbol;Acc:HGNC:6236]
375387	NRROS	negative regulator of reactive oxygen species [Source:HGNC Symbol;Acc:HGNC:24613]
375513	GUSBP4	GUSB pseudogene 4 [Source:HGNC Symbol;Acc:HGNC:18220]
3775	KCNK1	potassium two pore domain channel subfamily K member 1 [Source:HGNC Symbol;Acc:HGNC:6272]
387082	SUMO4	small ubiquitin like modifier 4 [Source:HGNC Symbol;Acc:HGNC:21181]
387522	TMEM189-UBE2V1	TMEM189-UBE2V1 readthrough [Source:HGNC Symbol;Acc:HGNC:33521]
387914	SHISA2	shisa family member 2 [Source:HGNC Symbol;Acc:HGNC:20366]
388284	C16orf86	chromosome 16 open reading frame 86 [Source:HGNC Symbol;Acc:HGNC:33755]
388394	RPRML	reprimo like [Source:HGNC Symbol;Acc:HGNC:32422]
388531	RGS9BP	regulator of G protein signaling 9 binding protein [Source:HGNC Symbol;Acc:HGNC:30304]
388585	HES5	hes family bHLH transcription factor 5 [Source:HGNC Symbol;Acc:HGNC:19764]
388650	DIPK1A	divergent protein kinase domain 1A [Source:HGNC Symbol;Acc:HGNC:32213]
388677	NOTCH2NLA	notch 2 N-terminal like A [Source:HGNC Symbol;Acc:HGNC:31862]
388695	LYSMD1	LysM domain containing 1 [Source:HGNC Symbol;Acc:HGNC:32070]
389658	ALKAL1	ALK and LTK ligand 1 [Source:HGNC Symbol;Acc:HGNC:33775]
389692	MAFA	MAF bZIP transcription factor A [Source:HGNC Symbol;Acc:HGNC:23145]
390010	NKX1-2	NK1 homeobox 2 [Source:HGNC Symbol;Acc:HGNC:31652]
3995	FADS3	fatty acid desaturase 3 [Source:HGNC Symbol;Acc:HGNC:3576]
399979	SNX19	sorting nexin 19 [Source:HGNC Symbol;Acc:HGNC:21532]
400566	C17orf97	chromosome 17 open reading frame 97 [Source:HGNC Symbol;Acc:HGNC:33800]
400720	ZNF772	zinc finger protein 772 [Source:HGNC Symbol;Acc:HGNC:33106]
400745	SH2D5	SH2 domain containing 5 [Source:HGNC Symbol;Acc:HGNC:28819]
401067	IQCF3	IQ motif containing F3 [Source:HGNC Symbol;Acc:HGNC:31816]
401251	SAPCD1	suppressor APC domain containing 1 [Source:HGNC Symbol;Acc:HGNC:13938]
401509	ZNF658B	zinc finger protein 658B (pseudogene) [Source:HGNC Symbol;Acc:HGNC:32033]
4051	CYP4F3	cytochrome P450 family 4 subfamily F member 3 [Source:HGNC Symbol;Acc:HGNC:2646]
4110	MAGEA11	MAGE family member A11 [Source:HGNC Symbol;Acc:HGNC:6798]
4145	MATK	megakaryocyte-associated tyrosine kinase [Source:HGNC Symbol;Acc:HGNC:6906]
4207	BORCS8-MEF2B	BORCS8-MEF2B readthrough [Source:HGNC Symbol;Acc:HGNC:39979]
421	ARVCF	ARVCF delta catenin family member [Source:HGNC Symbol;Acc:HGNC:728]
440435	GPR179	G protein-coupled receptor 179 [Source:HGNC Symbol;Acc:HGNC:31371]
441124	GTF2IP20	general transcription factor IIi pseudogene 20 [Source:HGNC Symbol;Acc:HGNC:51732]
441150	C6orf226	chromosome 6 open reading frame 226 [Source:HGNC Symbol;Acc:HGNC:34431]
441381	LRRC24	leucine rich repeat containing 24 [Source:HGNC Symbol;Acc:HGNC:28947]
441478	NRARP	NOTCH regulated ankyrin repeat protein [Source:HGNC Symbol;Acc:HGNC:33843]
441549	CDNF	cerebral dopamine neurotrophic factor [Source:HGNC Symbol;Acc:HGNC:24913]
441631	TSPAN11	tetraspanin 11 [Source:HGNC Symbol;Acc:HGNC:30795]
442112	SERBP1P5	SERPINE1 mRNA binding protein 1 pseudogene 5 [Source:HGNC Symbol;Acc:HGNC:44632]
4435	CITED1	Cbp/p300 interacting transactivator with Glu/Asp rich carboxy-terminal domain 1 [Source:HGNC Symbol;Acc:HGNC:1986]
4494	MT1F	metallothionein 1F [Source:HGNC Symbol;Acc:HGNC:7398]
4520	MTF1	metal regulatory transcription factor 1 [Source:HGNC Symbol;Acc:HGNC:7428]
4547	MTTP	microsomal triglyceride transfer protein [Source:HGNC Symbol;Acc:HGNC:7467]
4636	MYL5	myosin light chain 5 [Source:HGNC Symbol;Acc:HGNC:7586]
4647	MYO7A	myosin VIIA [Source:HGNC Symbol;Acc:HGNC:7606]
4804	NGFR	nerve growth factor receptor [Source:HGNC Symbol;Acc:HGNC:7809]
4828	NMB	neuromedin B [Source:HGNC Symbol;Acc:HGNC:7842]
4861	NPAS1	neuronal PAS domain protein 1 [Source:HGNC Symbol;Acc:HGNC:7894]
4884	NPTX1	neuronal pentraxin 1 [Source:HGNC Symbol;Acc:HGNC:7952]
492303	GEMIN8P4	gem nuclear organelle associated protein 8 pseudogene 4 [Source:HGNC Symbol;Acc:HGNC:37979]
49855	SCAPER	S-phase cyclin A associated protein in the ER [Source:HGNC Symbol;Acc:HGNC:13081]
5026	P2RX5	purinergic receptor P2X 5 [Source:HGNC Symbol;Acc:HGNC:8536]
5051	PAFAH2	platelet activating factor acetylhydrolase 2 [Source:HGNC Symbol;Acc:HGNC:8579]
51054	PLEKHA8P1	pleckstrin homology domain containing A8 pseudogene 1 [Source:HGNC Symbol;Acc:HGNC:30222]
51131	PHF11	PHD finger protein 11 [Source:HGNC Symbol;Acc:HGNC:17024]
51147	ING4	inhibitor of growth family member 4 [Source:HGNC Symbol;Acc:HGNC:19423]
51162	EGFL7	EGF like domain multiple 7 [Source:HGNC Symbol;Acc:HGNC:20594]
51191	HERC5	HECT and RLD domain containing E3 ubiquitin protein ligase 5 [Source:HGNC Symbol;Acc:HGNC:24368]
51265	CDKL3	cyclin dependent kinase like 3 [Source:HGNC Symbol;Acc:HGNC:15483]
51277	DNAJC27	DnaJ heat shock protein family (Hsp40) member C27 [Source:HGNC Symbol;Acc:HGNC:30290]
51310	SLC22A17	solute carrier family 22 member 17 [Source:HGNC Symbol;Acc:HGNC:23095]
51315	KRCC1	lysine rich coiled-coil 1 [Source:HGNC Symbol;Acc:HGNC:28039]
51655	RASD1	ras related dexamethasone induced 1 [Source:HGNC Symbol;Acc:HGNC:15828]
51657	STYXL1	serine/threonine/tyrosine interacting like 1 [Source:HGNC Symbol;Acc:HGNC:18165]
5172	SLC26A4	solute carrier family 26 member 4 [Source:HGNC Symbol;Acc:HGNC:8818]
5289	PIK3C3	phosphatidylinositol 3-kinase catalytic subunit type 3 [Source:HGNC Symbol;Acc:HGNC:8974]
53407	STX18	syntaxin 18 [Source:HGNC Symbol;Acc:HGNC:15942]
53947	A4GALT	alpha 1,4-galactosyltransferase (P blood group) [Source:HGNC Symbol;Acc:HGNC:18149]
541565	C8orf58	chromosome 8 open reading frame 58 [Source:HGNC Symbol;Acc:HGNC:32233]
54492	NEURL1B	neuralized E3 ubiquitin protein ligase 1B [Source:HGNC Symbol;Acc:HGNC:35422]
54520	CCDC93	coiled-coil domain containing 93 [Source:HGNC Symbol;Acc:HGNC:25611]
54626	HES2	hes family bHLH transcription factor 2 [Source:HGNC Symbol;Acc:HGNC:16005]
54716	SLC6A20	solute carrier family 6 member 20 [Source:HGNC Symbol;Acc:HGNC:30927]
54799	MBTD1	mbt domain containing 1 [Source:HGNC Symbol;Acc:HGNC:19866]
54802	TRIT1	tRNA isopentenyltransferase 1 [Source:HGNC Symbol;Acc:HGNC:20286]
54879	ST7L	suppression of tumorigenicity 7 like [Source:HGNC Symbol;Acc:HGNC:18441]
54881	TEX10	testis expressed 10 [Source:HGNC Symbol;Acc:HGNC:25988]
54916	TMEM260	transmembrane protein 260 [Source:HGNC Symbol;Acc:HGNC:20185]
54957	TXNL4B	thioredoxin like 4B [Source:HGNC Symbol;Acc:HGNC:26041]
54958	TMEM160	transmembrane protein 160 [Source:HGNC Symbol;Acc:HGNC:26042]
54972	TMEM132A	transmembrane protein 132A [Source:HGNC Symbol;Acc:HGNC:31092]
54980	C2orf42	chromosome 2 open reading frame 42 [Source:HGNC Symbol;Acc:HGNC:26056]
54997	TESC	tescalcin [Source:HGNC Symbol;Acc:HGNC:26065]
55057	CRYBG2	crystallin beta-gamma domain containing 2 [Source:HGNC Symbol;Acc:HGNC:17295]
55092	TMEM51	transmembrane protein 51 [Source:HGNC Symbol;Acc:HGNC:25488]
55159	RFWD3	ring finger and WD repeat domain 3 [Source:HGNC Symbol;Acc:HGNC:25539]
55194	EVA1B	eva-1 homolog B [Source:HGNC Symbol;Acc:HGNC:25558]
55203	LGI2	leucine rich repeat LGI family member 2 [Source:HGNC Symbol;Acc:HGNC:18710]
55296	TBC1D19	TBC1 domain family member 19 [Source:HGNC Symbol;Acc:HGNC:25624]
55316	RSAD1	radical S-adenosyl methionine domain containing 1 [Source:HGNC Symbol;Acc:HGNC:25634]
55320	MIS18BP1	MIS18 binding protein 1 [Source:HGNC Symbol;Acc:HGNC:20190]
55356	SLC22A15	solute carrier family 22 member 15 [Source:HGNC Symbol;Acc:HGNC:20301]
55422	ZNF331	zinc finger protein 331 [Source:HGNC Symbol;Acc:HGNC:15489]
55582	KIF27	kinesin family member 27 [Source:HGNC Symbol;Acc:HGNC:18632]
55631	LRRC40	leucine rich repeat containing 40 [Source:HGNC Symbol;Acc:HGNC:26004]
55647	RAB20	RAB20, member RAS oncogene family [Source:HGNC Symbol;Acc:HGNC:18260]
55732	C1orf112	chromosome 1 open reading frame 112 [Source:HGNC Symbol;Acc:HGNC:25565]
55758	RCOR3	REST corepressor 3 [Source:HGNC Symbol;Acc:HGNC:25594]
55783	CMTR2	cap methyltransferase 2 [Source:HGNC Symbol;Acc:HGNC:25635]
55815	TSNAXIP1	translin associated factor X interacting protein 1 [Source:HGNC Symbol;Acc:HGNC:18586]
55823	VPS11	VPS11 core subunit of CORVET and HOPS complexes [Source:HGNC Symbol;Acc:HGNC:14583]
55837	EAPP	E2F associated phosphoprotein [Source:HGNC Symbol;Acc:HGNC:19312]
55860	ACTR10	actin related protein 10 [Source:HGNC Symbol;Acc:HGNC:17372]
55879	GABRQ	gamma-aminobutyric acid type A receptor subunit theta [Source:HGNC Symbol;Acc:HGNC:14454]
55924	INKA2	inka box actin regulator 2 [Source:HGNC Symbol;Acc:HGNC:28045]
55957	LIN37	lin-37 DREAM MuvB core complex component [Source:HGNC Symbol;Acc:HGNC:33234]
56063	TMEM234	transmembrane protein 234 [Source:HGNC Symbol;Acc:HGNC:28837]
56098	PCDHGC4	protocadherin gamma subfamily C, 4 [Source:HGNC Symbol;Acc:HGNC:8717]
56260	C8orf44	chromosome 8 open reading frame 44 [Source:HGNC Symbol;Acc:HGNC:25646]
56261	GPCPD1	glycerophosphocholine phosphodiesterase 1 [Source:HGNC Symbol;Acc:HGNC:26957]
5648	MASP1	mannan binding lectin serine peptidase 1 [Source:HGNC Symbol;Acc:HGNC:6901]
56731	SLC2A4RG	SLC2A4 regulator [Source:HGNC Symbol;Acc:HGNC:15930]
56906	THAP10	THAP domain containing 10 [Source:HGNC Symbol;Acc:HGNC:23193]
56946	EMSY	EMSY transcriptional repressor, BRCA2 interacting [Source:HGNC Symbol;Acc:HGNC:18071]
57102	C12orf4	chromosome 12 open reading frame 4 [Source:HGNC Symbol;Acc:HGNC:1184]
57343	ZNF304	zinc finger protein 304 [Source:HGNC Symbol;Acc:HGNC:13505]
57396	CLK4	CDC like kinase 4 [Source:HGNC Symbol;Acc:HGNC:13659]
57494	RIMKLB	ribosomal modification protein rimK like family member B [Source:HGNC Symbol;Acc:HGNC:29228]
57507	ZNF608	zinc finger protein 608 [Source:HGNC Symbol;Acc:HGNC:29238]
57526	PCDH19	protocadherin 19 [Source:HGNC Symbol;Acc:HGNC:14270]
57575	PCDH10	protocadherin 10 [Source:HGNC Symbol;Acc:HGNC:13404]
57577	CCDC191	coiled-coil domain containing 191 [Source:HGNC Symbol;Acc:HGNC:29272]
57614	RELCH	RAB11 binding and LisH domain, coiled-coil and HEAT repeat containing [Source:HGNC Symbol;Acc:HGNC:29289]
57643	ZSWIM5	zinc finger SWIM-type containing 5 [Source:HGNC Symbol;Acc:HGNC:29299]
57662	CAMSAP3	calmodulin regulated spectrin associated protein family member 3 [Source:HGNC Symbol;Acc:HGNC:29307]
57732	ZFYVE28	zinc finger FYVE-type containing 28 [Source:HGNC Symbol;Acc:HGNC:29334]
5794	PTPRH	protein tyrosine phosphatase receptor type H [Source:HGNC Symbol;Acc:HGNC:9672]
58484	NLRC4	NLR family CARD domain containing 4 [Source:HGNC Symbol;Acc:HGNC:16412]
59274	TLNRD1	talin rod domain containing 1 [Source:HGNC Symbol;Acc:HGNC:13519]
59284	CACNG7	calcium voltage-gated channel auxiliary subunit gamma 7 [Source:HGNC Symbol;Acc:HGNC:13626]
59285	CACNG6	calcium voltage-gated channel auxiliary subunit gamma 6 [Source:HGNC Symbol;Acc:HGNC:13625]
59344	ALOXE3	arachidonate lipoxygenase 3 [Source:HGNC Symbol;Acc:HGNC:13743]
59348	ZNF350	zinc finger protein 350 [Source:HGNC Symbol;Acc:HGNC:16656]
60401	EDA2R	ectodysplasin A2 receptor [Source:HGNC Symbol;Acc:HGNC:17756]
611	OPN1SW	opsin 1, short wave sensitive [Source:HGNC Symbol;Acc:HGNC:1012]
6307	MSMO1	methylsterol monooxygenase 1 [Source:HGNC Symbol;Acc:HGNC:10545]
6331	SCN5A	sodium voltage-gated channel alpha subunit 5 [Source:HGNC Symbol;Acc:HGNC:10593]
6405	SEMA3F	semaphorin 3F [Source:HGNC Symbol;Acc:HGNC:10728]
64080	RBKS	ribokinase [Source:HGNC Symbol;Acc:HGNC:30325]
64130	LIN7B	lin-7 homolog B, crumbs cell polarity complex component [Source:HGNC Symbol;Acc:HGNC:17788]
642935	ADAMTS7P4	ADAMTS7 pseudogene 4 [Source:HGNC Symbol;Acc:HGNC:49410]
64320	RNF25	ring finger protein 25 [Source:HGNC Symbol;Acc:HGNC:14662]
643382	TMEM253	transmembrane protein 253 [Source:HGNC Symbol;Acc:HGNC:32545]
64399	HHIP	hedgehog interacting protein [Source:HGNC Symbol;Acc:HGNC:14866]
644019	CBWD6	COBW domain containing 6 [Source:HGNC Symbol;Acc:HGNC:31978]
644435	AGGF1P2	angiogenic factor with G-patch and FHA domains 1 pseudogene 2 [Source:HGNC Symbol;Acc:HGNC:38052]
646450	ARIH2OS	ARIH2 opposite strand lncRNA [Source:HGNC Symbol;Acc:HGNC:34425]
648359	ABHD17AP3	ABHD17A pseudogene 3 [Source:HGNC Symbol;Acc:HGNC:34041]
65008	MRPL1	mitochondrial ribosomal protein L1 [Source:HGNC Symbol;Acc:HGNC:14275]
6507	SLC1A3	solute carrier family 1 member 3 [Source:HGNC Symbol;Acc:HGNC:10941]
650794	MIPEPP3	mitochondrial intermediate peptidase pseudogene 3 [Source:HGNC Symbol;Acc:HGNC:39458]
6524	SLC5A2	solute carrier family 5 member 2 [Source:HGNC Symbol;Acc:HGNC:11037]
652411	RPSAP44	ribosomal protein SA pseudogene 44 [Source:HGNC Symbol;Acc:HGNC:36891]
653075	GOLGA8T	golgin A8 family member T [Source:HGNC Symbol;Acc:HGNC:44410]
6615	SNAI1	snail family transcriptional repressor 1 [Source:HGNC Symbol;Acc:HGNC:11128]
6659	SOX4	SRY-box transcription factor 4 [Source:HGNC Symbol;Acc:HGNC:11200]
666	BOK	BCL2 family apoptosis regulator BOK [Source:HGNC Symbol;Acc:HGNC:1087]
6691	SPINK2	serine peptidase inhibitor Kazal type 2 [Source:HGNC Symbol;Acc:HGNC:11245]
6752	SSTR2	somatostatin receptor 2 [Source:HGNC Symbol;Acc:HGNC:11331]
6813	STXBP2	syntaxin binding protein 2 [Source:HGNC Symbol;Acc:HGNC:11445]
6905	TBCE	tubulin folding cofactor E [Source:HGNC Symbol;Acc:HGNC:11582]
695	BTK	Bruton tyrosine kinase [Source:HGNC Symbol;Acc:HGNC:1133]
7060	THBS4	thrombospondin 4 [Source:HGNC Symbol;Acc:HGNC:11788]
7080	NKX2-1	NK2 homeobox 1 [Source:HGNC Symbol;Acc:HGNC:11825]
7148	TNXB	tenascin XB [Source:HGNC Symbol;Acc:HGNC:11976]
7270	TTF1	transcription termination factor 1 [Source:HGNC Symbol;Acc:HGNC:12397]
728407	PARGP1	poly(ADP-ribose) glycohydrolase pseudogene 1 [Source:HGNC Symbol;Acc:HGNC:45008]
728806	NSFP1	N-ethylmaleimide-sensitive factor pseudogene 1 [Source:HGNC Symbol;Acc:HGNC:31405]
729092	AGAP5	ArfGAP with GTPase domain, ankyrin repeat and PH domain 5 [Source:HGNC Symbol;Acc:HGNC:23467]
729096	BMS1P4	BMS1 pseudogene 4 [Source:HGNC Symbol;Acc:HGNC:23652]
7292	TNFSF4	TNF superfamily member 4 [Source:HGNC Symbol;Acc:HGNC:11934]
729449	RPL7P50	ribosomal protein L7 pseudogene 50 [Source:HGNC Symbol;Acc:HGNC:35816]
730092	RRN3P1	RRN3 pseudogene 1 [Source:HGNC Symbol;Acc:HGNC:30548]
730222	TUBAP5	tubulin alpha pseudogene 5 [Source:HGNC Symbol;Acc:HGNC:54799]
7479	WNT8B	Wnt family member 8B [Source:HGNC Symbol;Acc:HGNC:12789]
7480	WNT10B	Wnt family member 10B [Source:HGNC Symbol;Acc:HGNC:12775]
7483	WNT9A	Wnt family member 9A [Source:HGNC Symbol;Acc:HGNC:12778]
7549	ZNF2	zinc finger protein 2 [Source:HGNC Symbol;Acc:HGNC:12991]
7556	ZNF10	zinc finger protein 10 [Source:HGNC Symbol;Acc:HGNC:12879]
7567	ZNF19	zinc finger protein 19 [Source:HGNC Symbol;Acc:HGNC:12981]
7574	ZNF26	zinc finger protein 26 [Source:HGNC Symbol;Acc:HGNC:13053]
7579	ZSCAN20	zinc finger and SCAN domain containing 20 [Source:HGNC Symbol;Acc:HGNC:13093]
7627	ZNF75A	zinc finger protein 75a [Source:HGNC Symbol;Acc:HGNC:13146]
7637	ZNF84	zinc finger protein 84 [Source:HGNC Symbol;Acc:HGNC:13159]
767	CA8	carbonic anhydrase 8 [Source:HGNC Symbol;Acc:HGNC:1382]
7696	ZNF137P	zinc finger protein 137, pseudogene [Source:HGNC Symbol;Acc:HGNC:12921]
7768	ZNF225	zinc finger protein 225 [Source:HGNC Symbol;Acc:HGNC:13018]
79073	TMEM109	transmembrane protein 109 [Source:HGNC Symbol;Acc:HGNC:28771]
79152	FA2H	fatty acid 2-hydroxylase [Source:HGNC Symbol;Acc:HGNC:21197]
79153	GDPD3	glycerophosphodiester phosphodiesterase domain containing 3 [Source:HGNC Symbol;Acc:HGNC:28638]
79176	FBXL15	F-box and leucine rich repeat protein 15 [Source:HGNC Symbol;Acc:HGNC:28155]
79230	ZNF557	zinc finger protein 557 [Source:HGNC Symbol;Acc:HGNC:28632]
79591	ARMH3	armadillo like helical domain containing 3 [Source:HGNC Symbol;Acc:HGNC:25788]
79663	HSPBAP1	HSPB1 associated protein 1 [Source:HGNC Symbol;Acc:HGNC:16389]
79669	C3orf52	chromosome 3 open reading frame 52 [Source:HGNC Symbol;Acc:HGNC:26255]
79729	SH3D21	SH3 domain containing 21 [Source:HGNC Symbol;Acc:HGNC:26236]
79744	ZNF419	zinc finger protein 419 [Source:HGNC Symbol;Acc:HGNC:20648]
79763	ISOC2	isochorismatase domain containing 2 [Source:HGNC Symbol;Acc:HGNC:26278]
79797	ZNF408	zinc finger protein 408 [Source:HGNC Symbol;Acc:HGNC:20041]
79802	HHIPL2	HHIP like 2 [Source:HGNC Symbol;Acc:HGNC:25842]
79827	CLMP	CXADR like membrane protein [Source:HGNC Symbol;Acc:HGNC:24039]
79856	SNX22	sorting nexin 22 [Source:HGNC Symbol;Acc:HGNC:16315]
79858	NEK11	NIMA related kinase 11 [Source:HGNC Symbol;Acc:HGNC:18593]
79893	GGNBP2	gametogenetin binding protein 2 [Source:HGNC Symbol;Acc:HGNC:19357]
79922	MRM1	mitochondrial rRNA methyltransferase 1 [Source:HGNC Symbol;Acc:HGNC:26202]
79925	SPEF2	sperm flagellar 2 [Source:HGNC Symbol;Acc:HGNC:26293]
7993	UBXN8	UBX domain protein 8 [Source:HGNC Symbol;Acc:HGNC:30307]
79948	PLPPR3	phospholipid phosphatase related 3 [Source:HGNC Symbol;Acc:HGNC:23497]
80013	MINDY3	MINDY lysine 48 deubiquitinase 3 [Source:HGNC Symbol;Acc:HGNC:23578]
80095	ZNF606	zinc finger protein 606 [Source:HGNC Symbol;Acc:HGNC:25879]
80758	PRR7	proline rich 7, synaptic [Source:HGNC Symbol;Acc:HGNC:28130]
81576	CCDC130	coiled-coil domain containing 130 [Source:HGNC Symbol;Acc:HGNC:28118]
81606	LBH	LBH regulator of WNT signaling pathway [Source:HGNC Symbol;Acc:HGNC:29532]
81796	SLCO5A1	solute carrier organic anion transporter family member 5A1 [Source:HGNC Symbol;Acc:HGNC:19046]
81930	KIF18A	kinesin family member 18A [Source:HGNC Symbol;Acc:HGNC:29441]
8326	FZD9	frizzled class receptor 9 [Source:HGNC Symbol;Acc:HGNC:4047]
83473	KATNAL2	katanin catalytic subunit A1 like 2 [Source:HGNC Symbol;Acc:HGNC:25387]
83538	TTC25	tetratricopeptide repeat domain 25 [Source:HGNC Symbol;Acc:HGNC:25280]
83539	CHST9	carbohydrate sulfotransferase 9 [Source:HGNC Symbol;Acc:HGNC:19898]
83643	CCDC3	coiled-coil domain containing 3 [Source:HGNC Symbol;Acc:HGNC:23813]
83853	ROPN1L	rhophilin associated tail protein 1 like [Source:HGNC Symbol;Acc:HGNC:24060]
8398	PLA2G6	phospholipase A2 group VI [Source:HGNC Symbol;Acc:HGNC:9039]
84034	EMILIN2	elastin microfibril interfacer 2 [Source:HGNC Symbol;Acc:HGNC:19881]
84080	ENKD1	enkurin domain containing 1 [Source:HGNC Symbol;Acc:HGNC:25246]
84109	QRFPR	pyroglutamylated RFamide peptide receptor [Source:HGNC Symbol;Acc:HGNC:15565]
84223	IQCG	IQ motif containing G [Source:HGNC Symbol;Acc:HGNC:25251]
84258	SYT3	synaptotagmin 3 [Source:HGNC Symbol;Acc:HGNC:11511]
84261	FBXW9	F-box and WD repeat domain containing 9 [Source:HGNC Symbol;Acc:HGNC:28136]
84281	C2orf88	chromosome 2 open reading frame 88 [Source:HGNC Symbol;Acc:HGNC:28191]
84283	TMEM79	transmembrane protein 79 [Source:HGNC Symbol;Acc:HGNC:28196]
84340	GFM2	GTP dependent ribosome recycling factor mitochondrial 2 [Source:HGNC Symbol;Acc:HGNC:29682]
84419	C15orf48	chromosome 15 open reading frame 48 [Source:HGNC Symbol;Acc:HGNC:29898]
84449	ZNF333	zinc finger protein 333 [Source:HGNC Symbol;Acc:HGNC:15624]
84455	EFCAB7	EF-hand calcium binding domain 7 [Source:HGNC Symbol;Acc:HGNC:29379]
84460	ZMAT1	zinc finger matrin-type 1 [Source:HGNC Symbol;Acc:HGNC:29377]
84542	KIAA1841	KIAA1841 [Source:HGNC Symbol;Acc:HGNC:29387]
84667	HES7	hes family bHLH transcription factor 7 [Source:HGNC Symbol;Acc:HGNC:15977]
84749	USP30	ubiquitin specific peptidase 30 [Source:HGNC Symbol;Acc:HGNC:20065]
84879	MFSD2A	major facilitator superfamily domain containing 2A [Source:HGNC Symbol;Acc:HGNC:25897]
84902	CEP89	centrosomal protein 89 [Source:HGNC Symbol;Acc:HGNC:25907]
84905	ZNF341	zinc finger protein 341 [Source:HGNC Symbol;Acc:HGNC:15992]
84910	TMEM87B	transmembrane protein 87B [Source:HGNC Symbol;Acc:HGNC:25913]
84911	ZNF382	zinc finger protein 382 [Source:HGNC Symbol;Acc:HGNC:17409]
84934	RITA1	RBPJ interacting and tubulin associated 1 [Source:HGNC Symbol;Acc:HGNC:25925]
85016	CFAP300	cilia and flagella associated protein 300 [Source:HGNC Symbol;Acc:HGNC:28188]
85235	H2AC12	H2A clustered histone 12 [Source:HGNC Symbol;Acc:HGNC:13671]
8538	BARX2	BARX homeobox 2 [Source:HGNC Symbol;Acc:HGNC:956]
8646	CHRD	chordin [Source:HGNC Symbol;Acc:HGNC:1949]
869	CBLN1	cerebellin 1 precursor [Source:HGNC Symbol;Acc:HGNC:1543]
8693	GALNT4	polypeptide N-acetylgalactosaminyltransferase 4 [Source:HGNC Symbol;Acc:HGNC:4126]
8811	GALR2	galanin receptor 2 [Source:HGNC Symbol;Acc:HGNC:4133]
8844	KSR1	kinase suppressor of ras 1 [Source:HGNC Symbol;Acc:HGNC:6465]
8846	ALKBH1	alkB homolog 1, histone H2A dioxygenase [Source:HGNC Symbol;Acc:HGNC:17911]
8859	STK19	serine/threonine kinase 19 [Source:HGNC Symbol;Acc:HGNC:11398]
8969	H2AC11	H2A clustered histone 11 [Source:HGNC Symbol;Acc:HGNC:4737]
89953	KLC4	kinesin light chain 4 [Source:HGNC Symbol;Acc:HGNC:21624]
89958	SAPCD2	suppressor APC domain containing 2 [Source:HGNC Symbol;Acc:HGNC:28055]
90321	ZNF766	zinc finger protein 766 [Source:HGNC Symbol;Acc:HGNC:28063]
90441	ZNF622	zinc finger protein 622 [Source:HGNC Symbol;Acc:HGNC:30958]
90637	ZFAND2A	zinc finger AN1-type containing 2A [Source:HGNC Symbol;Acc:HGNC:28073]
90678	LRSAM1	leucine rich repeat and sterile alpha motif containing 1 [Source:HGNC Symbol;Acc:HGNC:25135]
90799	CEP95	centrosomal protein 95 [Source:HGNC Symbol;Acc:HGNC:25141]
90809	PIP4P1	phosphatidylinositol-4,5-bisphosphate 4-phosphatase 1 [Source:HGNC Symbol;Acc:HGNC:19299]
90826	PRMT9	protein arginine methyltransferase 9 [Source:HGNC Symbol;Acc:HGNC:25099]
91522	COL23A1	collagen type XXIII alpha 1 chain [Source:HGNC Symbol;Acc:HGNC:22990]
91526	ANKRD44	ankyrin repeat domain 44 [Source:HGNC Symbol;Acc:HGNC:25259]
91661	ZNF765	zinc finger protein 765 [Source:HGNC Symbol;Acc:HGNC:25092]
9185	REPS2	RALBP1 associated Eps domain containing 2 [Source:HGNC Symbol;Acc:HGNC:9963]
91860	CALML4	calmodulin like 4 [Source:HGNC Symbol;Acc:HGNC:18445]
9205	ZMYM5	zinc finger MYM-type containing 5 [Source:HGNC Symbol;Acc:HGNC:13029]
92104	TTC30A	tetratricopeptide repeat domain 30A [Source:HGNC Symbol;Acc:HGNC:25853]
92344	GORAB	golgin, RAB6 interacting [Source:HGNC Symbol;Acc:HGNC:25676]
9312	KCNB2	potassium voltage-gated channel subfamily B member 2 [Source:HGNC Symbol;Acc:HGNC:6232]
9325	TRIP4	thyroid hormone receptor interactor 4 [Source:HGNC Symbol;Acc:HGNC:12310]
93627	TBCK	TBC1 domain containing kinase [Source:HGNC Symbol;Acc:HGNC:28261]
94015	TTYH2	tweety family member 2 [Source:HGNC Symbol;Acc:HGNC:13877]
94122	SYTL5	synaptotagmin like 5 [Source:HGNC Symbol;Acc:HGNC:15589]
9421	HAND1	heart and neural crest derivatives expressed 1 [Source:HGNC Symbol;Acc:HGNC:4807]
9464	HAND2	heart and neural crest derivatives expressed 2 [Source:HGNC Symbol;Acc:HGNC:4808]
9478	CABP1	calcium binding protein 1 [Source:HGNC Symbol;Acc:HGNC:1384]
9518	GDF15	growth differentiation factor 15 [Source:HGNC Symbol;Acc:HGNC:30142]
953	ENTPD1	ectonucleoside triphosphate diphosphohydrolase 1 [Source:HGNC Symbol;Acc:HGNC:3363]
9627	SNCAIP	synuclein alpha interacting protein [Source:HGNC Symbol;Acc:HGNC:11139]
9645	MICAL2	microtubule associated monooxygenase, calponin and LIM domain containing 2 [Source:HGNC Symbol;Acc:HGNC:24693]
9668	ZNF432	zinc finger protein 432 [Source:HGNC Symbol;Acc:HGNC:20810]
971	CD72	CD72 molecule [Source:HGNC Symbol;Acc:HGNC:1696]
9744	ACAP1	ArfGAP with coiled-coil, ankyrin repeat and PH domains 1 [Source:HGNC Symbol;Acc:HGNC:16467]
9759	HDAC4	histone deacetylase 4 [Source:HGNC Symbol;Acc:HGNC:14063]
9878	TOX4	TOX high mobility group box family member 4 [Source:HGNC Symbol;Acc:HGNC:20161]
9884	LRRC37A	leucine rich repeat containing 37A [Source:HGNC Symbol;Acc:HGNC:29069]
9901	SRGAP3	SLIT-ROBO Rho GTPase activating protein 3 [Source:HGNC Symbol;Acc:HGNC:19744]
